# Supplementary material for: MicroRNA Profiling Identifies Age-Associated MicroRNAs and Potential Biomarkers for Early Diagnosis of Autism
Source: Int J Mol Sci. 2025 Feb 26;26(5):2044. doi: 10.3390/ijms26052044 (PMC11900285; doi:10.3390/ijms26052044)
Supplement: Supplementary file 1 [file ijms-26-02044-s001.zip › Table S2.xlsx]

## Sheet: Sheet1
Cluster 1	Cluster 2	Cluster 3	Cluster 4	Cluster 5
hsa-miR-301b-5p	hsa-miR-20a-5p	hsa-miR-486-5p	hsa-miR-146a-5p	hsa-miR-142-3p
hsa-miR-181c-5p	hsa-miR-548ad-5p	hsa-miR-320d	hsa-miR-548ay-5p	hsa-miR-410-3p
hsa-miR-181d-5p	hsa-miR-3158-3p	hsa-miR-181a-5p	hsa-miR-376c-3p	hsa-miR-23b-3p
hsa-miR-3200-5p	hsa-miR-504-5p	hsa-miR-181b-5p	hsa-miR-452-5p	hsa-miR-1238-3p
hsa-miR-501-3p	hsa-miR-107	hsa-miR-99a-5p	hsa-miR-376a-3p	hsa-miR-3135b
hsa-miR-221-5p	hsa-miR-625-5p	hsa-miR-532-5p	hsa-miR-376b-3p	hsa-miR-4525
hsa-miR-1185-5p	hsa-miR-23a-3p	hsa-miR-4508	hsa-miR-301a-3p	hsa-miR-4688
hsa-miR-4755-3p	hsa-miR-548e-5p	hsa-miR-200a-3p	hsa-miR-142-5p	hsa-miR-339-5p
hsa-miR-25-5p	hsa-miR-570-3p	hsa-miR-10b-5p	hsa-miR-12136	hsa-miR-340-3p
hsa-miR-92b-5p	hsa-miR-15b-3p	hsa-miR-10a-5p	hsa-miR-1225-5p	hsa-miR-98-5p
hsa-miR-22-5p	hsa-let-7f-1-3p	hsa-miR-183-5p	hsa-miR-654-3p	hsa-miR-664b-5p
hsa-miR-4435	hsa-miR-495-5p	hsa-miR-92b-3p	hsa-miR-335-5p	hsa-miR-6825-5p
hsa-miR-4433b-5p	hsa-miR-590-5p	hsa-miR-92a-3p	hsa-miR-1287-5p	hsa-miR-30b-5p
hsa-miR-576-5p	hsa-miR-3183	hsa-miR-3131	hsa-miR-24-3p	hsa-miR-30c-5p
hsa-miR-544a	hsa-miR-6503-3p	hsa-miR-3615	hsa-miR-597-3p	hsa-miR-1301-3p
hsa-miR-652-5p	hsa-miR-365a-3p	hsa-miR-4742-3p	hsa-miR-223-3p
hsa-miR-301b-3p	hsa-miR-15a-5p	hsa-let-7b-5p
hsa-miR-199b-5p	hsa-miR-15b-5p	hsa-miR-7-5p
hsa-miR-106b-3p	hsa-miR-135a-3p	hsa-miR-206
hsa-miR-6812-3p	hsa-miR-545-3p	hsa-miR-182-5p
hsa-miR-4750-3p	hsa-miR-151b	hsa-miR-375-3p
hsa-miR-6738-5p	hsa-miR-4644
hsa-miR-1268a	hsa-miR-19b-3p
hsa-miR-128-1-5p	hsa-miR-19a-3p
hsa-miR-4497	hsa-miR-3613-5p
hsa-miR-10399-3p	hsa-miR-499a-5p
hsa-miR-4664-3p	hsa-miR-133a-3p
hsa-miR-30e-3p
hsa-miR-30a-3p
hsa-miR-138-1-3p
hsa-miR-1224-5p
hsa-miR-627-5p
hsa-miR-3620-5p
hsa-miR-4781-5p
hsa-miR-3163
hsa-miR-3065-3p
hsa-miR-6733-3p
hsa-miR-4729
hsa-miR-127-3p
hsa-miR-187-3p
hsa-miR-1284
hsa-miR-4677-3p
hsa-miR-581
hsa-miR-9-5p
hsa-miR-589-5p
hsa-miR-143-3p
hsa-miR-339-3p
hsa-miR-184
hsa-miR-541-3p
hsa-miR-1299
hsa-miR-7855-5p
hsa-miR-4474-3p
hsa-miR-6796-5p
hsa-miR-1180-3p
