# Supplementary material for: MicroRNA Profiling Identifies Age-Associated MicroRNAs and Potential Biomarkers for Early Diagnosis of Autism
Source: Int J Mol Sci. 2025 Feb 26;26(5):2044. doi: 10.3390/ijms26052044 (PMC11900285; doi:10.3390/ijms26052044)
Supplement: Supplementary file 1 [file ijms-26-02044-s001.zip › Table S3.xlsx]

## Sheet: study 1
Signature of 17 miRNAs validated in plasma samples of children with autism (ASD) vs controls(Genes:6363) vs. Whole blood of autism patients with no regression _vs_ normal controls(Genes:1373) Common Genes:(437)
Gene	EntrezGene ID	Description	Bioset1 miRNA	Bioset1 Imported ID	Bioset1 Rank	Fold Change 1	Bioset2 Imported ID	Bioset2 Rank	Fold Change 2
MED6	10001	mediator complex subunit 6	hsa-miR-3613-5p	hsa-miR-3613-5p	100	2.9615	207079_s_at	527	1.3
HNRNPR	10236	heterogeneous nuclear ribonucleoprotein R	hsa-miR-3613-5p	hsa-miR-3613-5p	100	2.9615	208766_s_at	351	1.34
SRSF10	10772	serine and arginine rich splicing factor 10	hsa-miR-3613-5p	hsa-miR-3613-5p	100	2.9615	206095_s_at	307	1.35
RAB10	10890	RAB10, member RAS oncogene family	hsa-miR-3613-5p	hsa-miR-3613-5p	100	2.9615	222980_at	743	1.27
COPS8	10920	COP9 signalosome subunit 8	hsa-miR-3613-5p	hsa-miR-3613-5p	100	2.9615	202142_at	1313	1.21
ELAVL1	1994	ELAV like RNA binding protein 1	hsa-miR-3613-5p	hsa-miR-3613-5p	100	2.9615	201726_at	424	1.32
IKZF2	22807	IKAROS family zinc finger 2	hsa-miR-3613-5p	hsa-miR-3613-5p	100	2.9615	220567_at	1313	-1.21
GATA2	2624	GATA binding protein 2	hsa-miR-3613-5p	hsa-miR-3613-5p	100	2.9615	210358_x_at	743	-1.27
NTRK3	4916	neurotrophic receptor tyrosine kinase 3	hsa-miR-3613-5p	hsa-miR-3613-5p	100	2.9615	217033_x_at	829	-1.26
MEX3C	51320	mex-3 RNA binding family member C	hsa-miR-3613-5p	hsa-miR-3613-5p	100	2.9615	218247_s_at	91	1.49
LEPROT	54741	leptin receptor overlapping transcript	hsa-miR-3613-5p	hsa-miR-3613-5p	100	2.9615	227095_at	228	1.38
RNF125	54941	ring finger protein 125	hsa-miR-3613-5p	hsa-miR-3613-5p	100	2.9615	235199_at	179	1.4
PTCD3	55037	pentatricopeptide repeat domain 3	hsa-miR-3613-5p	hsa-miR-3613-5p	100	2.9615	217895_at	988	1.24
ETNK1	55500	ethanolamine kinase 1	hsa-miR-3613-5p	hsa-miR-3613-5p	100	2.9615	225290_at	115	1.46
POLR3E	55718	RNA polymerase III subunit E	hsa-miR-3613-5p	hsa-miR-3613-5p	100	2.9615	222490_at	829	1.26
TTC17	55761	tetratricopeptide repeat domain 17	hsa-miR-3613-5p	hsa-miR-3613-5p	100	2.9615	224852_at	1201	1.22
TWSG1	57045	twisted gastrulation BMP signaling modulator 1	hsa-miR-3613-5p	hsa-miR-3613-5p	100	2.9615	225406_at	424	1.32
GPAM	57678	glycerol-3-phosphate acyltransferase, mitochondrial	hsa-miR-3613-5p	hsa-miR-3613-5p	100	2.9615	225424_at	1094	1.23
TAL1	6886	TAL bHLH transcription factor 1, erythroid differentiation factor	hsa-miR-3613-5p	hsa-miR-3613-5p	100	2.9615	216925_s_at	115	-1.46
RGPD5	84220	RANBP2-like and GRIP domain containing 5	hsa-miR-3613-5p	hsa-miR-3613-5p	100	2.9615	210676_x_at	307	1.35
PPFIA2	8499	PTPRF interacting protein alpha 2	hsa-miR-3613-5p	hsa-miR-3613-5p	100	2.9615	206973_at	1449	-1.2
PAPSS2	9060	3'-phosphoadenosine 5'-phosphosulfate synthase 2	hsa-miR-3613-5p	hsa-miR-3613-5p	100	2.9615	203059_s_at	1313	-1.21
PPIE	10450	peptidylprolyl isomerase E	hsa-miR-335-5p	hsa-miR-335-5p	200	2.9447	210502_s_at	1094	1.23
GPN1	11321	GPN-loop GTPase 1	hsa-miR-335-5p	hsa-miR-335-5p	200	2.9447	209313_at	829	1.26
SORCS1	114815	sortilin related VPS10 domain containing receptor 1	hsa-miR-335-5p	hsa-miR-335-5p	200	2.9447	228194_s_at	1313	-1.21
AK2	204	adenylate kinase 2	hsa-miR-335-5p	hsa-miR-335-5p	200	2.9447	205996_s_at	906	1.25
RASA3	22821	RAS p21 protein activator 3	hsa-miR-335-5p	hsa-miR-335-5p	200	2.9447	206221_at	743	1.27
ZBTB43	23099	zinc finger and BTB domain containing 43	hsa-miR-335-5p	hsa-miR-335-5p	200	2.9447	231393_x_at	1449	1.2
DPY19L1	23333	dpy-19 like C-mannosyltransferase 1	hsa-miR-335-5p	hsa-miR-335-5p	200	2.9447	212792_at	906	1.25
PTPN22	26191	protein tyrosine phosphatase, non-receptor type 22	hsa-miR-335-5p	hsa-miR-335-5p	200	2.9447	236539_at	392	1.33
FAM78A	286336	family with sequence similarity 78 member A	hsa-miR-335-5p	hsa-miR-335-5p	200	2.9447	227002_at	988	1.24
YPEL1	29799	yippee like 1	hsa-miR-335-5p	hsa-miR-335-5p	200	2.9447	228788_at	473	1.31
APEH	327	acylaminoacyl-peptide hydrolase	hsa-miR-335-5p	hsa-miR-335-5p	200	2.9447	201284_s_at	590	1.29
TMEM173	340061	transmembrane protein 173	hsa-miR-335-5p	hsa-miR-335-5p	200	2.9447	224916_at	1094	1.23
MBD1	4152	methyl-CpG binding domain protein 1	hsa-miR-335-5p	hsa-miR-335-5p	200	2.9447	203353_s_at	1313	1.21
RLIM	51132	ring finger protein, LIM domain interacting	hsa-miR-335-5p	hsa-miR-335-5p	200	2.9447	215823_x_at	1094	1.23
CRNKL1	51340	crooked neck pre-mRNA splicing factor 1	hsa-miR-335-5p	hsa-miR-335-5p	200	2.9447	219913_s_at	257	1.37
PIAS4	51588	protein inhibitor of activated STAT 4	hsa-miR-335-5p	hsa-miR-335-5p	200	2.9447	212881_at	1449	1.2
PDHA1	5160	pyruvate dehydrogenase E1 alpha 1 subunit	hsa-miR-335-5p	hsa-miR-335-5p	200	2.9447	1555864_s_at	829	1.26
MACO1	55219	macoilin 1	hsa-miR-335-5p	hsa-miR-335-5p	200	2.9447	241364_at	590	1.29
ZNF490	57474	zinc finger protein 490	hsa-miR-335-5p	hsa-miR-335-5p	200	2.9447	231988_x_at	673	-1.28
SRP72	6731	signal recognition particle 72	hsa-miR-335-5p	hsa-miR-335-5p	200	2.9447	208803_s_at	1313	1.21
TNFAIP1	7126	TNF alpha induced protein 1	hsa-miR-335-5p	hsa-miR-335-5p	200	2.9447	201208_s_at	988	-1.24
C12orf49	79794	chromosome 12 open reading frame 49	hsa-miR-335-5p	hsa-miR-335-5p	200	2.9447	234983_at	424	1.32
NAA50	80218	N(alpha)-acetyltransferase 50, NatE catalytic subunit	hsa-miR-335-5p	hsa-miR-335-5p	200	2.9447	217745_s_at	527	1.3
ARPC5L	81873	actin related protein 2/3 complex subunit 5 like	hsa-miR-335-5p	hsa-miR-335-5p	200	2.9447	226915_s_at	988	1.24
EIF3J	8669	eukaryotic translation initiation factor 3 subunit J	hsa-miR-335-5p	hsa-miR-335-5p	200	2.9447	208264_s_at	743	1.27
CD164	8763	CD164 molecule	hsa-miR-335-5p	hsa-miR-335-5p	200	2.9447	208654_s_at	673	1.28
ETS1	2113	ETS proto-oncogene 1, transcription factor	hsa-miR-1180-3p	hsa-miR-1180-3p	300	-2.5085	1555355_a_at	307	1.35
HECW1	23072	HECT, C2 and WW domain containing E3 ubiquitin protein ligase 1	hsa-miR-1180-3p	hsa-miR-1180-3p	300	-2.5085	215584_at	906	-1.25
FXN	2395	frataxin	hsa-miR-1180-3p	hsa-miR-1180-3p	300	-2.5085	205565_s_at	473	1.31
TSPAN5	10098	tetraspanin 5	hsa-miR-199b-5p	hsa-miR-199b-5p	400	-2.3761	209890_at	45	-1.63
CDH17	1015	cadherin 17	hsa-miR-199b-5p	hsa-miR-199b-5p	400	-2.3761	209847_at	1201	-1.22
ARIH2	10425	ariadne RBR E3 ubiquitin protein ligase 2	hsa-miR-199b-5p	hsa-miR-199b-5p	400	-2.3761	201229_s_at	906	1.25
NUDT5	11164	nudix hydrolase 5	hsa-miR-199b-5p	hsa-miR-199b-5p	400	-2.3761	222824_at	473	1.31
THEM4	117145	thioesterase superfamily member 4	hsa-miR-199b-5p	hsa-miR-199b-5p	400	-2.3761	229253_at	988	1.24
UHMK1	127933	U2AF homology motif kinase 1	hsa-miR-199b-5p	hsa-miR-199b-5p	400	-2.3761	1552656_s_at	1094	1.23
ZNF652	22834	zinc finger protein 652	hsa-miR-199b-5p	hsa-miR-199b-5p	400	-2.3761	243495_s_at	45	1.63
WDTC1	23038	WD and tetratricopeptide repeats 1	hsa-miR-199b-5p	hsa-miR-199b-5p	400	-2.3761	215497_s_at	1449	-1.2
SULF1	23213	sulfatase 1	hsa-miR-199b-5p	hsa-miR-199b-5p	400	-2.3761	212354_at	1313	-1.21
SLC35A3	23443	solute carrier family 35 member A3	hsa-miR-199b-5p	hsa-miR-199b-5p	400	-2.3761	206770_s_at	1094	1.23
TMEM245	23731	transmembrane protein 245	hsa-miR-199b-5p	hsa-miR-199b-5p	400	-2.3761	223005_s_at	906	1.25
CNOT6L	246175	CCR4-NOT transcription complex subunit 6 like	hsa-miR-199b-5p	hsa-miR-199b-5p	400	-2.3761	238438_at	527	1.3
DNAJB5	25822	DnaJ heat shock protein family (Hsp40) member B5	hsa-miR-199b-5p	hsa-miR-199b-5p	400	-2.3761	212817_at	1313	-1.21
GBGT1	26301	globoside alpha-1,3-N-acetylgalactosaminyltransferase 1 (FORS blood group)	hsa-miR-199b-5p	hsa-miR-199b-5p	400	-2.3761	231780_at	590	-1.29
ZNF776	284309	zinc finger protein 776	hsa-miR-199b-5p	hsa-miR-199b-5p	400	-2.3761	239838_at	906	-1.25
HSPA5	3309	heat shock protein family A (Hsp70) member 5	hsa-miR-199b-5p	hsa-miR-199b-5p	400	-2.3761	211936_at	307	1.35
IDH3A	3419	isocitrate dehydrogenase 3 (NAD(+)) alpha	hsa-miR-199b-5p	hsa-miR-199b-5p	400	-2.3761	202069_s_at	1201	1.22
CAPRIN1	4076	cell cycle associated protein 1	hsa-miR-199b-5p	hsa-miR-199b-5p	400	-2.3761	200723_s_at	1313	1.21
MGAT3	4248	mannosyl (beta-1,4-)-glycoprotein beta-1,4-N-acetylglucosaminyltransferase	hsa-miR-199b-5p	hsa-miR-199b-5p	400	-2.3761	209764_at	1449	-1.2
ATXN3	4287	ataxin 3	hsa-miR-199b-5p	hsa-miR-199b-5p	400	-2.3761	235240_at	988	1.24
SLC25A37	51312	solute carrier family 25 member 37	hsa-miR-199b-5p	hsa-miR-199b-5p	400	-2.3761	221920_s_at	78	-1.53
ATP6V1H	51606	ATPase H+ transporting V1 subunit H	hsa-miR-199b-5p	hsa-miR-199b-5p	400	-2.3761	221504_s_at	906	1.25
CDK14	5218	cyclin dependent kinase 14	hsa-miR-199b-5p	hsa-miR-199b-5p	400	-2.3761	243459_x_at	527	-1.3
ZCCHC2	54877	zinc finger CCHC-type containing 2	hsa-miR-199b-5p	hsa-miR-199b-5p	400	-2.3761	232222_at	906	-1.25
PBRM1	55193	polybromo 1	hsa-miR-199b-5p	hsa-miR-199b-5p	400	-2.3761	223238_s_at	424	1.32
POGK	57645	pogo transposable element derived with KRAB domain	hsa-miR-199b-5p	hsa-miR-199b-5p	400	-2.3761	218229_s_at	988	1.24
PURA	5813	purine rich element binding protein A	hsa-miR-199b-5p	hsa-miR-199b-5p	400	-2.3761	229167_at	673	1.28
CLIP1	6249	CAP-Gly domain containing linker protein 1	hsa-miR-199b-5p	hsa-miR-199b-5p	400	-2.3761	1558924_s_at	1201	-1.22
NUCKS1	64710	nuclear casein kinase and cyclin dependent kinase substrate 1	hsa-miR-199b-5p	hsa-miR-199b-5p	400	-2.3761	224582_s_at	1449	1.2
TMEM135	65084	transmembrane protein 135	hsa-miR-199b-5p	hsa-miR-199b-5p	400	-2.3761	222209_s_at	140	1.43
GPR89A	653519	G protein-coupled receptor 89A	hsa-miR-199b-5p	hsa-miR-199b-5p	400	-2.3761	222140_s_at	179	1.4
SMARCA4	6597	SWI/SNF related, matrix associated, actin dependent regulator of chromatin, subfamily a, member 4	hsa-miR-199b-5p	hsa-miR-199b-5p	400	-2.3761	208794_s_at	307	1.35
SNTB1	6641	syntrophin beta 1	hsa-miR-199b-5p	hsa-miR-199b-5p	400	-2.3761	215431_at	1201	-1.22
TSPYL1	7259	TSPY like 1	hsa-miR-199b-5p	hsa-miR-199b-5p	400	-2.3761	221493_at	307	1.35
ZNF814	730051	zinc finger protein 814	hsa-miR-199b-5p	hsa-miR-199b-5p	400	-2.3761	60794_f_at	473	1.31
RAB7A	7879	RAB7A, member RAS oncogene family	hsa-miR-199b-5p	hsa-miR-199b-5p	400	-2.3761	227602_at	1201	-1.22
ROGDI	79641	rogdi homolog	hsa-miR-199b-5p	hsa-miR-199b-5p	400	-2.3761	218394_at	282	-1.36
FGFBP2	83888	fibroblast growth factor binding protein 2	hsa-miR-199b-5p	hsa-miR-199b-5p	400	-2.3761	223836_at	4	2.05
PPFIBP1	8496	PPFIA binding protein 1	hsa-miR-199b-5p	hsa-miR-199b-5p	400	-2.3761	203735_x_at	1094	-1.23
SLC16A7	9194	solute carrier family 16 member 7	hsa-miR-199b-5p	hsa-miR-199b-5p	400	-2.3761	241925_x_at	473	1.31
ACVR2B	93	activin A receptor type 2B	hsa-miR-199b-5p	hsa-miR-199b-5p	400	-2.3761	236126_at	829	-1.26
H2AFV	94239	H2A histone family member V	hsa-miR-199b-5p	hsa-miR-199b-5p	400	-2.3761	212206_s_at	1313	1.21
ARL4C	10123	ADP ribosylation factor like GTPase 4C	hsa-miR-182-5p	hsa-miR-182-5p	500	-2.1713	202207_at	906	1.25
TOB1	10140	transducer of ERBB2, 1	hsa-miR-182-5p	hsa-miR-182-5p	500	-2.1713	202704_at	100	1.48
IKZF1	10320	IKAROS family zinc finger 1	hsa-miR-182-5p	hsa-miR-182-5p	500	-2.1713	227346_at	988	1.24
CITED2	10370	Cbp/p300 interacting transactivator with Glu/Asp rich carboxy-terminal domain 2	hsa-miR-182-5p	hsa-miR-182-5p	500	-2.1713	227287_at	392	-1.33
SYNCRIP	10492	synaptotagmin binding cytoplasmic RNA interacting protein	hsa-miR-182-5p	hsa-miR-182-5p	500	-2.1713	209025_s_at	257	1.37
IVNS1ABP	10625	influenza virus NS1A binding protein	hsa-miR-182-5p	hsa-miR-182-5p	500	-2.1713	206245_s_at	424	1.32
EXOC5	10640	exocyst complex component 5	hsa-miR-182-5p	hsa-miR-182-5p	500	-2.1713	228418_at	179	1.4
CD226	10666	CD226 molecule	hsa-miR-182-5p	hsa-miR-182-5p	500	-2.1713	207315_at	743	1.27
B3GNT2	10678	UDP-GlcNAc:betaGal beta-1,3-N-acetylglucosaminyltransferase 2	hsa-miR-182-5p	hsa-miR-182-5p	500	-2.1713	219326_s_at	228	1.38
OSBPL10	114884	oxysterol binding protein like 10	hsa-miR-182-5p	hsa-miR-182-5p	500	-2.1713	216755_at	1313	-1.21
37681	115123	membrane associated ring-CH-type finger 3	hsa-miR-182-5p	hsa-miR-182-5p	500	-2.1713	230385_at	673	-1.28
PCMTD1	115294	protein-L-isoaspartate (D-aspartate) O-methyltransferase domain containing 1	hsa-miR-182-5p	hsa-miR-182-5p	500	-2.1713	235507_at	307	-1.35
CLCN5	1184	chloride voltage-gated channel 5	hsa-miR-182-5p	hsa-miR-182-5p	500	-2.1713	226273_at	1201	-1.22
MISP	126353	mitotic spindle positioning	hsa-miR-182-5p	hsa-miR-182-5p	500	-2.1713	212925_at	1094	-1.23
CREB1	1385	cAMP responsive element binding protein 1	hsa-miR-182-5p	hsa-miR-182-5p	500	-2.1713	204314_s_at	424	1.32
SESN3	143686	sestrin 3	hsa-miR-182-5p	hsa-miR-182-5p	500	-2.1713	1553869_at	1313	-1.21
CTBP2	1488	C-terminal binding protein 2	hsa-miR-182-5p	hsa-miR-182-5p	500	-2.1713	201218_at	100	1.48
DMXL1	1657	Dmx like 1	hsa-miR-182-5p	hsa-miR-182-5p	500	-2.1713	203791_at	127	1.45
GIMAP1	170575	GTPase, IMAP family member 1	hsa-miR-182-5p	hsa-miR-182-5p	500	-2.1713	236401_at	307	1.35
EFNA5	1946	ephrin A5	hsa-miR-182-5p	hsa-miR-182-5p	500	-2.1713	207301_at	1449	-1.2
EIF2S1	1965	eukaryotic translation initiation factor 2 subunit alpha	hsa-miR-182-5p	hsa-miR-182-5p	500	-2.1713	201144_s_at	1449	1.2
CCDC125	202243	coiled-coil domain containing 125	hsa-miR-182-5p	hsa-miR-182-5p	500	-2.1713	1553542_at	1313	-1.21
CCNY	219771	cyclin Y	hsa-miR-182-5p	hsa-miR-182-5p	500	-2.1713	224647_at	673	1.28
FAM171A1	221061	family with sequence similarity 171 member A1	hsa-miR-182-5p	hsa-miR-182-5p	500	-2.1713	212771_at	1313	1.21
RFTN1	23180	raftlin, lipid raft linker 1	hsa-miR-182-5p	hsa-miR-182-5p	500	-2.1713	212646_at	424	1.32
CAMTA1	23261	calmodulin binding transcription activator 1	hsa-miR-182-5p	hsa-miR-182-5p	500	-2.1713	225692_at	1313	1.21
FNTA	2339	farnesyltransferase, CAAX box, alpha	hsa-miR-182-5p	hsa-miR-182-5p	500	-2.1713	209471_s_at	424	1.32
BRD4	23476	bromodomain containing 4	hsa-miR-182-5p	hsa-miR-182-5p	500	-2.1713	239000_at	424	-1.32
MTCH2	23788	mitochondrial carrier 2	hsa-miR-182-5p	hsa-miR-182-5p	500	-2.1713	222403_at	829	1.26
ABHD12	26090	abhydrolase domain containing 12	hsa-miR-182-5p	hsa-miR-182-5p	500	-2.1713	228123_s_at	829	1.26
ANKRD52	283373	ankyrin repeat domain 52	hsa-miR-182-5p	hsa-miR-182-5p	500	-2.1713	228257_at	829	-1.26
ZBTB44	29068	zinc finger and BTB domain containing 44	hsa-miR-182-5p	hsa-miR-182-5p	500	-2.1713	1554470_s_at	1449	1.2
INSIG1	3638	insulin induced gene 1	hsa-miR-182-5p	hsa-miR-182-5p	500	-2.1713	201626_at	590	1.29
IER5L	389792	immediate early response 5 like	hsa-miR-182-5p	hsa-miR-182-5p	500	-2.1713	226559_at	673	-1.28
MGMT	4255	O-6-methylguanine-DNA methyltransferase	hsa-miR-182-5p	hsa-miR-182-5p	500	-2.1713	204880_at	1313	1.21
ATP1B3	483	ATPase Na+/K+ transporting subunit beta 3	hsa-miR-182-5p	hsa-miR-182-5p	500	-2.1713	208836_at	1094	1.23
PAFAH1B1	5048	platelet activating factor acetylhydrolase 1b regulatory subunit 1	hsa-miR-182-5p	hsa-miR-182-5p	500	-2.1713	200813_s_at	1449	1.2
ARHGEF3	50650	Rho guanine nucleotide exchange factor 3	hsa-miR-182-5p	hsa-miR-182-5p	500	-2.1713	218501_at	140	1.43
NMD3	51068	NMD3 ribosome export adaptor	hsa-miR-182-5p	hsa-miR-182-5p	500	-2.1713	218036_x_at	906	1.25
TBC1D7	51256	TBC1 domain family member 7	hsa-miR-182-5p	hsa-miR-182-5p	500	-2.1713	223461_at	1094	1.23
KLRF1	51348	killer cell lectin like receptor F1	hsa-miR-182-5p	hsa-miR-182-5p	500	-2.1713	220646_s_at	2	2.24
RAB8B	51762	RAB8B, member RAS oncogene family	hsa-miR-182-5p	hsa-miR-182-5p	500	-2.1713	222846_at	153	1.42
ULK4	54986	unc-51 like kinase 4	hsa-miR-182-5p	hsa-miR-182-5p	500	-2.1713	244168_s_at	673	-1.28
SLC35A5	55032	solute carrier family 35 member A5	hsa-miR-182-5p	hsa-miR-182-5p	500	-2.1713	218519_at	351	1.34
PRKAR1A	5573	protein kinase cAMP-dependent type I regulatory subunit alpha	hsa-miR-182-5p	hsa-miR-182-5p	500	-2.1713	200603_at	590	1.29
PRKAR2A	5576	protein kinase cAMP-dependent type II regulatory subunit alpha	hsa-miR-182-5p	hsa-miR-182-5p	500	-2.1713	225011_at	473	1.31
RTN4	57142	reticulon 4	hsa-miR-182-5p	hsa-miR-182-5p	500	-2.1713	211509_s_at	829	1.26
PTGDR	5729	prostaglandin D2 receptor	hsa-miR-182-5p	hsa-miR-182-5p	500	-2.1713	215894_at	17	1.8
PTPN4	5775	protein tyrosine phosphatase, non-receptor type 4	hsa-miR-182-5p	hsa-miR-182-5p	500	-2.1713	230230_at	307	1.35
RAB2A	5862	RAB2A, member RAS oncogene family	hsa-miR-182-5p	hsa-miR-182-5p	500	-2.1713	208730_x_at	202	-1.39
RAC1	5879	Rac family small GTPase 1	hsa-miR-182-5p	hsa-miR-182-5p	500	-2.1713	1567458_s_at	65	1.57
RASA2	5922	RAS p21 protein activator 2	hsa-miR-182-5p	hsa-miR-182-5p	500	-2.1713	226392_at	228	1.38
BCL2	596	BCL2, apoptosis regulator	hsa-miR-182-5p	hsa-miR-182-5p	500	-2.1713	207004_at	392	-1.33
SKIL	6498	SKI like proto-oncogene	hsa-miR-182-5p	hsa-miR-182-5p	500	-2.1713	225227_at	91	1.49
TBXA2R	6915	thromboxane A2 receptor	hsa-miR-182-5p	hsa-miR-182-5p	500	-2.1713	207554_x_at	988	-1.24
PPP1R11	6992	protein phosphatase 1 regulatory inhibitor subunit 11	hsa-miR-182-5p	hsa-miR-182-5p	500	-2.1713	1566301_at	1201	-1.22
WIPF1	7456	WAS/WASL interacting protein family member 1	hsa-miR-182-5p	hsa-miR-182-5p	500	-2.1713	202663_at	257	1.37
ZNF200	7752	zinc finger protein 200	hsa-miR-182-5p	hsa-miR-182-5p	500	-2.1713	214706_at	906	1.25
WDR82	80335	WD repeat domain 82	hsa-miR-182-5p	hsa-miR-182-5p	500	-2.1713	201934_at	829	1.26
EOMES	8320	eomesodermin	hsa-miR-182-5p	hsa-miR-182-5p	500	-2.1713	231776_at	55	1.61
NCALD	83988	neurocalcin delta	hsa-miR-182-5p	hsa-miR-182-5p	500	-2.1713	211685_s_at	257	1.37
RECK	8434	reversion inducing cysteine rich protein with kazal motifs	hsa-miR-182-5p	hsa-miR-182-5p	500	-2.1713	205407_at	392	1.33
OGT	8473	O-linked N-acetylglucosamine (GlcNAc) transferase	hsa-miR-182-5p	hsa-miR-182-5p	500	-2.1713	207564_x_at	590	1.29
ZNRF1	84937	zinc and ring finger 1	hsa-miR-182-5p	hsa-miR-182-5p	500	-2.1713	223383_at	1449	-1.2
PPIL4	85313	peptidylprolyl isomerase like 4	hsa-miR-182-5p	hsa-miR-182-5p	500	-2.1713	226472_at	228	1.38
CGGBP1	8545	CGG triplet repeat binding protein 1	hsa-miR-182-5p	hsa-miR-182-5p	500	-2.1713	224600_at	988	1.24
EIF3A	8661	eukaryotic translation initiation factor 3 subunit A	hsa-miR-182-5p	hsa-miR-182-5p	500	-2.1713	200595_s_at	87	1.5
JRKL	8690	JRK like	hsa-miR-182-5p	hsa-miR-182-5p	500	-2.1713	206734_at	673	1.28
SNAP23	8773	synaptosome associated protein 23	hsa-miR-182-5p	hsa-miR-182-5p	500	-2.1713	209131_s_at	91	1.49
CCND2	894	cyclin D2	hsa-miR-182-5p	hsa-miR-182-5p	500	-2.1713	200953_s_at	988	1.24
ACVR1	90	activin A receptor type 1	hsa-miR-182-5p	hsa-miR-182-5p	500	-2.1713	203935_at	1313	1.21
SLC33A1	9197	solute carrier family 33 member 1	hsa-miR-182-5p	hsa-miR-182-5p	500	-2.1713	203165_s_at	829	1.26
GTF3C4	9329	general transcription factor IIIC subunit 4	hsa-miR-182-5p	hsa-miR-182-5p	500	-2.1713	219198_at	1094	1.23
TOX	9760	thymocyte selection associated high mobility group box	hsa-miR-182-5p	hsa-miR-182-5p	500	-2.1713	204529_s_at	202	1.39
NCAPD2	9918	non-SMC condensin I complex subunit D2	hsa-miR-182-5p	hsa-miR-182-5p	500	-2.1713	201774_s_at	307	1.35
PTGES3	10728	prostaglandin E synthase 3	hsa-miR-19a-3p	hsa-miR-19a-3p	600	2.1211	200627_at	906	1.25
ADCY7	113	adenylate cyclase 7	hsa-miR-19a-3p	hsa-miR-19a-3p	600	2.1211	203741_s_at	307	1.35
ATF2	1386	activating transcription factor 2	hsa-miR-19a-3p	hsa-miR-19a-3p	600	2.1211	212984_at	202	1.39
MPP7	143098	membrane palmitoylated protein 7	hsa-miR-19a-3p	hsa-miR-19a-3p	600	2.1211	238451_at	743	1.27
FMC1	154791	formation of mitochondrial complex V assembly factor 1 homolog	hsa-miR-19a-3p	hsa-miR-19a-3p	600	2.1211	226781_at	282	1.36
ADSS	159	adenylosuccinate synthase	hsa-miR-19a-3p	hsa-miR-19a-3p	600	2.1211	221761_at	829	1.26
ESR1	2099	estrogen receptor 1	hsa-miR-19a-3p	hsa-miR-19a-3p	600	2.1211	217163_at	1201	-1.22
USP12	219333	ubiquitin specific peptidase 12	hsa-miR-19a-3p	hsa-miR-19a-3p	600	2.1211	215886_x_at	424	-1.32
CPEB3	22849	cytoplasmic polyadenylation element binding protein 3	hsa-miR-19a-3p	hsa-miR-19a-3p	600	2.1211	243651_at	202	-1.39
NCBP2	22916	nuclear cap binding protein subunit 2	hsa-miR-19a-3p	hsa-miR-19a-3p	600	2.1211	201517_at	988	1.24
DIP2C	22982	disco interacting protein 2 homolog C	hsa-miR-19a-3p	hsa-miR-19a-3p	600	2.1211	212504_at	988	-1.24
RCOR1	23186	REST corepressor 1	hsa-miR-19a-3p	hsa-miR-19a-3p	600	2.1211	237041_x_at	1201	-1.22
SEL1L3	23231	SEL1L family member 3	hsa-miR-19a-3p	hsa-miR-19a-3p	600	2.1211	230232_at	1313	-1.21
SYNM	23336	synemin	hsa-miR-19a-3p	hsa-miR-19a-3p	600	2.1211	214304_x_at	743	-1.27
MACF1	23499	microtubule-actin crosslinking factor 1	hsa-miR-19a-3p	hsa-miR-19a-3p	600	2.1211	207358_x_at	906	1.25
TMEFF2	23671	transmembrane protein with EGF like and two follistatin like domains 2	hsa-miR-19a-3p	hsa-miR-19a-3p	600	2.1211	224321_at	473	-1.31
ALS2CL	259173	ALS2 C-terminal like	hsa-miR-19a-3p	hsa-miR-19a-3p	600	2.1211	222333_at	1201	-1.22
STK39	27347	serine/threonine kinase 39	hsa-miR-19a-3p	hsa-miR-19a-3p	600	2.1211	202786_at	70	1.56
MDFIC	29969	MyoD family inhibitor domain containing	hsa-miR-19a-3p	hsa-miR-19a-3p	600	2.1211	211675_s_at	392	1.33
ANXA7	310	annexin A7	hsa-miR-19a-3p	hsa-miR-19a-3p	600	2.1211	201366_at	351	1.34
HNRNPA1	3178	heterogeneous nuclear ribonucleoprotein A1	hsa-miR-19a-3p	hsa-miR-19a-3p	600	2.1211	213356_x_at	1313	1.21
HNRNPD	3184	heterogeneous nuclear ribonucleoprotein D	hsa-miR-19a-3p	hsa-miR-19a-3p	600	2.1211	209330_s_at	228	1.38
HPRT1	3251	hypoxanthine phosphoribosyltransferase 1	hsa-miR-19a-3p	hsa-miR-19a-3p	600	2.1211	202854_at	257	1.37
ID2	3398	inhibitor of DNA binding 2	hsa-miR-19a-3p	hsa-miR-19a-3p	600	2.1211	201566_x_at	527	1.3
IREB2	3658	iron responsive element binding protein 2	hsa-miR-19a-3p	hsa-miR-19a-3p	600	2.1211	225892_at	228	1.38
LDLR	3949	low density lipoprotein receptor	hsa-miR-19a-3p	hsa-miR-19a-3p	600	2.1211	202068_s_at	392	1.33
NFATC2	4773	nuclear factor of activated T cells 2	hsa-miR-19a-3p	hsa-miR-19a-3p	600	2.1211	226991_at	743	1.27
NME4	4833	NME/NM23 nucleoside diphosphate kinase 4	hsa-miR-19a-3p	hsa-miR-19a-3p	600	2.1211	212739_s_at	527	-1.3
TNFRSF12A	51330	TNF receptor superfamily member 12A	hsa-miR-19a-3p	hsa-miR-19a-3p	600	2.1211	218368_s_at	590	-1.29
PDE3B	5140	phosphodiesterase 3B	hsa-miR-19a-3p	hsa-miR-19a-3p	600	2.1211	222317_at	228	1.38
YTHDF2	51441	YTH N6-methyladenosine RNA binding protein 2	hsa-miR-19a-3p	hsa-miR-19a-3p	600	2.1211	217812_at	282	1.36
RAB14	51552	RAB14, member RAS oncogene family	hsa-miR-19a-3p	hsa-miR-19a-3p	600	2.1211	200927_s_at	1201	1.22
STK26	51765	serine/threonine kinase 26	hsa-miR-19a-3p	hsa-miR-19a-3p	600	2.1211	224407_s_at	473	1.31
NUP54	53371	nucleoporin 54	hsa-miR-19a-3p	hsa-miR-19a-3p	600	2.1211	218256_s_at	307	1.35
CCSER2	54462	coiled-coil serine rich protein 2	hsa-miR-19a-3p	hsa-miR-19a-3p	600	2.1211	209378_s_at	1449	1.2
DOCK10	55619	dedicator of cytokinesis 10	hsa-miR-19a-3p	hsa-miR-19a-3p	600	2.1211	219279_at	351	1.34
DENND4C	55667	DENN domain containing 4C	hsa-miR-19a-3p	hsa-miR-19a-3p	600	2.1211	226867_at	228	1.38
VPS35	55737	VPS35, retromer complex component	hsa-miR-19a-3p	hsa-miR-19a-3p	600	2.1211	222388_s_at	351	1.34
PROX1	5629	prospero homeobox 1	hsa-miR-19a-3p	hsa-miR-19a-3p	600	2.1211	242119_at	988	-1.24
TM9SF3	56889	transmembrane 9 superfamily member 3	hsa-miR-19a-3p	hsa-miR-19a-3p	600	2.1211	222399_s_at	1094	1.23
WRNIP1	56897	Werner helicase interacting protein 1	hsa-miR-19a-3p	hsa-miR-19a-3p	600	2.1211	222489_s_at	1201	1.22
MFF	56947	mitochondrial fission factor	hsa-miR-19a-3p	hsa-miR-19a-3p	600	2.1211	222832_s_at	527	1.3
KAT14	57325	lysine acetyltransferase 14	hsa-miR-19a-3p	hsa-miR-19a-3p	600	2.1211	225432_s_at	1094	1.23
RAB1A	5861	RAB1A, member RAS oncogene family	hsa-miR-19a-3p	hsa-miR-19a-3p	600	2.1211	207791_s_at	170	1.41
RAD51B	5890	RAD51 paralog B	hsa-miR-19a-3p	hsa-miR-19a-3p	600	2.1211	1561122_a_at	1201	-1.22
RAP1B	5908	RAP1B, member of RAS oncogene family	hsa-miR-19a-3p	hsa-miR-19a-3p	600	2.1211	200833_s_at	988	1.24
BDKRB2	624	bradykinin receptor B2	hsa-miR-19a-3p	hsa-miR-19a-3p	600	2.1211	205870_at	1094	-1.23
WNK1	65125	WNK lysine deficient protein kinase 1	hsa-miR-19a-3p	hsa-miR-19a-3p	600	2.1211	1555068_at	829	-1.26
BMP6	654	bone morphogenetic protein 6	hsa-miR-19a-3p	hsa-miR-19a-3p	600	2.1211	206176_at	673	-1.28
BNIP2	663	BCL2 interacting protein 2	hsa-miR-19a-3p	hsa-miR-19a-3p	600	2.1211	209308_s_at	673	1.28
TGFBR3	7049	transforming growth factor beta receptor 3	hsa-miR-19a-3p	hsa-miR-19a-3p	600	2.1211	226625_at	70	1.56
TGIF1	7050	TGFB induced factor homeobox 1	hsa-miR-19a-3p	hsa-miR-19a-3p	600	2.1211	244858_at	257	-1.37
KLF10	7071	Kruppel like factor 10	hsa-miR-19a-3p	hsa-miR-19a-3p	600	2.1211	202393_s_at	45	1.63
TK2	7084	thymidine kinase 2, mitochondrial	hsa-miR-19a-3p	hsa-miR-19a-3p	600	2.1211	204227_s_at	1313	1.21
TXK	7294	TXK tyrosine kinase	hsa-miR-19a-3p	hsa-miR-19a-3p	600	2.1211	206828_at	32	1.68
WNT7B	7477	Wnt family member 7B	hsa-miR-19a-3p	hsa-miR-19a-3p	600	2.1211	238105_x_at	743	-1.27
YY1	7528	YY1 transcription factor	hsa-miR-19a-3p	hsa-miR-19a-3p	600	2.1211	200047_s_at	153	1.42
PRRG4	79056	proline rich and Gla domain 4	hsa-miR-19a-3p	hsa-miR-19a-3p	600	2.1211	207291_at	743	-1.27
CLIP4	79745	CAP-Gly domain containing linker protein family member 4	hsa-miR-19a-3p	hsa-miR-19a-3p	600	2.1211	226425_at	127	1.45
CALM1	801	calmodulin 1	hsa-miR-19a-3p	hsa-miR-19a-3p	600	2.1211	211985_s_at	351	1.34
LBH	81606	limb bud and heart development	hsa-miR-19a-3p	hsa-miR-19a-3p	600	2.1211	221011_s_at	1313	1.21
VANGL1	81839	VANGL planar cell polarity protein 1	hsa-miR-19a-3p	hsa-miR-19a-3p	600	2.1211	229997_at	1313	1.21
RAB2B	84932	RAB2B, member RAS oncogene family	hsa-miR-19a-3p	hsa-miR-19a-3p	600	2.1211	225074_at	228	-1.38
RUNX3	864	runt related transcription factor 3	hsa-miR-19a-3p	hsa-miR-19a-3p	600	2.1211	204197_s_at	170	1.41
ACTN1	87	actinin alpha 1	hsa-miR-19a-3p	hsa-miR-19a-3p	600	2.1211	237401_at	473	-1.31
NMT2	9397	N-myristoyltransferase 2	hsa-miR-19a-3p	hsa-miR-19a-3p	600	2.1211	205005_s_at	82	1.52
VGLL4	9686	vestigial like family member 4	hsa-miR-19a-3p	hsa-miR-19a-3p	600	2.1211	212399_s_at	1201	1.22
ULK2	9706	unc-51 like autophagy activating kinase 2	hsa-miR-19a-3p	hsa-miR-19a-3p	600	2.1211	204062_s_at	988	1.24
RBM12	10137	RNA binding motif protein 12	hsa-miR-4742-3p	hsa-miR-4742-3p	700	-2.1109	212168_at	202	1.39
ADARB1	104	adenosine deaminase, RNA specific B1	hsa-miR-4742-3p	hsa-miR-4742-3p	700	-2.1109	209979_at	527	-1.3
LYPLA1	10434	lysophospholipase I	hsa-miR-4742-3p	hsa-miR-4742-3p	700	-2.1109	212449_s_at	100	1.48
DSP	1832	desmoplakin	hsa-miR-4742-3p	hsa-miR-4742-3p	700	-2.1109	200606_at	170	-1.41
TFEC	22797	transcription factor EC	hsa-miR-4742-3p	hsa-miR-4742-3p	700	-2.1109	232383_at	527	1.3
XRN2	22803	5'-3' exoribonuclease 2	hsa-miR-4742-3p	hsa-miR-4742-3p	700	-2.1109	233878_s_at	257	1.37
FKBP5	2289	FK506 binding protein 5	hsa-miR-4742-3p	hsa-miR-4742-3p	700	-2.1109	224856_at	1094	1.23
LARP4B	23185	La ribonucleoprotein domain family member 4B	hsa-miR-4742-3p	hsa-miR-4742-3p	700	-2.1109	208953_at	257	1.37
VPS8	23355	VPS8, CORVET complex subunit	hsa-miR-4742-3p	hsa-miR-4742-3p	700	-2.1109	1559500_at	351	-1.34
TRAM1	23471	translocation associated membrane protein 1	hsa-miR-4742-3p	hsa-miR-4742-3p	700	-2.1109	201398_s_at	906	1.25
KBTBD2	25948	kelch repeat and BTB domain containing 2	hsa-miR-4742-3p	hsa-miR-4742-3p	700	-2.1109	223584_s_at	1313	1.21
OSBPL3	26031	oxysterol binding protein like 3	hsa-miR-4742-3p	hsa-miR-4742-3p	700	-2.1109	209626_s_at	1094	1.23
GATA3	2625	GATA binding protein 3	hsa-miR-4742-3p	hsa-miR-4742-3p	700	-2.1109	209604_s_at	527	1.3
CHORDC1	26973	cysteine and histidine rich domain containing 1	hsa-miR-4742-3p	hsa-miR-4742-3p	700	-2.1109	218566_s_at	424	1.32
GHITM	27069	growth hormone inducible transmembrane protein	hsa-miR-4742-3p	hsa-miR-4742-3p	700	-2.1109	209248_at	1313	1.21
CACYBP	27101	calcyclin binding protein	hsa-miR-4742-3p	hsa-miR-4742-3p	700	-2.1109	211761_s_at	527	1.3
COX18	285521	COX18, cytochrome c oxidase assembly factor	hsa-miR-4742-3p	hsa-miR-4742-3p	700	-2.1109	227442_at	743	1.27
HPS1	3257	HPS1, biogenesis of lysosomal organelles complex 3 subunit 1	hsa-miR-4742-3p	hsa-miR-4742-3p	700	-2.1109	203308_x_at	282	-1.36
ERCC6L2	375748	ERCC excision repair 6 like 2	hsa-miR-4742-3p	hsa-miR-4742-3p	700	-2.1109	229710_at	282	1.36
MGST1	4257	microsomal glutathione S-transferase 1	hsa-miR-4742-3p	hsa-miR-4742-3p	700	-2.1109	1565162_s_at	473	1.31
MYBL1	4603	MYB proto-oncogene like 1	hsa-miR-4742-3p	hsa-miR-4742-3p	700	-2.1109	213906_at	14	1.92
PAM	5066	peptidylglycine alpha-amidating monooxygenase	hsa-miR-4742-3p	hsa-miR-4742-3p	700	-2.1109	202336_s_at	45	1.63
TMED7	51014	transmembrane p24 trafficking protein 7	hsa-miR-4742-3p	hsa-miR-4742-3p	700	-2.1109	214658_at	527	1.3
PSMD12	5718	proteasome 26S subunit, non-ATPase 12	hsa-miR-4742-3p	hsa-miR-4742-3p	700	-2.1109	202352_s_at	527	1.3
KIDINS220	57498	kinase D interacting substrate 220	hsa-miR-4742-3p	hsa-miR-4742-3p	700	-2.1109	212162_at	1313	-1.21
SRSF3	6428	serine and arginine rich splicing factor 3	hsa-miR-4742-3p	hsa-miR-4742-3p	700	-2.1109	235324_at	179	1.4
SLC30A5	64924	solute carrier family 30 member 5	hsa-miR-4742-3p	hsa-miR-4742-3p	700	-2.1109	218989_x_at	179	1.4
EZR	7430	ezrin	hsa-miR-4742-3p	hsa-miR-4742-3p	700	-2.1109	217234_s_at	100	1.48
TBL1XR1	79718	transducin beta like 1 X-linked receptor 1	hsa-miR-4742-3p	hsa-miR-4742-3p	700	-2.1109	221428_s_at	590	1.29
HOPX	84525	HOP homeobox	hsa-miR-4742-3p	hsa-miR-4742-3p	700	-2.1109	211597_s_at	37	1.65
PLPP7	84814	phospholipid phosphatase 7 (inactive)	hsa-miR-4742-3p	hsa-miR-4742-3p	700	-2.1109	224506_s_at	743	-1.27
CCNG1	900	cyclin G1	hsa-miR-4742-3p	hsa-miR-4742-3p	700	-2.1109	208796_s_at	527	1.3
SCAMP1	9522	secretory carrier membrane protein 1	hsa-miR-4742-3p	hsa-miR-4742-3p	700	-2.1109	206668_s_at	1313	-1.21
PGRMC2	10424	progesterone receptor membrane component 2	hsa-miR-183-5p	hsa-miR-183-5p	800	-1.7172	213227_at	590	1.29
METAP2	10988	methionyl aminopeptidase 2	hsa-miR-183-5p	hsa-miR-183-5p	800	-1.7172	227993_at	743	1.27
DUSP10	11221	dual specificity phosphatase 10	hsa-miR-183-5p	hsa-miR-183-5p	800	-1.7172	221563_at	1201	1.22
KIAA0368	23392	KIAA0368	hsa-miR-183-5p	hsa-miR-183-5p	800	-1.7172	212428_at	673	1.28
EID1	23741	EP300 interacting inhibitor of differentiation 1	hsa-miR-183-5p	hsa-miR-183-5p	800	-1.7172	208669_s_at	673	1.28
SERP1	27230	stress associated endoplasmic reticulum protein 1	hsa-miR-183-5p	hsa-miR-183-5p	800	-1.7172	200969_at	179	1.4
PDCD4	27250	programmed cell death 4	hsa-miR-183-5p	hsa-miR-183-5p	800	-1.7172	202731_at	257	1.37
NRG1	3084	neuregulin 1	hsa-miR-183-5p	hsa-miR-183-5p	800	-1.7172	208232_x_at	257	-1.37
KLRD1	3824	killer cell lectin like receptor D1	hsa-miR-183-5p	hsa-miR-183-5p	800	-1.7172	207796_x_at	307	1.35
MBNL1	4154	muscleblind like splicing regulator 1	hsa-miR-183-5p	hsa-miR-183-5p	800	-1.7172	201151_s_at	527	1.3
AZIN1	51582	antizyme inhibitor 1	hsa-miR-183-5p	hsa-miR-183-5p	800	-1.7172	201772_at	1094	1.23
PSMA5	5686	proteasome subunit alpha 5	hsa-miR-183-5p	hsa-miR-183-5p	800	-1.7172	201274_at	1094	1.23
EMSY	56946	EMSY, BRCA2 interacting transcriptional repressor	hsa-miR-183-5p	hsa-miR-183-5p	800	-1.7172	234669_x_at	473	-1.31
MKL1	57591	megakaryoblastic leukemia (translocation) 1	hsa-miR-183-5p	hsa-miR-183-5p	800	-1.7172	1555763_x_at	673	1.28
RREB1	6239	ras responsive element binding protein 1	hsa-miR-183-5p	hsa-miR-183-5p	800	-1.7172	216649_at	1201	-1.22
SLC22A23	63027	solute carrier family 22 member 23	hsa-miR-183-5p	hsa-miR-183-5p	800	-1.7172	233206_at	590	-1.29
GOLPH3	64083	golgi phosphoprotein 3	hsa-miR-183-5p	hsa-miR-183-5p	800	-1.7172	217803_at	743	1.27
SRSF2	6427	serine and arginine rich splicing factor 2	hsa-miR-183-5p	hsa-miR-183-5p	800	-1.7172	200753_x_at	743	1.27
PLPPR2	64748	phospholipid phosphatase related 2	hsa-miR-183-5p	hsa-miR-183-5p	800	-1.7172	218509_at	673	-1.28
SNX1	6642	sorting nexin 1	hsa-miR-183-5p	hsa-miR-183-5p	800	-1.7172	213364_s_at	392	1.33
SSRP1	6749	structure specific recognition protein 1	hsa-miR-183-5p	hsa-miR-183-5p	800	-1.7172	200956_s_at	590	1.29
TMPO	7112	thymopoietin	hsa-miR-183-5p	hsa-miR-183-5p	800	-1.7172	203432_at	424	1.32
NARS2	79731	asparaginyl-tRNA synthetase 2, mitochondrial	hsa-miR-183-5p	hsa-miR-183-5p	800	-1.7172	219217_at	829	1.26
MTERF2	80298	mitochondrial transcription termination factor 2	hsa-miR-183-5p	hsa-miR-183-5p	800	-1.7172	225341_at	1449	1.2
RNMT	8731	RNA guanine-7 methyltransferase	hsa-miR-183-5p	hsa-miR-183-5p	800	-1.7172	202683_s_at	1201	1.22
CDK5R1	8851	cyclin dependent kinase 5 regulatory subunit 1	hsa-miR-183-5p	hsa-miR-183-5p	800	-1.7172	204995_at	307	1.35
BAZ1B	9031	bromodomain adjacent to zinc finger domain 1B	hsa-miR-183-5p	hsa-miR-183-5p	800	-1.7172	213336_at	307	-1.35
N4BP2L1	90634	NEDD4 binding protein 2 like 1	hsa-miR-183-5p	hsa-miR-183-5p	800	-1.7172	213375_s_at	424	1.32
RBM18	92400	RNA binding motif protein 18	hsa-miR-183-5p	hsa-miR-183-5p	800	-1.7172	225236_at	988	1.24
BZW1	9689	basic leucine zipper and W2 domains 1	hsa-miR-183-5p	hsa-miR-183-5p	800	-1.7172	200776_s_at	1313	1.21
MRC2	9902	mannose receptor C type 2	hsa-miR-183-5p	hsa-miR-183-5p	800	-1.7172	209280_at	829	-1.26
PPFIA3	8541	PTPRF interacting protein alpha 3	hsa-miR-99a-5p	hsa-miR-99a-5p	900	-1.6351	215280_s_at	1201	-1.22
HS3ST3B1	9953	heparan sulfate-glucosamine 3-sulfotransferase 3B1	hsa-miR-99a-5p	hsa-miR-99a-5p	900	-1.6351	227361_at	30	1.69
TMEM221	100130519	transmembrane protein 221	hsa-miR-15a-5p	hsa-miR-15a-5p	1000	1.6306	239128_at	590	-1.29
PDIA6	10130	protein disulfide isomerase family A member 6	hsa-miR-15a-5p	hsa-miR-15a-5p	1000	1.6306	208638_at	424	1.32
IPO7	10527	importin 7	hsa-miR-15a-5p	hsa-miR-15a-5p	1000	1.6306	200992_at	673	1.28
SPTLC1	10558	serine palmitoyltransferase long chain base subunit 1	hsa-miR-15a-5p	hsa-miR-15a-5p	1000	1.6306	202277_at	590	1.29
YWHAQ	10971	tyrosine 3-monooxygenase/tryptophan 5-monooxygenase activation protein theta	hsa-miR-15a-5p	hsa-miR-15a-5p	1000	1.6306	212426_s_at	87	1.5
TMEM199	147007	transmembrane protein 199	hsa-miR-15a-5p	hsa-miR-15a-5p	1000	1.6306	225375_at	1449	1.2
ZNF548	147694	zinc finger protein 548	hsa-miR-15a-5p	hsa-miR-15a-5p	1000	1.6306	1553719_s_at	590	1.29
ESRRA	2101	estrogen related receptor alpha	hsa-miR-15a-5p	hsa-miR-15a-5p	1000	1.6306	203193_at	988	-1.24
FDFT1	2222	farnesyl-diphosphate farnesyltransferase 1	hsa-miR-15a-5p	hsa-miR-15a-5p	1000	1.6306	208647_at	1201	1.22
ADNP2	22850	ADNP homeobox 2	hsa-miR-15a-5p	hsa-miR-15a-5p	1000	1.6306	203322_at	1313	1.21
ARHGEF12	23365	Rho guanine nucleotide exchange factor 12	hsa-miR-15a-5p	hsa-miR-15a-5p	1000	1.6306	1566093_at	1313	-1.21
CFAP45	25790	cilia and flagella associated protein 45	hsa-miR-15a-5p	hsa-miR-15a-5p	1000	1.6306	220308_at	1201	-1.22
SERBP1	26135	SERPINE1 mRNA binding protein 1	hsa-miR-15a-5p	hsa-miR-15a-5p	1000	1.6306	217725_x_at	228	1.38
FBXO22	26263	F-box protein 22	hsa-miR-15a-5p	hsa-miR-15a-5p	1000	1.6306	225734_at	906	1.25
B4GALT1	2683	beta-1,4-galactosyltransferase 1	hsa-miR-15a-5p	hsa-miR-15a-5p	1000	1.6306	201883_s_at	140	-1.43
PCDH17	27253	protocadherin 17	hsa-miR-15a-5p	hsa-miR-15a-5p	1000	1.6306	205656_at	906	-1.25
GLUD1	2746	glutamate dehydrogenase 1	hsa-miR-15a-5p	hsa-miR-15a-5p	1000	1.6306	200946_x_at	473	1.31
SEC61A1	29927	Sec61 translocon alpha 1 subunit	hsa-miR-15a-5p	hsa-miR-15a-5p	1000	1.6306	222385_x_at	906	1.25
IARS	3376	isoleucyl-tRNA synthetase	hsa-miR-15a-5p	hsa-miR-15a-5p	1000	1.6306	204744_s_at	988	1.24
IL10RA	3587	interleukin 10 receptor subunit alpha	hsa-miR-15a-5p	hsa-miR-15a-5p	1000	1.6306	204912_at	829	1.26
KARS	3735	lysyl-tRNA synthetase	hsa-miR-15a-5p	hsa-miR-15a-5p	1000	1.6306	200840_at	906	1.25
KLC1	3831	kinesin light chain 1	hsa-miR-15a-5p	hsa-miR-15a-5p	1000	1.6306	212878_s_at	424	1.32
NRARP	441478	NOTCH regulated ankyrin repeat protein	hsa-miR-15a-5p	hsa-miR-15a-5p	1000	1.6306	226499_at	1094	-1.23
SEPTIN2	4735	septin 2	hsa-miR-15a-5p	hsa-miR-15a-5p	1000	1.6306	200778_s_at	988	1.24
ISOC1	51015	isochorismatase domain containing 1	hsa-miR-15a-5p	hsa-miR-15a-5p	1000	1.6306	218170_at	153	1.42
WBP11	51729	WW domain binding protein 11	hsa-miR-15a-5p	hsa-miR-15a-5p	1000	1.6306	217821_s_at	590	1.29
TM7SF3	51768	transmembrane 7 superfamily member 3	hsa-miR-15a-5p	hsa-miR-15a-5p	1000	1.6306	222477_s_at	1449	1.2
RIF1	55183	replication timing regulatory factor 1	hsa-miR-15a-5p	hsa-miR-15a-5p	1000	1.6306	240098_at	351	-1.34
SELENOS	55829	selenoprotein S	hsa-miR-15a-5p	hsa-miR-15a-5p	1000	1.6306	223209_s_at	202	1.39
NSMCE3	56160	NSE3 homolog, SMC5-SMC6 complex component	hsa-miR-15a-5p	hsa-miR-15a-5p	1000	1.6306	226008_at	829	1.26
MASP1	5648	mannan binding lectin serine peptidase 1	hsa-miR-15a-5p	hsa-miR-15a-5p	1000	1.6306	213749_at	673	-1.28
PCBP4	57060	poly(rC) binding protein 4	hsa-miR-15a-5p	hsa-miR-15a-5p	1000	1.6306	209361_s_at	743	-1.27
PSMD7	5713	proteasome 26S subunit, non-ATPase 7	hsa-miR-15a-5p	hsa-miR-15a-5p	1000	1.6306	201705_at	1094	1.23
NHSL1	57224	NHS like 1	hsa-miR-15a-5p	hsa-miR-15a-5p	1000	1.6306	234922_s_at	743	-1.27
PTCH1	5727	patched 1	hsa-miR-15a-5p	hsa-miR-15a-5p	1000	1.6306	209815_at	307	1.35
MIB1	57534	mindbomb E3 ubiquitin protein ligase 1	hsa-miR-15a-5p	hsa-miR-15a-5p	1000	1.6306	224725_at	590	1.29
UVSSA	57654	UV stimulated scaffold protein A	hsa-miR-15a-5p	hsa-miR-15a-5p	1000	1.6306	234761_at	1201	-1.22
SRPRB	58477	SRP receptor beta subunit	hsa-miR-15a-5p	hsa-miR-15a-5p	1000	1.6306	222532_at	424	1.32
PLEKHA1	59338	pleckstrin homology domain containing A1	hsa-miR-15a-5p	hsa-miR-15a-5p	1000	1.6306	226247_at	228	1.38
SNRPA1	6627	small nuclear ribonucleoprotein polypeptide A'	hsa-miR-15a-5p	hsa-miR-15a-5p	1000	1.6306	206055_s_at	988	1.24
HIRA	7290	histone cell cycle regulator	hsa-miR-15a-5p	hsa-miR-15a-5p	1000	1.6306	217427_s_at	392	1.33
DCAF10	79269	DDB1 and CUL4 associated factor 10	hsa-miR-15a-5p	hsa-miR-15a-5p	1000	1.6306	226511_at	1094	1.23
FCRL2	79368	Fc receptor like 2	hsa-miR-15a-5p	hsa-miR-15a-5p	1000	1.6306	224194_at	829	-1.26
CAAP1	79886	caspase activity and apoptosis inhibitor 1	hsa-miR-15a-5p	hsa-miR-15a-5p	1000	1.6306	219276_x_at	153	1.42
C1orf21	81563	chromosome 1 open reading frame 21	hsa-miR-15a-5p	hsa-miR-15a-5p	1000	1.6306	223125_s_at	74	1.55
ESS2	8220	ess-2 splicing factor homolog	hsa-miR-15a-5p	hsa-miR-15a-5p	1000	1.6306	204383_at	988	1.24
RELT	84957	RELT, TNF receptor	hsa-miR-15a-5p	hsa-miR-15a-5p	1000	1.6306	227060_at	1201	-1.22
SH2D2A	9047	SH2 domain containing 2A	hsa-miR-15a-5p	hsa-miR-15a-5p	1000	1.6306	207351_s_at	307	1.35
SEC22C	9117	SEC22 homolog C, vesicle trafficking protein	hsa-miR-15a-5p	hsa-miR-15a-5p	1000	1.6306	225460_at	392	1.33
MYLK3	91807	myosin light chain kinase 3	hsa-miR-15a-5p	hsa-miR-15a-5p	1000	1.6306	238834_at	1449	-1.2
RAB9A	9367	RAB9A, member RAS oncogene family	hsa-miR-15a-5p	hsa-miR-15a-5p	1000	1.6306	221808_at	282	1.36
CD40	958	CD40 molecule	hsa-miR-15a-5p	hsa-miR-15a-5p	1000	1.6306	222292_at	392	-1.33
AMMECR1	9949	Alport syndrome, mental retardation, midface hypoplasia and elliptocytosis chromosomal region gene 1	hsa-miR-15a-5p	hsa-miR-15a-5p	1000	1.6306	226421_at	673	1.28
CDC42	998	cell division cycle 42	hsa-miR-15a-5p	hsa-miR-15a-5p	1000	1.6306	214230_at	1313	-1.21
CRTAP	10491	cartilage associated protein	hsa-let-7b-5p	hsa-let-7b-5p	1100	-1.6196	1554464_a_at	351	1.34
SLC35D2	11046	solute carrier family 35 member D2	hsa-let-7b-5p	hsa-let-7b-5p	1100	-1.6196	213083_at	988	1.24
MED8	112950	mediator complex subunit 8	hsa-let-7b-5p	hsa-let-7b-5p	1100	-1.6196	213127_s_at	1313	1.21
RMI2	116028	RecQ mediated genome instability 2	hsa-let-7b-5p	hsa-let-7b-5p	1100	-1.6196	226456_at	1094	1.23
CCDC71L	168455	coiled-coil domain containing 71 like	hsa-let-7b-5p	hsa-let-7b-5p	1100	-1.6196	228668_x_at	1201	-1.22
DNA2	1763	DNA replication helicase/nuclease 2	hsa-let-7b-5p	hsa-let-7b-5p	1100	-1.6196	213647_at	1449	-1.2
PDE12	201626	phosphodiesterase 12	hsa-let-7b-5p	hsa-let-7b-5p	1100	-1.6196	231839_at	1313	1.21
ESR2	2100	estrogen receptor 2	hsa-let-7b-5p	hsa-let-7b-5p	1100	-1.6196	210780_at	1313	-1.21
DAPK2	23604	death associated protein kinase 2	hsa-let-7b-5p	hsa-let-7b-5p	1100	-1.6196	215184_at	829	-1.26
ARL5A	26225	ADP ribosylation factor like GTPase 5A	hsa-let-7b-5p	hsa-let-7b-5p	1100	-1.6196	226617_at	131	1.44
GPR132	29933	G protein-coupled receptor 132	hsa-let-7b-5p	hsa-let-7b-5p	1100	-1.6196	221140_s_at	1313	1.21
TRIM67	440730	tripartite motif containing 67	hsa-let-7b-5p	hsa-let-7b-5p	1100	-1.6196	233357_at	1313	-1.21
TMED5	50999	transmembrane p24 trafficking protein 5	hsa-let-7b-5p	hsa-let-7b-5p	1100	-1.6196	202194_at	179	1.4
DDX19A	55308	DEAD-box helicase 19A	hsa-let-7b-5p	hsa-let-7b-5p	1100	-1.6196	202577_s_at	1094	1.23
PANX2	56666	pannexin 2	hsa-let-7b-5p	hsa-let-7b-5p	1100	-1.6196	239067_s_at	1313	-1.21
MRS2	57380	MRS2, magnesium transporter	hsa-let-7b-5p	hsa-let-7b-5p	1100	-1.6196	218538_s_at	351	1.34
KRTAP5-8	57830	keratin associated protein 5-8	hsa-let-7b-5p	hsa-let-7b-5p	1100	-1.6196	208532_x_at	590	-1.29
RNF5	6048	ring finger protein 5	hsa-let-7b-5p	hsa-let-7b-5p	1100	-1.6196	216018_at	1313	-1.21
HIF3A	64344	hypoxia inducible factor 3 alpha subunit	hsa-let-7b-5p	hsa-let-7b-5p	1100	-1.6196	219319_at	1313	-1.21
SMARCC1	6599	SWI/SNF related, matrix associated, actin dependent regulator of chromatin subfamily c member 1	hsa-let-7b-5p	hsa-let-7b-5p	1100	-1.6196	201075_s_at	673	1.28
KLF9	687	Kruppel like factor 9	hsa-let-7b-5p	hsa-let-7b-5p	1100	-1.6196	203543_s_at	424	1.32
TP53	7157	tumor protein p53	hsa-let-7b-5p	hsa-let-7b-5p	1100	-1.6196	211300_s_at	906	1.25
GNPTAB	79158	N-acetylglucosamine-1-phosphate transferase alpha and beta subunits	hsa-let-7b-5p	hsa-let-7b-5p	1100	-1.6196	212959_s_at	257	1.37
ESRP2	80004	epithelial splicing regulatory protein 2	hsa-let-7b-5p	hsa-let-7b-5p	1100	-1.6196	219395_at	1449	-1.2
TRABD	80305	TraB domain containing	hsa-let-7b-5p	hsa-let-7b-5p	1100	-1.6196	232706_s_at	527	-1.3
RNF170	81790	ring finger protein 170	hsa-let-7b-5p	hsa-let-7b-5p	1100	-1.6196	220985_s_at	1313	1.21
KREMEN1	83999	kringle containing transmembrane protein 1	hsa-let-7b-5p	hsa-let-7b-5p	1100	-1.6196	235370_at	590	-1.29
SUCLG2	8801	succinate-CoA ligase GDP-forming beta subunit	hsa-let-7b-5p	hsa-let-7b-5p	1100	-1.6196	214835_s_at	282	1.36
AIFM1	9131	apoptosis inducing factor mitochondria associated 1	hsa-let-7b-5p	hsa-let-7b-5p	1100	-1.6196	205512_s_at	1201	1.22
CDC34	997	cell division cycle 34	hsa-let-7b-5p	hsa-let-7b-5p	1100	-1.6196	212540_at	115	-1.46
HMGN4	10473	high mobility group nucleosomal binding domain 4	hsa-miR-7-5p	hsa-miR-7-5p	1200	-1.5596	202579_x_at	1201	1.22
EGLN3	112399	egl-9 family hypoxia inducible factor 3	hsa-miR-7-5p	hsa-miR-7-5p	1200	-1.5596	222847_s_at	1094	-1.23
ALKBH2	121642	alkB homolog 2, alpha-ketoglutarate dependent dioxygenase	hsa-miR-7-5p	hsa-miR-7-5p	1200	-1.5596	225625_at	1094	1.23
GIMAP8	155038	GTPase, IMAP family member 8	hsa-miR-7-5p	hsa-miR-7-5p	1200	-1.5596	235306_at	282	1.36
SDE2	163859	SDE2 telomere maintenance homolog	hsa-miR-7-5p	hsa-miR-7-5p	1200	-1.5596	244103_at	906	1.25
DPYSL2	1808	dihydropyrimidinase like 2	hsa-miR-7-5p	hsa-miR-7-5p	1200	-1.5596	200762_at	115	1.46
ZBTB38	253461	zinc finger and BTB domain containing 38	hsa-miR-7-5p	hsa-miR-7-5p	1200	-1.5596	1558733_at	1094	1.23
GK5	256356	glycerol kinase 5 (putative)	hsa-miR-7-5p	hsa-miR-7-5p	1200	-1.5596	238121_at	1313	1.21
TRIM58	25893	tripartite motif containing 58	hsa-miR-7-5p	hsa-miR-7-5p	1200	-1.5596	215047_at	19	-1.78
GLI3	2737	GLI family zinc finger 3	hsa-miR-7-5p	hsa-miR-7-5p	1200	-1.5596	205201_at	988	-1.24
GNAS	2778	GNAS complex locus	hsa-miR-7-5p	hsa-miR-7-5p	1200	-1.5596	214157_at	65	-1.57
HOXB3	3213	homeobox B3	hsa-miR-7-5p	hsa-miR-7-5p	1200	-1.5596	208414_s_at	424	-1.32
ADAM11	4185	ADAM metallopeptidase domain 11	hsa-miR-7-5p	hsa-miR-7-5p	1200	-1.5596	239837_at	1313	-1.21
DDIT4	54541	DNA damage inducible transcript 4	hsa-miR-7-5p	hsa-miR-7-5p	1200	-1.5596	202887_s_at	170	1.41
NDC1	55706	NDC1 transmembrane nucleoporin	hsa-miR-7-5p	hsa-miR-7-5p	1200	-1.5596	218073_s_at	590	1.29
FMN2	56776	formin 2	hsa-miR-7-5p	hsa-miR-7-5p	1200	-1.5596	230946_at	673	-1.28
CADM3	57863	cell adhesion molecule 3	hsa-miR-7-5p	hsa-miR-7-5p	1200	-1.5596	211677_x_at	1313	-1.21
SDHC	6391	succinate dehydrogenase complex subunit C	hsa-miR-7-5p	hsa-miR-7-5p	1200	-1.5596	215088_s_at	473	1.31
TRIM25	7706	tripartite motif containing 25	hsa-miR-7-5p	hsa-miR-7-5p	1200	-1.5596	206911_at	424	-1.32
TMEM254	80195	transmembrane protein 254	hsa-miR-7-5p	hsa-miR-7-5p	1200	-1.5596	222545_s_at	1313	-1.21
POLR2M	81488	RNA polymerase II subunit M	hsa-miR-7-5p	hsa-miR-7-5p	1200	-1.5596	212243_at	906	1.25
RHBDD1	84236	rhomboid domain containing 1	hsa-miR-7-5p	hsa-miR-7-5p	1200	-1.5596	233164_x_at	1094	-1.23
SEMA7A	8482	semaphorin 7A (John Milton Hagen blood group)	hsa-miR-7-5p	hsa-miR-7-5p	1200	-1.5596	230345_at	829	-1.26
GFM1	85476	G elongation factor mitochondrial 1	hsa-miR-7-5p	hsa-miR-7-5p	1200	-1.5596	225153_at	100	1.48
B4GALT2	8704	beta-1,4-galactosyltransferase 2	hsa-miR-7-5p	hsa-miR-7-5p	1200	-1.5596	209413_at	988	-1.24
ACY3	91703	aminoacylase 3	hsa-miR-7-5p	hsa-miR-7-5p	1200	-1.5596	230481_at	1201	-1.22
RABL2B	11158	RAB, member of RAS oncogene family like 2B	hsa-miR-4433b-5p	hsa-miR-4433b-5p	1300	1.516	219151_s_at	1201	1.22
FUT11	170384	fucosyltransferase 11	hsa-miR-4433b-5p	hsa-miR-4433b-5p	1300	1.516	226348_at	282	1.36
SACM1L	22908	SAC1 like phosphatidylinositide phosphatase	hsa-miR-4433b-5p	hsa-miR-4433b-5p	1300	1.516	202797_at	179	1.4
PRMT2	3275	protein arginine methyltransferase 2	hsa-miR-4433b-5p	hsa-miR-4433b-5p	1300	1.516	210384_at	473	-1.31
PEX1	5189	peroxisomal biogenesis factor 1	hsa-miR-4433b-5p	hsa-miR-4433b-5p	1300	1.516	204873_at	1313	1.21
CTC1	80169	CST telomere replication complex component 1	hsa-miR-4433b-5p	hsa-miR-4433b-5p	1300	1.516	219435_at	1094	1.23
DOCK8	81704	dedicator of cytokinesis 8	hsa-miR-4433b-5p	hsa-miR-4433b-5p	1300	1.516	232843_s_at	140	1.43
LYL1	4066	LYL1, basic helix-loop-helix family member	hsa-miR-127-3p	hsa-miR-127-3p	1400	-1.5083	210044_s_at	127	-1.45
KLK12	43849	kallikrein related peptidase 12	hsa-miR-127-3p	hsa-miR-127-3p	1400	-1.5083	234316_x_at	1313	-1.21
C1orf159	54991	chromosome 1 open reading frame 159	hsa-miR-127-3p	hsa-miR-127-3p	1400	-1.5083	219337_at	1313	-1.21
BAIAP2L2	80115	BAI1 associated protein 2 like 2	hsa-miR-127-3p	hsa-miR-127-3p	1400	-1.5083	228876_at	202	-1.39
TPGS1	91978	tubulin polyglutamylase complex subunit 1	hsa-miR-127-3p	hsa-miR-127-3p	1400	-1.5083	227903_x_at	743	1.27
ABCF2	10061	ATP binding cassette subfamily F member 2	hsa-miR-1301-3p	hsa-miR-1301-3p	1500	1.5019	207622_s_at	1201	1.22
CDKN1B	1027	cyclin dependent kinase inhibitor 1B	hsa-miR-1301-3p	hsa-miR-1301-3p	1500	1.5019	209112_at	743	1.27
KIR2DL1	3802	killer cell immunoglobulin like receptor, two Ig domains and long cytoplasmic tail 1	hsa-miR-1301-3p	hsa-miR-1301-3p	1500	1.5019	210890_x_at	1094	1.23
KIR2DL3	3804	killer cell immunoglobulin like receptor, two Ig domains and long cytoplasmic tail 3	hsa-miR-1301-3p	hsa-miR-1301-3p	1500	1.5019	208179_x_at	1201	1.22
KIR2DL4	3805	killer cell immunoglobulin like receptor, two Ig domains and long cytoplasmic tail 4	hsa-miR-1301-3p	hsa-miR-1301-3p	1500	1.5019	208426_x_at	673	1.28
KIR3DL2	3812	killer cell immunoglobulin like receptor, three Ig domains and long cytoplasmic tail 2	hsa-miR-1301-3p	hsa-miR-1301-3p	1500	1.5019	207313_x_at	1201	1.22
NSUN2	54888	NOP2/Sun RNA methyltransferase family member 2	hsa-miR-1301-3p	hsa-miR-1301-3p	1500	1.5019	223076_s_at	1201	1.22
NDRG3	57446	NDRG family member 3	hsa-miR-1301-3p	hsa-miR-1301-3p	1500	1.5019	224368_s_at	202	1.39
USP36	57602	ubiquitin specific peptidase 36	hsa-miR-1301-3p	hsa-miR-1301-3p	1500	1.5019	227093_at	829	1.26
EPS15L1	58513	epidermal growth factor receptor pathway substrate 15 like 1	hsa-miR-1301-3p	hsa-miR-1301-3p	1500	1.5019	232438_at	1094	-1.23
CRELD2	79174	cysteine rich with EGF like domains 2	hsa-miR-1301-3p	hsa-miR-1301-3p	1500	1.5019	218358_at	1201	1.22
SYNJ2	8871	synaptojanin 2	hsa-miR-1301-3p	hsa-miR-1301-3p	1500	1.5019	216180_s_at	988	-1.24
TRIM4	89122	tripartite motif containing 4	hsa-miR-1301-3p	hsa-miR-1301-3p	1500	1.5019	224159_x_at	307	-1.35
RAB8B	51762	RAB8B, member RAS oncogene family					226633_at	673	1.28
CTBP2	1488	C-terminal binding protein 2					210835_s_at	829	1.26
WIPF1	7456	WAS/WASL interacting protein family member 1					202664_at	743	1.27
TMED7	51014	transmembrane p24 trafficking protein 7					209404_s_at	527	1.3
TRIM4	89122	tripartite motif containing 4					223384_s_at	527	1.3
YY1	7528	YY1 transcription factor					201902_s_at	1094	1.23
NMT2	9397	N-myristoyltransferase 2					205006_s_at	115	1.46
NMT2	9397	N-myristoyltransferase 2					215743_at	257	1.37
PDIA6	10130	protein disulfide isomerase family A member 6					207668_x_at	424	1.32
PDIA6	10130	protein disulfide isomerase family A member 6					216640_s_at	473	1.31
PDIA6	10130	protein disulfide isomerase family A member 6					208639_x_at	590	1.29
SRSF3	6428	serine and arginine rich splicing factor 3					208673_s_at	179	1.4
SRSF3	6428	serine and arginine rich splicing factor 3					208672_s_at	673	1.28
SRSF3	6428	serine and arginine rich splicing factor 3					202899_s_at	743	1.27
SERBP1	26135	SERPINE1 mRNA binding protein 1					217724_at	590	1.29
SERBP1	26135	SERPINE1 mRNA binding protein 1					210466_s_at	590	1.29
SERBP1	26135	SERPINE1 mRNA binding protein 1					210076_x_at	988	1.24
GIMAP1	170575	GTPase, IMAP family member 1					1552315_at	1094	1.23
SMARCA4	6597	SWI/SNF related, matrix associated, actin dependent regulator of chromatin, subfamily a, member 4					214728_x_at	1313	1.21
NAA50	80218	N(alpha)-acetyltransferase 50, NatE catalytic subunit					222393_s_at	673	1.28
PAM	5066	peptidylglycine alpha-amidating monooxygenase					212958_x_at	91	1.49
SLC30A5	64924	solute carrier family 30 member 5					232432_s_at	202	1.39
SLC30A5	64924	solute carrier family 30 member 5					220181_x_at	1201	-1.22
DOCK8	81704	dedicator of cytokinesis 8					225502_at	424	1.32
PDE3B	5140	phosphodiesterase 3B					239959_x_at	473	-1.31
SPTLC1	10558	serine palmitoyltransferase long chain base subunit 1					202278_s_at	988	1.24
CD164	8763	CD164 molecule					208405_s_at	673	1.28
RECK	8434	reversion inducing cysteine rich protein with kazal motifs					216153_x_at	829	-1.26
LARP4B	23185	La ribonucleoprotein domain family member 4B					228196_s_at	1313	1.21
CAPRIN1	4076	cell cycle associated protein 1					200722_s_at	1313	1.21
HNRNPD	3184	heterogeneous nuclear ribonucleoprotein D					200073_s_at	392	1.33
HNRNPD	3184	heterogeneous nuclear ribonucleoprotein D					221481_x_at	743	1.27
POLR3E	55718	RNA polymerase III subunit E					218016_s_at	906	1.25
C12orf49	79794	chromosome 12 open reading frame 49					1558758_s_at	1449	-1.2
EXOC5	10640	exocyst complex component 5					222726_s_at	829	1.26
XRN2	22803	5'-3' exoribonuclease 2					223002_s_at	988	1.24
TMPO	7112	thymopoietin					209754_s_at	473	1.31
SUCLG2	8801	succinate-CoA ligase GDP-forming beta subunit					215772_x_at	473	1.31
MRS2	57380	MRS2, magnesium transporter					218536_at	743	1.27
CACYBP	27101	calcyclin binding protein					210691_s_at	527	1.3
PTGDR	5729	prostaglandin D2 receptor					234165_at	743	1.27
RUNX3	864	runt related transcription factor 3					234928_x_at	282	-1.36
RUNX3	864	runt related transcription factor 3					204198_s_at	590	1.29
GATA3	2625	GATA binding protein 3					209602_s_at	906	1.25
HPS1	3257	HPS1, biogenesis of lysosomal organelles complex 3 subunit 1					239382_at	1094	-1.23
SLC25A37	51312	solute carrier family 25 member 37					231078_at	351	-1.34
NRG1	3084	neuregulin 1					208230_s_at	988	-1.24
B4GALT1	2683	beta-1,4-galactosyltransferase 1					228498_at	179	1.4
EIF3J	8669	eukaryotic translation initiation factor 3 subunit J					208985_s_at	829	1.26
EZR	7430	ezrin					208622_s_at	228	1.38
GLUD1	2746	glutamate dehydrogenase 1					200947_s_at	590	1.29
GFM1	85476	G elongation factor mitochondrial 1					225158_at	153	1.42
GFM1	85476	G elongation factor mitochondrial 1					225161_at	590	1.29
SERP1	27230	stress associated endoplasmic reticulum protein 1					200970_s_at	1201	1.22
RASA3	22821	RAS p21 protein activator 3					206220_s_at	1094	1.23
YTHDF2	51441	YTH N6-methyladenosine RNA binding protein 2					222430_s_at	392	1.33
CREB1	1385	cAMP responsive element binding protein 1					204313_s_at	906	1.25
CREB1	1385	cAMP responsive element binding protein 1					214513_s_at	1313	1.21

## Sheet: study 2
Signature of 17 miRNAs validated in plasma samples of children with autism (ASD) vs controls(Genes:6363) vs. Leukocytes from toddlers with autism spectrum disorders _vs_ healthy typically developing(Genes:161) Common Genes:(56)
Gene	EntrezGene ID	Description	Bioset1 miRNA	Bioset1 Imported ID	Bioset1 Rank	Fold Change 1	Bioset2 Imported ID	Bioset2 Rank	Fold Change 2
RNF125	54941	ring finger protein 125	hsa-miR-3613-5p	hsa-miR-3613-5p	100	2.9615	ILMN_1821176	129	1.21
THOC2	57187	THO complex 2	hsa-miR-3613-5p	hsa-miR-3613-5p	100	2.9615	ILMN_2390821	69	1.24
CCR3	1232	C-C motif chemokine receptor 3	hsa-miR-335-5p	hsa-miR-335-5p	200	2.9447	ILMN_1763322	59	1.25
CREBRF	153222	CREB3 regulatory factor	hsa-miR-335-5p	hsa-miR-335-5p	200	2.9447	ILMN_1776788	69	1.24
NBPF9	400818	NBPF member 9	hsa-miR-335-5p	hsa-miR-335-5p	200	2.9447	ILMN_2115490	85	1.23
GNL3L	54552	G protein nucleolar 3 like	hsa-miR-335-5p	hsa-miR-335-5p	200	2.9447	ILMN_1708414	14	1.35
UHMK1	127933	U2AF homology motif kinase 1	hsa-miR-199b-5p	hsa-miR-199b-5p	400	-2.3761	ILMN_2096012	22	1.33
TMEM245	23731	transmembrane protein 245	hsa-miR-199b-5p	hsa-miR-199b-5p	400	-2.3761	ILMN_1788384	102	1.22
NSG1	27065	neuronal vesicle trafficking associated 1	hsa-miR-199b-5p	hsa-miR-199b-5p	400	-2.3761	ILMN_1772627	40	1.28
HIPK2	28996	homeodomain interacting protein kinase 2	hsa-miR-199b-5p	hsa-miR-199b-5p	400	-2.3761	ILMN_1687440	129	1.21
SERPINE2	5270	serpin family E member 2	hsa-miR-199b-5p	hsa-miR-199b-5p	400	-2.3761	ILMN_1655595	102	1.22
PRKCA	5578	protein kinase C alpha	hsa-miR-199b-5p	hsa-miR-199b-5p	400	-2.3761	ILMN_1771800	85	1.23
PKN2	5586	protein kinase N2	hsa-miR-199b-5p	hsa-miR-199b-5p	400	-2.3761	ILMN_1706825	59	1.25
NUCKS1	64710	nuclear casein kinase and cyclin dependent kinase substrate 1	hsa-miR-199b-5p	hsa-miR-199b-5p	400	-2.3761	ILMN_3251404	59	1.25
ZNF148	7707	zinc finger protein 148	hsa-miR-199b-5p	hsa-miR-199b-5p	400	-2.3761	ILMN_2143822	33	1.29
ZNF329	79673	zinc finger protein 329	hsa-miR-199b-5p	hsa-miR-199b-5p	400	-2.3761	ILMN_1689059	156	1.2
CAVIN2	8436	caveolae associated protein 2	hsa-miR-199b-5p	hsa-miR-199b-5p	400	-2.3761	ILMN_1715991	69	1.24
CBL	867	Cbl proto-oncogene	hsa-miR-199b-5p	hsa-miR-199b-5p	400	-2.3761	ILMN_2181968	59	1.25
FAM210B	116151	family with sequence similarity 210 member B	hsa-miR-182-5p	hsa-miR-182-5p	500	-2.1713	ILMN_1708016	129	1.21
CREB1	1385	cAMP responsive element binding protein 1	hsa-miR-182-5p	hsa-miR-182-5p	500	-2.1713	ILMN_1841334	5	1.39
CNST	163882	consortin, connexin sorting protein	hsa-miR-182-5p	hsa-miR-182-5p	500	-2.1713	ILMN_1670263	46	1.27
CTTN	2017	cortactin	hsa-miR-182-5p	hsa-miR-182-5p	500	-2.1713	ILMN_1744912	156	1.2
CNNM3	26505	cyclin and CBS domain divalent metal cation transport mediator 3	hsa-miR-182-5p	hsa-miR-182-5p	500	-2.1713	ILMN_1662328	69	1.24
IL6ST	3572	interleukin 6 signal transducer	hsa-miR-182-5p	hsa-miR-182-5p	500	-2.1713	ILMN_1797861	53	1.26
LIMS1	3987	LIM zinc finger domain containing 1	hsa-miR-182-5p	hsa-miR-182-5p	500	-2.1713	ILMN_1675387	129	1.21
AK3	50808	adenylate kinase 3	hsa-miR-182-5p	hsa-miR-182-5p	500	-2.1713	ILMN_1778173	156	1.2
PIK3R1	5295	phosphoinositide-3-kinase regulatory subunit 1	hsa-miR-182-5p	hsa-miR-182-5p	500	-2.1713	ILMN_1760303	129	1.21
DYRK2	8445	dual specificity tyrosine phosphorylation regulated kinase 2	hsa-miR-182-5p	hsa-miR-182-5p	500	-2.1713	ILMN_2374244	18	1.34
CHP1	11261	calcineurin like EF-hand protein 1	hsa-miR-19a-3p	hsa-miR-19a-3p	600	2.1211	ILMN_1779401	129	1.21
PIK3IP1	113791	phosphoinositide-3-kinase interacting protein 1	hsa-miR-19a-3p	hsa-miR-19a-3p	600	2.1211	ILMN_1719986	69	1.24
CUX1	1523	cut like homeobox 1	hsa-miR-19a-3p	hsa-miR-19a-3p	600	2.1211	ILMN_2278636	102	1.22
LCLAT1	253558	lysocardiolipin acyltransferase 1	hsa-miR-19a-3p	hsa-miR-19a-3p	600	2.1211	ILMN_1708081	156	1.2
FOXP1	27086	forkhead box P1	hsa-miR-19a-3p	hsa-miR-19a-3p	600	2.1211	ILMN_2250923	69	1.24
NR3C2	4306	nuclear receptor subfamily 3 group C member 2	hsa-miR-19a-3p	hsa-miR-19a-3p	600	2.1211	ILMN_2210934	46	1.27
ZBTB4	57659	zinc finger and BTB domain containing 4	hsa-miR-19a-3p	hsa-miR-19a-3p	600	2.1211	ILMN_2097793	156	1.2
YY1	7528	YY1 transcription factor	hsa-miR-19a-3p	hsa-miR-19a-3p	600	2.1211	ILMN_1770892	46	1.27
DNAJB14	79982	DnaJ heat shock protein family (Hsp40) member B14	hsa-miR-19a-3p	hsa-miR-19a-3p	600	2.1211	ILMN_2415898	85	1.23
AKAP7	9465	A-kinase anchoring protein 7	hsa-miR-19a-3p	hsa-miR-19a-3p	600	2.1211	ILMN_1703049	85	1.23
IFNAR2	3455	interferon alpha and beta receptor subunit 2	hsa-miR-4742-3p	hsa-miR-4742-3p	700	-2.1109	ILMN_1791057	102	1.22
GMCL1	64395	germ cell-less, spermatogenesis associated 1	hsa-miR-4742-3p	hsa-miR-4742-3p	700	-2.1109	ILMN_2194627	102	1.22
LCK	3932	LCK proto-oncogene, Src family tyrosine kinase	hsa-miR-183-5p	hsa-miR-183-5p	800	-1.7172	ILMN_1699991	156	1.2
TMSB4X	7114	thymosin beta 4, X-linked	hsa-miR-183-5p	hsa-miR-183-5p	800	-1.7172	ILMN_2222688	69	-1.24
SF1	7536	splicing factor 1	hsa-miR-183-5p	hsa-miR-183-5p	800	-1.7172	ILMN_1776077	33	1.29
TNIK	23043	TRAF2 and NCK interacting kinase	hsa-miR-15a-5p	hsa-miR-15a-5p	1000	1.6306	ILMN_1687442	102	1.22
RYBP	23429	RING1 and YY1 binding protein	hsa-miR-15a-5p	hsa-miR-15a-5p	1000	1.6306	ILMN_1721842	46	1.27
IL7R	3575	interleukin 7 receptor	hsa-miR-15a-5p	hsa-miR-15a-5p	1000	1.6306	ILMN_2342579	5	1.39
PLEKHA1	59338	pleckstrin homology domain containing A1	hsa-miR-15a-5p	hsa-miR-15a-5p	1000	1.6306	ILMN_2394250	69	1.24
BCL11B	64919	B cell CLL/lymphoma 11B	hsa-miR-15a-5p	hsa-miR-15a-5p	1000	1.6306	ILMN_1665761	156	1.2
CD3E	916	CD3e molecule	hsa-miR-15a-5p	hsa-miR-15a-5p	1000	1.6306	ILMN_1739794	156	1.2
ELMSAN1	91748	ELM2 and Myb/SANT domain containing 1	hsa-miR-15a-5p	hsa-miR-15a-5p	1000	1.6306	ILMN_1763091	85	1.23
TMX4	56255	thioredoxin related transmembrane protein 4	hsa-let-7b-5p	hsa-let-7b-5p	1100	-1.6196	ILMN_2204754	69	1.24
STK40	83931	serine/threonine kinase 40	hsa-let-7b-5p	hsa-let-7b-5p	1100	-1.6196	ILMN_2075927	129	1.21
IRS2	8660	insulin receptor substrate 2	hsa-let-7b-5p	hsa-let-7b-5p	1100	-1.6196	ILMN_2083469	59	1.25
OTOF	9381	otoferlin	hsa-let-7b-5p	hsa-let-7b-5p	1100	-1.6196	ILMN_1663347	30	-1.3
DDIT4	54541	DNA damage inducible transcript 4	hsa-miR-7-5p	hsa-miR-7-5p	1200	-1.5596	ILMN_1661599	156	1.2
NDRG3	57446	NDRG family member 3	hsa-miR-1301-3p	hsa-miR-1301-3p	1500	1.5019	ILMN_1738229	129	1.21
DYRK2	8445	dual specificity tyrosine phosphorylation regulated kinase 2					ILMN_1794588	26	1.32
DNAJB14	79982	DnaJ heat shock protein family (Hsp40) member B14					ILMN_1657619	85	1.23
DNAJB14	79982	DnaJ heat shock protein family (Hsp40) member B14					ILMN_1653266	102	1.22
GMCL1	64395	germ cell-less, spermatogenesis associated 1					ILMN_1670532	129	1.21
CREBRF	153222	CREB3 regulatory factor					ILMN_2195821	85	1.23

## Sheet: study 3
Signature of 17 miRNAs validated in plasma samples of children with autism (ASD) vs controls(Genes:6363) vs. Peripheral blood lymphocytes of autistic children _vs_ normal controls(Genes:210) Common Genes:(78)
Gene	EntrezGene ID	Description	Bioset1 miRNA	Bioset1 Imported ID	Bioset1 Rank	Fold Change 1	Bioset2 Imported ID	Bioset2 Rank	Fold Change 2
GATA2	2624	GATA binding protein 2	hsa-miR-3613-5p	hsa-miR-3613-5p	100	2.9615	209710_at	220	1.2
IGF2R	3482	insulin like growth factor 2 receptor	hsa-miR-3613-5p	hsa-miR-3613-5p	100	2.9615	201392_s_at	91	-1.25
MAP3K1	4214	mitogen-activated protein kinase kinase kinase 1	hsa-miR-3613-5p	hsa-miR-3613-5p	100	2.9615	214786_at	91	-1.25
FAR2	55711	fatty acyl-CoA reductase 2	hsa-miR-3613-5p	hsa-miR-3613-5p	100	2.9615	220615_s_at	191	-1.21
KIAA1324	57535	KIAA1324	hsa-miR-3613-5p	hsa-miR-3613-5p	100	2.9615	243349_at	191	-1.21
CAMKK2	10645	calcium/calmodulin dependent protein kinase kinase 2	hsa-miR-335-5p	hsa-miR-335-5p	200	2.9447	210787_s_at	104	-1.24
MAP3K2	10746	mitogen-activated protein kinase kinase kinase 2	hsa-miR-335-5p	hsa-miR-335-5p	200	2.9447	221695_s_at	104	-1.24
GBP1	2633	guanylate binding protein 1	hsa-miR-335-5p	hsa-miR-335-5p	200	2.9447	202269_x_at	128	-1.23
KCNJ15	3772	potassium voltage-gated channel subfamily J member 15	hsa-miR-335-5p	hsa-miR-335-5p	200	2.9447	230585_at	191	-1.21
PLEKHB2	55041	pleckstrin homology domain containing B2	hsa-miR-335-5p	hsa-miR-335-5p	200	2.9447	201411_s_at	16	-1.35
SP1	6667	Sp1 transcription factor	hsa-miR-335-5p	hsa-miR-335-5p	200	2.9447	1553685_s_at	62	-1.27
DOCK4	9732	dedicator of cytokinesis 4	hsa-miR-335-5p	hsa-miR-335-5p	200	2.9447	205003_at	44	-1.29
ZNF652	22834	zinc finger protein 652	hsa-miR-199b-5p	hsa-miR-199b-5p	400	-2.3761	243495_s_at	16	-1.35
SLC25A37	51312	solute carrier family 25 member 37	hsa-miR-199b-5p	hsa-miR-199b-5p	400	-2.3761	222528_s_at	80	-1.26
DNAJC3	5611	DnaJ heat shock protein family (Hsp40) member C3	hsa-miR-199b-5p	hsa-miR-199b-5p	400	-2.3761	1558080_s_at	128	-1.23
ZNF148	7707	zinc finger protein 148	hsa-miR-199b-5p	hsa-miR-199b-5p	400	-2.3761	228545_at	104	-1.24
EXOC5	10640	exocyst complex component 5	hsa-miR-182-5p	hsa-miR-182-5p	500	-2.1713	218748_s_at	152	-1.22
OSBPL8	114882	oxysterol binding protein like 8	hsa-miR-182-5p	hsa-miR-182-5p	500	-2.1713	212582_at	152	-1.22
FGD4	121512	FYVE, RhoGEF and PH domain containing 4	hsa-miR-182-5p	hsa-miR-182-5p	500	-2.1713	227948_at	62	-1.27
RICTOR	253260	RPTOR independent companion of MTOR complex 2	hsa-miR-182-5p	hsa-miR-182-5p	500	-2.1713	226310_at	152	-1.22
KCNJ2	3759	potassium voltage-gated channel subfamily J member 2	hsa-miR-182-5p	hsa-miR-182-5p	500	-2.1713	206765_at	220	-1.2
NHS	4810	NHS actin remodeling regulator	hsa-miR-182-5p	hsa-miR-182-5p	500	-2.1713	228933_at	29	-1.32
NOTCH2	4853	notch 2	hsa-miR-182-5p	hsa-miR-182-5p	500	-2.1713	210756_s_at	152	-1.22
OAS3	4940	2'-5'-oligoadenylate synthetase 3	hsa-miR-182-5p	hsa-miR-182-5p	500	-2.1713	218400_at	58	-1.28
ASAP1	50807	ArfGAP with SH3 domain, ankyrin repeat and PH domain 1	hsa-miR-182-5p	hsa-miR-182-5p	500	-2.1713	221039_s_at	152	-1.22
HECW2	57520	HECT, C2 and WW domain containing E3 ubiquitin protein ligase 2	hsa-miR-182-5p	hsa-miR-182-5p	500	-2.1713	232080_at	104	-1.24
ATXN1	6310	ataxin 1	hsa-miR-182-5p	hsa-miR-182-5p	500	-2.1713	232744_x_at	104	-1.24
SDC2	6383	syndecan 2	hsa-miR-182-5p	hsa-miR-182-5p	500	-2.1713	212158_at	191	-1.21
SLC6A6	6533	solute carrier family 6 member 6	hsa-miR-182-5p	hsa-miR-182-5p	500	-2.1713	205920_at	80	-1.26
OGFRL1	79627	opioid growth factor receptor like 1	hsa-miR-182-5p	hsa-miR-182-5p	500	-2.1713	238469_at	91	-1.25
CASP2	835	caspase 2	hsa-miR-182-5p	hsa-miR-182-5p	500	-2.1713	208050_s_at	128	-1.23
NCALD	83988	neurocalcin delta	hsa-miR-182-5p	hsa-miR-182-5p	500	-2.1713	210387_at	1	1.67
DDX60L	91351	DExD/H-box 60 like	hsa-miR-182-5p	hsa-miR-182-5p	500	-2.1713	1559585_at	104	-1.24
RSAD2	91543	radical S-adenosyl methionine domain containing 2	hsa-miR-182-5p	hsa-miR-182-5p	500	-2.1713	213797_at	2	-1.53
VAMP3	9341	vesicle associated membrane protein 3	hsa-miR-182-5p	hsa-miR-182-5p	500	-2.1713	201337_s_at	128	-1.23
PLXNC1	10154	plexin C1	hsa-miR-19a-3p	hsa-miR-19a-3p	600	2.1211	206470_at	25	-1.33
DDX6	1656	DEAD-box helicase 6	hsa-miR-19a-3p	hsa-miR-19a-3p	600	2.1211	1562836_at	104	-1.24
KIF1B	23095	kinesin family member 1B	hsa-miR-19a-3p	hsa-miR-19a-3p	600	2.1211	209234_at	191	-1.21
KAZN	23254	kazrin, periplakin interacting protein	hsa-miR-19a-3p	hsa-miR-19a-3p	600	2.1211	213478_at	62	-1.27
MED13L	23389	mediator complex subunit 13 like	hsa-miR-19a-3p	hsa-miR-19a-3p	600	2.1211	212208_at	191	-1.21
DICER1	23405	dicer 1, ribonuclease III	hsa-miR-19a-3p	hsa-miR-19a-3p	600	2.1211	213229_at	34	-1.31
NPTN	27020	neuroplastin	hsa-miR-19a-3p	hsa-miR-19a-3p	600	2.1211	242865_at	128	-1.23
ARFIP1	27236	ADP ribosylation factor interacting protein 1	hsa-miR-19a-3p	hsa-miR-19a-3p	600	2.1211	214483_s_at	128	-1.23
ID2	3398	inhibitor of DNA binding 2	hsa-miR-19a-3p	hsa-miR-19a-3p	600	2.1211	213931_at	104	1.24
RERE	473	arginine-glutamic acid dipeptide repeats	hsa-miR-19a-3p	hsa-miR-19a-3p	600	2.1211	221643_s_at	104	-1.24
SRGAP2B	647135	SLIT-ROBO Rho GTPase activating protein 2B	hsa-miR-19a-3p	hsa-miR-19a-3p	600	2.1211	242471_at	34	-1.31
ST8SIA4	7903	ST8 alpha-N-acetyl-neuraminide alpha-2,8-sialyltransferase 4	hsa-miR-19a-3p	hsa-miR-19a-3p	600	2.1211	206925_at	128	-1.23
CASP8	841	caspase 8	hsa-miR-19a-3p	hsa-miR-19a-3p	600	2.1211	207686_s_at	104	-1.24
RAPGEF2	9693	Rap guanine nucleotide exchange factor 2	hsa-miR-19a-3p	hsa-miR-19a-3p	600	2.1211	203096_s_at	34	-1.31
YTHDF3	253943	YTH N6-methyladenosine RNA binding protein 3	hsa-miR-4742-3p	hsa-miR-4742-3p	700	-2.1109	1564053_a_at	152	-1.22
BLOC1S6	26258	biogenesis of lysosomal organelles complex 1 subunit 6	hsa-miR-4742-3p	hsa-miR-4742-3p	700	-2.1109	222826_at	220	-1.2
EIF4E3	317649	eukaryotic translation initiation factor 4E family member 3	hsa-miR-4742-3p	hsa-miR-4742-3p	700	-2.1109	238461_at	62	-1.27
IL6R	3570	interleukin 6 receptor	hsa-miR-4742-3p	hsa-miR-4742-3p	700	-2.1109	217489_s_at	44	-1.29
LGALS8	3964	galectin 8	hsa-miR-4742-3p	hsa-miR-4742-3p	700	-2.1109	210732_s_at	128	-1.23
MME	4311	membrane metalloendopeptidase	hsa-miR-4742-3p	hsa-miR-4742-3p	700	-2.1109	203434_s_at	220	-1.2
MBNL1	4154	muscleblind like splicing regulator 1	hsa-miR-183-5p	hsa-miR-183-5p	800	-1.7172	1558111_at	191	-1.21
RSBN1	54665	round spermatid basic protein 1	hsa-miR-183-5p	hsa-miR-183-5p	800	-1.7172	222791_at	91	-1.25
PTGS2	5743	prostaglandin-endoperoxide synthase 2	hsa-miR-183-5p	hsa-miR-183-5p	800	-1.7172	1554997_a_at	91	-1.25
MTMR3	8897	myotubularin related protein 3	hsa-miR-99a-5p	hsa-miR-99a-5p	900	-1.6351	202198_s_at	152	-1.22
PDK3	5165	pyruvate dehydrogenase kinase 3	hsa-miR-15a-5p	hsa-miR-15a-5p	1000	1.6306	230085_at	191	-1.21
SLC16A6	9120	solute carrier family 16 member 6	hsa-miR-15a-5p	hsa-miR-15a-5p	1000	1.6306	207038_at	191	-1.21
TRANK1	9881	tetratricopeptide repeat and ankyrin repeat containing 1	hsa-miR-15a-5p	hsa-miR-15a-5p	1000	1.6306	213261_at	152	-1.22
CHD4	1108	chromodomain helicase DNA binding protein 4	hsa-let-7b-5p	hsa-let-7b-5p	1100	-1.6196	201182_s_at	152	1.22
FCAR	2204	Fc fragment of IgA receptor	hsa-let-7b-5p	hsa-let-7b-5p	1100	-1.6196	211307_s_at	80	-1.26
CBX5	23468	chromobox 5	hsa-let-7b-5p	hsa-let-7b-5p	1100	-1.6196	226085_at	62	-1.27
STX3	6809	syntaxin 3	hsa-let-7b-5p	hsa-let-7b-5p	1100	-1.6196	216985_s_at	62	-1.27
UGCG	7357	UDP-glucose ceramide glucosyltransferase	hsa-let-7b-5p	hsa-let-7b-5p	1100	-1.6196	204881_s_at	152	-1.22
KATNBL1	79768	katanin regulatory subunit B1 like 1	hsa-let-7b-5p	hsa-let-7b-5p	1100	-1.6196	218791_s_at	191	-1.21
SIGLEC5	8778	sialic acid binding Ig like lectin 5	hsa-let-7b-5p	hsa-let-7b-5p	1100	-1.6196	220000_at	220	-1.2
PDLIM7	9260	PDZ and LIM domain 7	hsa-let-7b-5p	hsa-let-7b-5p	1100	-1.6196	214121_x_at	220	-1.2
RNF24	11237	ring finger protein 24	hsa-miR-7-5p	hsa-miR-7-5p	1200	-1.5596	210706_s_at	128	-1.23
FCGR3B	2215	Fc fragment of IgG receptor IIIb	hsa-miR-7-5p	hsa-miR-7-5p	1200	-1.5596	204006_s_at	152	-1.22
ZBTB38	253461	zinc finger and BTB domain containing 38	hsa-miR-7-5p	hsa-miR-7-5p	1200	-1.5596	219221_at	152	-1.22
PLEC	5339	plectin	hsa-miR-7-5p	hsa-miR-7-5p	1200	-1.5596	216971_s_at	128	-1.23
SNX20	124460	sorting nexin 20	hsa-miR-4433b-5p	hsa-miR-4433b-5p	1300	1.516	229045_at	191	-1.21
ETV7	51513	ETS variant 7	hsa-miR-4433b-5p	hsa-miR-4433b-5p	1300	1.516	224225_s_at	34	-1.31
SLC16A3	9123	solute carrier family 16 member 3	hsa-miR-127-3p	hsa-miR-127-3p	1400	-1.5083	202855_s_at	128	-1.23
CD93	22918	CD93 molecule	hsa-miR-1301-3p	hsa-miR-1301-3p	1500	1.5019	202877_s_at	191	-1.21
PLXNC1	10154	plexin C1					206471_s_at	104	-1.24
CASP2	835	caspase 2					209811_at	191	-1.21
DICER1	23405	dicer 1, ribonuclease III					206061_s_at	34	-1.31
CAMKK2	10645	calcium/calmodulin dependent protein kinase kinase 2					213812_s_at	128	-1.23
RSAD2	91543	radical S-adenosyl methionine domain containing 2					242625_at	8	-1.42
RERE	473	arginine-glutamic acid dipeptide repeats					241595_at	152	-1.22
KIAA1324	57535	KIAA1324					221874_at	191	-1.21
ZNF652	22834	zinc finger protein 652					235577_at	152	-1.22
RNF24	11237	ring finger protein 24					204669_s_at	220	-1.2

## Sheet: study 4
Signature of 17 miRNAs validated in plasma samples of children with autism (ASD) vs controls(Genes:6363) vs. Blood - developmental delay with autistic features patients _vs_ healthy controls(Genes:5955) Common Genes:(1658)
Gene	EntrezGene ID	Description	Bioset1 miRNA	Bioset1 Imported ID	Bioset1 Rank	Fold Change 1	Bioset2 Imported ID	Bioset2 Rank	Fold Change 2
TRIM13	10206	tripartite motif containing 13	hsa-miR-3613-5p	hsa-miR-3613-5p	100	2.9615	229943_at	20	-5.42
CDK6	1021	cyclin dependent kinase 6	hsa-miR-3613-5p	hsa-miR-3613-5p	100	2.9615	231198_at	2311	-1.53
BTN2A2	10385	butyrophilin subfamily 2 member A2	hsa-miR-3613-5p	hsa-miR-3613-5p	100	2.9615	1564684_at	2835	1.47
NEBL	10529	nebulette	hsa-miR-3613-5p	hsa-miR-3613-5p	100	2.9615	216882_s_at	5171	-1.29
AGR2	10551	anterior gradient 2, protein disulphide isomerase family member	hsa-miR-3613-5p	hsa-miR-3613-5p	100	2.9615	228969_at	6603	1.21
GPR176	11245	G protein-coupled receptor 176	hsa-miR-3613-5p	hsa-miR-3613-5p	100	2.9615	227846_at	3149	1.44
RAB3C	115827	RAB3C, member RAS oncogene family	hsa-miR-3613-5p	hsa-miR-3613-5p	100	2.9615	241977_s_at	4113	1.36
AGAP2	116986	ArfGAP with GTPase domain, ankyrin repeat and PH domain 2	hsa-miR-3613-5p	hsa-miR-3613-5p	100	2.9615	215080_s_at	1378	-1.67
RAB3IP	117177	RAB3A interacting protein	hsa-miR-3613-5p	hsa-miR-3613-5p	100	2.9615	238853_at	1485	1.65
FRMD6	122786	FERM domain containing 6	hsa-miR-3613-5p	hsa-miR-3613-5p	100	2.9615	225464_at	6376	-1.22
HYKK	123688	hydroxylysine kinase	hsa-miR-3613-5p	hsa-miR-3613-5p	100	2.9615	236150_at	6012	1.24
PPM1L	151742	protein phosphatase, Mg2+/Mn2+ dependent 1L	hsa-miR-3613-5p	hsa-miR-3613-5p	100	2.9615	228108_at	5481	-1.27
C6orf118	168090	chromosome 6 open reading frame 118	hsa-miR-3613-5p	hsa-miR-3613-5p	100	2.9615	232777_s_at	3973	-1.37
HIPK1	204851	homeodomain interacting protein kinase 1	hsa-miR-3613-5p	hsa-miR-3613-5p	100	2.9615	1552515_at	3051	1.45
NTNG1	22854	netrin G1	hsa-miR-3613-5p	hsa-miR-3613-5p	100	2.9615	206713_at	1242	1.7
ENDOD1	23052	endonuclease domain containing 1	hsa-miR-3613-5p	hsa-miR-3613-5p	100	2.9615	212573_at	3051	1.45
TNRC6B	23112	trinucleotide repeat containing 6B	hsa-miR-3613-5p	hsa-miR-3613-5p	100	2.9615	228998_at	2566	-1.5
SYNE2	23224	spectrin repeat containing nuclear envelope protein 2	hsa-miR-3613-5p	hsa-miR-3613-5p	100	2.9615	242774_at	1993	-1.57
NUP160	23279	nucleoporin 160	hsa-miR-3613-5p	hsa-miR-3613-5p	100	2.9615	214963_at	5001	1.3
CORO1C	23603	coronin 1C	hsa-miR-3613-5p	hsa-miR-3613-5p	100	2.9615	222409_at	567	-1.94
ARIH1	25820	ariadne RBR E3 ubiquitin protein ligase 1	hsa-miR-3613-5p	hsa-miR-3613-5p	100	2.9615	242431_at	3476	1.41
HEATR5A	25938	HEAT repeat containing 5A	hsa-miR-3613-5p	hsa-miR-3613-5p	100	2.9615	226510_at	833	1.81
GATA2	2624	GATA binding protein 2	hsa-miR-3613-5p	hsa-miR-3613-5p	100	2.9615	209710_at	4259	-1.35
ANK3	288	ankyrin 3	hsa-miR-3613-5p	hsa-miR-3613-5p	100	2.9615	207950_s_at	3973	1.37
GUCY1A2	2977	guanylate cyclase 1 soluble subunit alpha 2	hsa-miR-3613-5p	hsa-miR-3613-5p	100	2.9615	230665_at	2939	1.46
PARVB	29780	parvin beta	hsa-miR-3613-5p	hsa-miR-3613-5p	100	2.9615	216253_s_at	599	-1.92
IGF1R	3480	insulin like growth factor 1 receptor	hsa-miR-3613-5p	hsa-miR-3613-5p	100	2.9615	243358_at	4855	1.31
ZNF808	388558	zinc finger protein 808	hsa-miR-3613-5p	hsa-miR-3613-5p	100	2.9615	1554476_x_at	1321	-1.68
MATN1	4146	matrilin 1, cartilage matrix protein	hsa-miR-3613-5p	hsa-miR-3613-5p	100	2.9615	206905_s_at	1906	-1.58
MT1X	4501	metallothionein 1X	hsa-miR-3613-5p	hsa-miR-3613-5p	100	2.9615	208581_x_at	2566	-1.5
MT2A	4502	metallothionein 2A	hsa-miR-3613-5p	hsa-miR-3613-5p	100	2.9615	212185_x_at	4410	-1.34
NFIB	4781	nuclear factor I B	hsa-miR-3613-5p	hsa-miR-3613-5p	100	2.9615	243933_at	6012	-1.24
NPR3	4883	natriuretic peptide receptor 3	hsa-miR-3613-5p	hsa-miR-3613-5p	100	2.9615	219789_at	3856	1.38
NTRK3	4916	neurotrophic receptor tyrosine kinase 3	hsa-miR-3613-5p	hsa-miR-3613-5p	100	2.9615	213960_at	3051	1.45
51072	51072	mediator of cell motility 1	hsa-miR-3613-5p	hsa-miR-3613-5p	100	2.9615	243088_at	3263	1.43
MEX3C	51320	mex-3 RNA binding family member C	hsa-miR-3613-5p	hsa-miR-3613-5p	100	2.9615	1556874_a_at	176	2.34
PDCD2	5134	programmed cell death 2	hsa-miR-3613-5p	hsa-miR-3613-5p	100	2.9615	213581_at	1715	-1.61
ZFR	51663	zinc finger RNA binding protein	hsa-miR-3613-5p	hsa-miR-3613-5p	100	2.9615	213286_at	3476	1.41
POLR2L	5441	RNA polymerase II subunit L	hsa-miR-3613-5p	hsa-miR-3613-5p	100	2.9615	202586_at	423	-2.03
ATR	545	ATR serine/threonine kinase	hsa-miR-3613-5p	hsa-miR-3613-5p	100	2.9615	233288_at	5319	-1.28
LRRN3	54674	leucine rich repeat neuronal 3	hsa-miR-3613-5p	hsa-miR-3613-5p	100	2.9615	209841_s_at	2739	1.48
KLHL24	54800	kelch like family member 24	hsa-miR-3613-5p	hsa-miR-3613-5p	100	2.9615	221985_at	6012	-1.24
TMCO3	55002	transmembrane and coiled-coil domains 3	hsa-miR-3613-5p	hsa-miR-3613-5p	100	2.9615	226050_at	2939	-1.46
PTCD3	55037	pentatricopeptide repeat domain 3	hsa-miR-3613-5p	hsa-miR-3613-5p	100	2.9615	228020_at	3374	1.42
MCOLN3	55283	mucolipin 3	hsa-miR-3613-5p	hsa-miR-3613-5p	100	2.9615	220484_at	6786	1.2
ETNK1	55500	ethanolamine kinase 1	hsa-miR-3613-5p	hsa-miR-3613-5p	100	2.9615	224453_s_at	4696	-1.32
TTC17	55761	tetratricopeptide repeat domain 17	hsa-miR-3613-5p	hsa-miR-3613-5p	100	2.9615	232646_at	3476	1.41
RAD18	56852	RAD18, E3 ubiquitin protein ligase	hsa-miR-3613-5p	hsa-miR-3613-5p	100	2.9615	238748_at	6012	-1.24
BBX	56987	BBX, HMG-box containing	hsa-miR-3613-5p	hsa-miR-3613-5p	100	2.9615	226331_at	235	-2.24
ABHD17C	58489	abhydrolase domain containing 17C	hsa-miR-3613-5p	hsa-miR-3613-5p	100	2.9615	225436_at	4113	1.36
KDM5A	5927	lysine demethylase 5A	hsa-miR-3613-5p	hsa-miR-3613-5p	100	2.9615	215698_at	4855	1.31
PRDM12	59335	PR/SET domain 12	hsa-miR-3613-5p	hsa-miR-3613-5p	100	2.9615	220894_x_at	1647	-1.62
RFC3	5983	replication factor C subunit 3	hsa-miR-3613-5p	hsa-miR-3613-5p	100	2.9615	231119_at	181	2.33
SAA2	6289	serum amyloid A2	hsa-miR-3613-5p	hsa-miR-3613-5p	100	2.9615	208607_s_at	4551	-1.33
SP100	6672	SP100 nuclear antigen	hsa-miR-3613-5p	hsa-miR-3613-5p	100	2.9615	237426_at	1906	1.58
ZFAND5	7763	zinc finger AN1-type containing 5	hsa-miR-3613-5p	hsa-miR-3613-5p	100	2.9615	229368_s_at	3734	1.39
MORC4	79710	MORC family CW-type zinc finger 4	hsa-miR-3613-5p	hsa-miR-3613-5p	100	2.9615	219038_at	5319	-1.28
HMGA2	8091	high mobility group AT-hook 2	hsa-miR-3613-5p	hsa-miR-3613-5p	100	2.9615	208025_s_at	1169	1.72
PLA2G12A	81579	phospholipase A2 group XIIA	hsa-miR-3613-5p	hsa-miR-3613-5p	100	2.9615	221027_s_at	2396	1.52
CDADC1	81602	cytidine and dCMP deaminase domain containing 1	hsa-miR-3613-5p	hsa-miR-3613-5p	100	2.9615	233564_s_at	4410	-1.34
ADAM23	8745	ADAM metallopeptidase domain 23	hsa-miR-3613-5p	hsa-miR-3613-5p	100	2.9615	1559268_at	2939	1.46
AKAP6	9472	A-kinase anchoring protein 6	hsa-miR-3613-5p	hsa-miR-3613-5p	100	2.9615	217669_s_at	5001	-1.3
CLOCK	9575	clock circadian regulator	hsa-miR-3613-5p	hsa-miR-3613-5p	100	2.9615	204980_at	2311	1.53
TCAF1	9747	TRPM8 channel associated factor 1	hsa-miR-3613-5p	hsa-miR-3613-5p	100	2.9615	224030_s_at	6376	1.22
CD302	9936	CD302 molecule	hsa-miR-3613-5p	hsa-miR-3613-5p	100	2.9615	203799_at	1485	-1.65
TMEM239	100288797	transmembrane protein 239	hsa-miR-335-5p	hsa-miR-335-5p	200	2.9447	1554041_at	1421	-1.66
CDH11	1009	cadherin 11	hsa-miR-335-5p	hsa-miR-335-5p	200	2.9447	239286_at	5835	1.25
SERF2	10169	small EDRK-rich factor 2	hsa-miR-335-5p	hsa-miR-335-5p	200	2.9447	217756_x_at	2647	-1.49
CORO2B	10391	coronin 2B	hsa-miR-335-5p	hsa-miR-335-5p	200	2.9447	209789_at	724	1.86
PPIE	10450	peptidylprolyl isomerase E	hsa-miR-335-5p	hsa-miR-335-5p	200	2.9447	229375_at	6376	1.22
NCOA2	10499	nuclear receptor coactivator 2	hsa-miR-335-5p	hsa-miR-335-5p	200	2.9447	205731_s_at	4551	-1.33
CAMKK2	10645	calcium/calmodulin dependent protein kinase kinase 2	hsa-miR-335-5p	hsa-miR-335-5p	200	2.9447	210787_s_at	2835	-1.47
CELF1	10658	CUGBP Elav-like family member 1	hsa-miR-335-5p	hsa-miR-335-5p	200	2.9447	221743_at	3476	-1.41
KDELR1	10945	KDEL endoplasmic reticulum protein retention receptor 1	hsa-miR-335-5p	hsa-miR-335-5p	200	2.9447	200922_at	449	-2.01
B4GAT1	11041	beta-1,4-glucuronyltransferase 1	hsa-miR-335-5p	hsa-miR-335-5p	200	2.9447	228203_at	868	-1.8
ATE1	11101	arginyltransferase 1	hsa-miR-335-5p	hsa-miR-335-5p	200	2.9447	238857_at	3617	-1.4
RPP14	11102	ribonuclease P/MRP subunit p14	hsa-miR-335-5p	hsa-miR-335-5p	200	2.9447	227005_at	2647	1.49
WDR6	11180	WD repeat domain 6	hsa-miR-335-5p	hsa-miR-335-5p	200	2.9447	217734_s_at	1543	-1.64
ELFN2	114794	extracellular leucine rich repeat and fibronectin type III domain containing 2	hsa-miR-335-5p	hsa-miR-335-5p	200	2.9447	1561369_at	4410	1.34
PTPMT1	114971	protein tyrosine phosphatase, mitochondrial 1	hsa-miR-335-5p	hsa-miR-335-5p	200	2.9447	229535_at	4259	1.35
ADD2	119	adducin 2	hsa-miR-335-5p	hsa-miR-335-5p	200	2.9447	239530_at	2647	-1.49
PPARGC1B	133522	PPARG coactivator 1 beta	hsa-miR-335-5p	hsa-miR-335-5p	200	2.9447	1553639_a_at	3856	1.38
LSM11	134353	LSM11, U7 small nuclear RNA associated	hsa-miR-335-5p	hsa-miR-335-5p	200	2.9447	226826_at	2232	1.54
CACUL1	143384	CDK2 associated cullin domain 1	hsa-miR-335-5p	hsa-miR-335-5p	200	2.9447	227258_at	1242	-1.7
TMEM65	157378	transmembrane protein 65	hsa-miR-335-5p	hsa-miR-335-5p	200	2.9447	241370_at	4855	-1.31
CLECL1	160365	C-type lectin like 1	hsa-miR-335-5p	hsa-miR-335-5p	200	2.9447	1561899_at	1836	-1.59
KRT24	192666	keratin 24	hsa-miR-335-5p	hsa-miR-335-5p	200	2.9447	220267_at	3856	-1.38
ELAVL3	1995	ELAV like RNA binding protein 3	hsa-miR-335-5p	hsa-miR-335-5p	200	2.9447	1555602_a_at	6603	-1.21
ATXN7L1	222255	ataxin 7 like 1	hsa-miR-335-5p	hsa-miR-335-5p	200	2.9447	214343_s_at	4259	-1.35
RASA3	22821	RAS p21 protein activator 3	hsa-miR-335-5p	hsa-miR-335-5p	200	2.9447	206220_s_at	1836	-1.59
AAK1	22848	AP2 associated kinase 1	hsa-miR-335-5p	hsa-miR-335-5p	200	2.9447	214998_at	5665	1.26
SEPHS1	22929	selenophosphate synthetase 1	hsa-miR-335-5p	hsa-miR-335-5p	200	2.9447	208941_s_at	4113	-1.36
PCNX1	22990	pecanex homolog 1	hsa-miR-335-5p	hsa-miR-335-5p	200	2.9447	213159_at	1836	-1.59
DAAM1	23002	dishevelled associated activator of morphogenesis 1	hsa-miR-335-5p	hsa-miR-335-5p	200	2.9447	244062_at	1421	1.66
KDM4C	23081	lysine demethylase 4C	hsa-miR-335-5p	hsa-miR-335-5p	200	2.9447	214861_at	1600	1.63
HIC2	23119	HIC ZBTB transcriptional repressor 2	hsa-miR-335-5p	hsa-miR-335-5p	200	2.9447	216911_s_at	1044	-1.75
FLT1	2321	fms related tyrosine kinase 1	hsa-miR-335-5p	hsa-miR-335-5p	200	2.9447	232809_s_at	3734	1.39
FBXO28	23219	F-box protein 28	hsa-miR-335-5p	hsa-miR-335-5p	200	2.9447	1555970_at	5319	1.28
KCTD2	23510	potassium channel tetramerization domain containing 2	hsa-miR-335-5p	hsa-miR-335-5p	200	2.9447	212564_at	4410	-1.34
ACOT11	26027	acyl-CoA thioesterase 11	hsa-miR-335-5p	hsa-miR-335-5p	200	2.9447	1554938_a_at	1421	-1.66
ZNF451	26036	zinc finger protein 451	hsa-miR-335-5p	hsa-miR-335-5p	200	2.9447	215012_at	3263	1.43
ZNF500	26048	zinc finger protein 500	hsa-miR-335-5p	hsa-miR-335-5p	200	2.9447	41113_at	1993	-1.57
ZBTB20	26137	zinc finger and BTB domain containing 20	hsa-miR-335-5p	hsa-miR-335-5p	200	2.9447	227121_at	2566	1.5
GBP1	2633	guanylate binding protein 1	hsa-miR-335-5p	hsa-miR-335-5p	200	2.9447	231577_s_at	1421	1.66
NPAS4	266743	neuronal PAS domain protein 4	hsa-miR-335-5p	hsa-miR-335-5p	200	2.9447	240794_at	5171	-1.29
MAT2B	27430	methionine adenosyltransferase 2B	hsa-miR-335-5p	hsa-miR-335-5p	200	2.9447	229284_at	599	1.92
HLF	3131	HLF, PAR bZIP transcription factor	hsa-miR-335-5p	hsa-miR-335-5p	200	2.9447	204754_at	6786	1.2
HOXA11	3207	homeobox A11	hsa-miR-335-5p	hsa-miR-335-5p	200	2.9447	208493_at	2939	1.46
TMEM173	340061	transmembrane protein 173	hsa-miR-335-5p	hsa-miR-335-5p	200	2.9447	224929_at	1081	-1.74
INPP5D	3635	inositol polyphosphate-5-phosphatase D	hsa-miR-335-5p	hsa-miR-335-5p	200	2.9447	233545_at	1836	-1.59
KCNJ15	3772	potassium voltage-gated channel subfamily J member 15	hsa-miR-335-5p	hsa-miR-335-5p	200	2.9447	230585_at	2152	1.55
KMT5A	387893	lysine methyltransferase 5A	hsa-miR-335-5p	hsa-miR-335-5p	200	2.9447	220200_s_at	3374	-1.42
MAX	4149	MYC associated factor X	hsa-miR-335-5p	hsa-miR-335-5p	200	2.9447	208403_x_at	4410	-1.34
MLLT3	4300	MLLT3, super elongation complex subunit	hsa-miR-335-5p	hsa-miR-335-5p	200	2.9447	1569652_at	5665	1.26
PHF20L1	51105	PHD finger protein 20 like 1	hsa-miR-335-5p	hsa-miR-335-5p	200	2.9447	231967_at	4259	1.35
HEMK1	51409	HemK methyltransferase family member 1	hsa-miR-335-5p	hsa-miR-335-5p	200	2.9447	1556092_s_at	1543	-1.64
PIAS4	51588	protein inhibitor of activated STAT 4	hsa-miR-335-5p	hsa-miR-335-5p	200	2.9447	212879_x_at	306	-2.15
RAPGEF6	51735	Rap guanine nucleotide exchange factor 6	hsa-miR-335-5p	hsa-miR-335-5p	200	2.9447	219112_at	2739	1.48
PGF	5228	placental growth factor	hsa-miR-335-5p	hsa-miR-335-5p	200	2.9447	209652_s_at	4855	-1.31
PGM3	5238	phosphoglucomutase 3	hsa-miR-335-5p	hsa-miR-335-5p	200	2.9447	221788_at	1543	1.64
PITPNA	5306	phosphatidylinositol transfer protein alpha	hsa-miR-335-5p	hsa-miR-335-5p	200	2.9447	201192_s_at	5481	-1.27
PLAGL2	5326	PLAG1 like zinc finger 2	hsa-miR-335-5p	hsa-miR-335-5p	200	2.9447	202925_s_at	807	1.82
MIEF1	54471	mitochondrial elongation factor 1	hsa-miR-335-5p	hsa-miR-335-5p	200	2.9447	224319_s_at	3263	-1.43
TOLLIP	54472	toll interacting protein	hsa-miR-335-5p	hsa-miR-335-5p	200	2.9447	233881_s_at	868	-1.8
MTRF1L	54516	mitochondrial translational release factor 1 like	hsa-miR-335-5p	hsa-miR-335-5p	200	2.9447	225206_s_at	1600	-1.63
GNL3L	54552	G protein nucleolar 3 like	hsa-miR-335-5p	hsa-miR-335-5p	200	2.9447	205010_at	3149	-1.44
EPB41L4B	54566	erythrocyte membrane protein band 4.1 like 4B	hsa-miR-335-5p	hsa-miR-335-5p	200	2.9447	220161_s_at	5319	1.28
POU5F1	5460	POU class 5 homeobox 1	hsa-miR-335-5p	hsa-miR-335-5p	200	2.9447	208286_x_at	3476	-1.41
KLHL28	54813	kelch like family member 28	hsa-miR-335-5p	hsa-miR-335-5p	200	2.9447	235727_at	2076	-1.56
INO80D	54891	INO80 complex subunit D	hsa-miR-335-5p	hsa-miR-335-5p	200	2.9447	226555_at	6012	-1.24
ARGLU1	55082	arginine and glutamate rich 1	hsa-miR-335-5p	hsa-miR-335-5p	200	2.9447	222508_s_at	47	-3.23
BSDC1	55108	BSD domain containing 1	hsa-miR-335-5p	hsa-miR-335-5p	200	2.9447	222200_s_at	6012	-1.24
SETD5	55209	SET domain containing 5	hsa-miR-335-5p	hsa-miR-335-5p	200	2.9447	244691_at	2076	-1.56
PPP2R5C	5527	protein phosphatase 2 regulatory subunit B'gamma	hsa-miR-335-5p	hsa-miR-335-5p	200	2.9447	1554364_at	2396	1.52
NIPSNAP3B	55335	nipsnap homolog 3B	hsa-miR-335-5p	hsa-miR-335-5p	200	2.9447	229015_at	6603	1.21
SOX6	55553	SRY-box 6	hsa-miR-335-5p	hsa-miR-335-5p	200	2.9447	227498_at	3856	1.38
G2E3	55632	G2/M-phase specific E3 ubiquitin protein ligase	hsa-miR-335-5p	hsa-miR-335-5p	200	2.9447	223254_s_at	235	-2.24
MAPK10	5602	mitogen-activated protein kinase 10	hsa-miR-335-5p	hsa-miR-335-5p	200	2.9447	204813_at	665	1.89
MOSPD1	56180	motile sperm domain containing 1	hsa-miR-335-5p	hsa-miR-335-5p	200	2.9447	218853_s_at	3734	1.39
PRDM10	56980	PR/SET domain 10	hsa-miR-335-5p	hsa-miR-335-5p	200	2.9447	214158_s_at	5835	-1.25
PHTF2	57157	putative homeodomain transcription factor 2	hsa-miR-335-5p	hsa-miR-335-5p	200	2.9447	1554822_at	2076	1.56
RTL9	57529	retrotransposon Gag like 9	hsa-miR-335-5p	hsa-miR-335-5p	200	2.9447	232785_at	1009	1.76
PXN	5829	paxillin	hsa-miR-335-5p	hsa-miR-335-5p	200	2.9447	211823_s_at	48	-3.21
KMT2C	58508	lysine methyltransferase 2C	hsa-miR-335-5p	hsa-miR-335-5p	200	2.9447	235859_at	761	1.84
RAB3B	5865	RAB3B, member RAS oncogene family	hsa-miR-335-5p	hsa-miR-335-5p	200	2.9447	227123_at	5835	1.25
RAB5B	5869	RAB5B, member RAS oncogene family	hsa-miR-335-5p	hsa-miR-335-5p	200	2.9447	201276_at	868	-1.8
ROCK1	6093	Rho associated coiled-coil containing protein kinase 1	hsa-miR-335-5p	hsa-miR-335-5p	200	2.9447	235854_x_at	355	-2.09
SRR	63826	serine racemase	hsa-miR-335-5p	hsa-miR-335-5p	200	2.9447	219205_at	5319	1.28
SRSF4	6429	serine and arginine rich splicing factor 4	hsa-miR-335-5p	hsa-miR-335-5p	200	2.9447	201696_at	6185	-1.23
ZMAT3	64393	zinc finger matrin-type 3	hsa-miR-335-5p	hsa-miR-335-5p	200	2.9447	219628_at	5319	-1.28
MRPS5	64969	mitochondrial ribosomal protein S5	hsa-miR-335-5p	hsa-miR-335-5p	200	2.9447	224333_s_at	5319	-1.28
SLC15A1	6564	solute carrier family 15 member 1	hsa-miR-335-5p	hsa-miR-335-5p	200	2.9447	211349_at	4551	1.33
SLIT3	6586	slit guidance ligand 3	hsa-miR-335-5p	hsa-miR-335-5p	200	2.9447	203812_at	6012	1.24
SMARCA2	6595	SWI/SNF related, matrix associated, actin dependent regulator of chromatin, subfamily a, member 2	hsa-miR-335-5p	hsa-miR-335-5p	200	2.9447	217707_x_at	1543	1.64
SP1	6667	Sp1 transcription factor	hsa-miR-335-5p	hsa-miR-335-5p	200	2.9447	224760_at	255	-2.21
STAU1	6780	staufen double-stranded RNA binding protein 1	hsa-miR-335-5p	hsa-miR-335-5p	200	2.9447	208948_s_at	5001	-1.3
TAF1	6872	TATA-box binding protein associated factor 1	hsa-miR-335-5p	hsa-miR-335-5p	200	2.9447	216711_s_at	1906	1.58
UBE2H	7328	ubiquitin conjugating enzyme E2 H	hsa-miR-335-5p	hsa-miR-335-5p	200	2.9447	222419_x_at	537	-1.96
VAV2	7410	vav guanine nucleotide exchange factor 2	hsa-miR-335-5p	hsa-miR-335-5p	200	2.9447	205537_s_at	1127	-1.73
C12orf49	79794	chromosome 12 open reading frame 49	hsa-miR-335-5p	hsa-miR-335-5p	200	2.9447	218867_s_at	5481	1.27
MAP6D1	79929	MAP6 domain containing 1	hsa-miR-335-5p	hsa-miR-335-5p	200	2.9447	239473_x_at	2311	-1.53
STN1	79991	STN1, CST complex subunit	hsa-miR-335-5p	hsa-miR-335-5p	200	2.9447	228781_at	5665	1.26
NAA25	80018	N(alpha)-acetyltransferase 25, NatB auxiliary subunit	hsa-miR-335-5p	hsa-miR-335-5p	200	2.9447	227245_at	4855	1.31
CCDC33	80125	coiled-coil domain containing 33	hsa-miR-335-5p	hsa-miR-335-5p	200	2.9447	1563090_at	2076	1.56
CALU	813	calumenin	hsa-miR-335-5p	hsa-miR-335-5p	200	2.9447	200755_s_at	4113	-1.36
ARPC5L	81873	actin related protein 2/3 complex subunit 5 like	hsa-miR-335-5p	hsa-miR-335-5p	200	2.9447	223101_s_at	898	-1.79
LOXL4	84171	lysyl oxidase like 4	hsa-miR-335-5p	hsa-miR-335-5p	200	2.9447	227145_at	6012	1.24
NUDT16L1	84309	nudix hydrolase 16 like 1	hsa-miR-335-5p	hsa-miR-335-5p	200	2.9447	224477_s_at	3734	-1.39
GLYR1	84656	glyoxylate reductase 1 homolog	hsa-miR-335-5p	hsa-miR-335-5p	200	2.9447	221628_s_at	2152	-1.55
PLEKHA8	84725	pleckstrin homology domain containing A8	hsa-miR-335-5p	hsa-miR-335-5p	200	2.9447	224208_at	6185	1.23
CDK13	8621	cyclin dependent kinase 13	hsa-miR-335-5p	hsa-miR-335-5p	200	2.9447	213987_s_at	1836	-1.59
JRK	8629	Jrk helix-turn-helix protein	hsa-miR-335-5p	hsa-miR-335-5p	200	2.9447	214692_s_at	4855	-1.31
CPNE1	8904	copine 1	hsa-miR-335-5p	hsa-miR-335-5p	200	2.9447	206918_s_at	1044	-1.75
TIMELESS	8914	timeless circadian regulator	hsa-miR-335-5p	hsa-miR-335-5p	200	2.9447	203046_s_at	4855	1.31
PIAS2	9063	protein inhibitor of activated STAT 2	hsa-miR-335-5p	hsa-miR-335-5p	200	2.9447	235107_at	5001	1.3
ARHGAP18	93663	Rho GTPase activating protein 18	hsa-miR-335-5p	hsa-miR-335-5p	200	2.9447	225171_at	6603	1.21
NRXN1	9378	neurexin 1	hsa-miR-335-5p	hsa-miR-335-5p	200	2.9447	209914_s_at	5001	-1.3
HAND1	9421	heart and neural crest derivatives expressed 1	hsa-miR-335-5p	hsa-miR-335-5p	200	2.9447	220138_at	4696	1.32
FAM131B	9715	family with sequence similarity 131 member B	hsa-miR-335-5p	hsa-miR-335-5p	200	2.9447	205368_at	6376	-1.22
DOCK4	9732	dedicator of cytokinesis 4	hsa-miR-335-5p	hsa-miR-335-5p	200	2.9447	244840_x_at	4551	-1.33
ZEB2	9839	zinc finger E-box binding homeobox 2	hsa-miR-335-5p	hsa-miR-335-5p	200	2.9447	233031_at	6786	-1.2
LRBA	987	LPS responsive beige-like anchor protein	hsa-miR-335-5p	hsa-miR-335-5p	200	2.9447	214109_at	3734	1.39
PPP1R17	10842	protein phosphatase 1 regulatory subunit 17	hsa-miR-1180-3p	hsa-miR-1180-3p	300	-2.5085	231509_at	2396	1.52
CMTM7	112616	CKLF like MARVEL transmembrane domain containing 7	hsa-miR-1180-3p	hsa-miR-1180-3p	300	-2.5085	226017_at	2939	-1.46
CSF1	1435	colony stimulating factor 1	hsa-miR-1180-3p	hsa-miR-1180-3p	300	-2.5085	211839_s_at	2469	-1.51
KANSL1	284058	KAT8 regulatory NSL complex subunit 1	hsa-miR-1180-3p	hsa-miR-1180-3p	300	-2.5085	243589_at	1715	1.61
C9orf47	286223	chromosome 9 open reading frame 47	hsa-miR-1180-3p	hsa-miR-1180-3p	300	-2.5085	1564274_at	6376	1.22
MLLT1	4298	MLLT1, super elongation complex subunit	hsa-miR-1180-3p	hsa-miR-1180-3p	300	-2.5085	214477_at	2311	-1.53
FXYD5	53827	FXYD domain containing ion transport regulator 5	hsa-miR-1180-3p	hsa-miR-1180-3p	300	-2.5085	218084_x_at	2396	-1.52
SAG	6295	S-antigen visual arrestin	hsa-miR-1180-3p	hsa-miR-1180-3p	300	-2.5085	206671_at	5481	1.27
PINK1	65018	PTEN induced putative kinase 1	hsa-miR-1180-3p	hsa-miR-1180-3p	300	-2.5085	244486_at	6603	-1.21
LRRC27	80313	leucine rich repeat containing 27	hsa-miR-1180-3p	hsa-miR-1180-3p	300	-2.5085	228886_at	5481	-1.27
ZNF341	84905	zinc finger protein 341	hsa-miR-1180-3p	hsa-miR-1180-3p	300	-2.5085	233362_at	3374	-1.42
GGACT	87769	gamma-glutamylamine cyclotransferase	hsa-miR-1180-3p	hsa-miR-1180-3p	300	-2.5085	237869_at	5665	-1.26
KLLN	100144748	killin, p53 regulated DNA replication inhibitor	hsa-miR-199b-5p	hsa-miR-199b-5p	400	-2.3761	244431_at	4855	1.31
ATP9A	10079	ATPase phospholipid transporting 9A (putative)	hsa-miR-199b-5p	hsa-miR-199b-5p	400	-2.3761	212062_at	2469	-1.51
TSPAN5	10098	tetraspanin 5	hsa-miR-199b-5p	hsa-miR-199b-5p	400	-2.3761	225387_at	3149	-1.44
CDH17	1015	cadherin 17	hsa-miR-199b-5p	hsa-miR-199b-5p	400	-2.3761	209847_at	5835	1.25
CDK9	1025	cyclin dependent kinase 9	hsa-miR-199b-5p	hsa-miR-199b-5p	400	-2.3761	203198_at	274	-2.19
CDKN1C	1028	cyclin dependent kinase inhibitor 1C	hsa-miR-199b-5p	hsa-miR-199b-5p	400	-2.3761	219534_x_at	3734	-1.39
2006-03-01	10299	membrane associated ring-CH-type finger 6	hsa-miR-199b-5p	hsa-miR-199b-5p	400	-2.3761	215423_at	2232	1.54
AKAP3	10566	A-kinase anchoring protein 3	hsa-miR-199b-5p	hsa-miR-199b-5p	400	-2.3761	207344_at	4410	1.34
ERLIN1	10613	ER lipid raft associated 1	hsa-miR-199b-5p	hsa-miR-199b-5p	400	-2.3761	202444_s_at	2232	1.54
CELF2	10659	CUGBP Elav-like family member 2	hsa-miR-199b-5p	hsa-miR-199b-5p	400	-2.3761	242268_at	1993	1.57
EBP	10682	emopamil binding protein (sterol isomerase)	hsa-miR-199b-5p	hsa-miR-199b-5p	400	-2.3761	202735_at	517	-1.97
HBS1L	10767	HBS1 like translational GTPase	hsa-miR-199b-5p	hsa-miR-199b-5p	400	-2.3761	240602_at	6786	-1.2
NEU3	10825	neuraminidase 3	hsa-miR-199b-5p	hsa-miR-199b-5p	400	-2.3761	235474_at	5001	1.3
PNPLA6	10908	patatin like phospholipase domain containing 6	hsa-miR-199b-5p	hsa-miR-199b-5p	400	-2.3761	203718_at	297	-2.16
CCDC85B	11007	coiled-coil domain containing 85B	hsa-miR-199b-5p	hsa-miR-199b-5p	400	-2.3761	204610_s_at	131	-2.45
NUDT5	11164	nudix hydrolase 5	hsa-miR-199b-5p	hsa-miR-199b-5p	400	-2.3761	223100_s_at	5171	-1.29
NUDT3	11165	nudix hydrolase 3	hsa-miR-199b-5p	hsa-miR-199b-5p	400	-2.3761	1569990_at	6376	-1.22
AKAP13	11214	A-kinase anchoring protein 13	hsa-miR-199b-5p	hsa-miR-199b-5p	400	-2.3761	224884_at	1321	-1.68
CHN2	1124	chimerin 2	hsa-miR-199b-5p	hsa-miR-199b-5p	400	-2.3761	207486_x_at	4113	1.36
LARP4	113251	La ribonucleoprotein domain family member 4	hsa-miR-199b-5p	hsa-miR-199b-5p	400	-2.3761	1555384_a_at	5481	1.27
KLHL29	114818	kelch like family member 29	hsa-miR-199b-5p	hsa-miR-199b-5p	400	-2.3761	229310_at	1906	1.58
CCSAP	126731	centriole, cilia and spindle associated protein	hsa-miR-199b-5p	hsa-miR-199b-5p	400	-2.3761	225904_at	5001	-1.3
COL11A1	1301	collagen type XI alpha 1 chain	hsa-miR-199b-5p	hsa-miR-199b-5p	400	-2.3761	204320_at	552	1.95
COMT	1312	catechol-O-methyltransferase	hsa-miR-199b-5p	hsa-miR-199b-5p	400	-2.3761	208818_s_at	1127	-1.73
TLDC2	140711	TBC/LysM-associated domain containing 2	hsa-miR-199b-5p	hsa-miR-199b-5p	400	-2.3761	233829_at	2739	-1.48
A2ML1	144568	alpha-2-macroglobulin like 1	hsa-miR-199b-5p	hsa-miR-199b-5p	400	-2.3761	1553505_at	5319	1.28
BEAN1	146227	brain expressed associated with NEDD4 1	hsa-miR-199b-5p	hsa-miR-199b-5p	400	-2.3761	214068_at	6376	1.22
CSRP2	1466	cysteine and glycine rich protein 2	hsa-miR-199b-5p	hsa-miR-199b-5p	400	-2.3761	207030_s_at	2739	-1.48
RNF38	152006	ring finger protein 38	hsa-miR-199b-5p	hsa-miR-199b-5p	400	-2.3761	222660_s_at	5001	1.3
SNRNP48	154007	small nuclear ribonucleoprotein U11/U12 subunit 48	hsa-miR-199b-5p	hsa-miR-199b-5p	400	-2.3761	1553274_a_at	5481	-1.27
RBM33	155435	RNA binding motif protein 33	hsa-miR-199b-5p	hsa-miR-199b-5p	400	-2.3761	231834_at	3973	-1.37
KCNU1	157855	potassium calcium-activated channel subfamily U member 1	hsa-miR-199b-5p	hsa-miR-199b-5p	400	-2.3761	237273_at	3149	1.44
C9orf66	157983	chromosome 9 open reading frame 66	hsa-miR-199b-5p	hsa-miR-199b-5p	400	-2.3761	1552755_at	5665	1.26
ZNF709	163051	zinc finger protein 709	hsa-miR-199b-5p	hsa-miR-199b-5p	400	-2.3761	1570364_at	1421	-1.66
AP1G1	164	adaptor related protein complex 1 gamma 1 subunit	hsa-miR-199b-5p	hsa-miR-199b-5p	400	-2.3761	225771_at	1715	-1.61
DDX3X	1654	DEAD-box helicase 3, X-linked	hsa-miR-199b-5p	hsa-miR-199b-5p	400	-2.3761	1558120_at	4259	1.35
XIRP1	165904	xin actin binding repeat containing 1	hsa-miR-199b-5p	hsa-miR-199b-5p	400	-2.3761	235042_at	1647	1.62
ECE1	1889	endothelin converting enzyme 1	hsa-miR-199b-5p	hsa-miR-199b-5p	400	-2.3761	201750_s_at	3617	-1.4
ABCA1	19	ATP binding cassette subfamily A member 1	hsa-miR-199b-5p	hsa-miR-199b-5p	400	-2.3761	203504_s_at	1321	1.68
AGO4	192670	argonaute 4, RISC catalytic component	hsa-miR-199b-5p	hsa-miR-199b-5p	400	-2.3761	222842_at	1044	-1.75
ANKRD23	200539	ankyrin repeat domain 23	hsa-miR-199b-5p	hsa-miR-199b-5p	400	-2.3761	229052_at	2647	1.49
ZNF652	22834	zinc finger protein 652	hsa-miR-199b-5p	hsa-miR-199b-5p	400	-2.3761	225266_at	4113	-1.36
RAB21	23011	RAB21, member RAS oncogene family	hsa-miR-199b-5p	hsa-miR-199b-5p	400	-2.3761	241263_at	3374	1.42
PLXND1	23129	plexin D1	hsa-miR-199b-5p	hsa-miR-199b-5p	400	-2.3761	212235_at	1906	-1.58
CEP68	23177	centrosomal protein 68	hsa-miR-199b-5p	hsa-miR-199b-5p	400	-2.3761	1559159_at	5665	1.26
CNOT6L	246175	CCR4-NOT transcription complex subunit 6 like	hsa-miR-199b-5p	hsa-miR-199b-5p	400	-2.3761	238438_at	3476	-1.41
RALGAPA1	253959	Ral GTPase activating protein catalytic alpha subunit 1	hsa-miR-199b-5p	hsa-miR-199b-5p	400	-2.3761	235524_at	5481	-1.27
FBXO33	254170	F-box protein 33	hsa-miR-199b-5p	hsa-miR-199b-5p	400	-2.3761	226970_at	5835	-1.25
TAB3	257397	TGF-beta activated kinase 1 and MAP3K7 binding protein 3	hsa-miR-199b-5p	hsa-miR-199b-5p	400	-2.3761	1552927_at	1778	-1.6
RASGRP3	25780	RAS guanyl releasing protein 3	hsa-miR-199b-5p	hsa-miR-199b-5p	400	-2.3761	244526_at	2566	1.5
KANK2	25959	KN motif and ankyrin repeat domains 2	hsa-miR-199b-5p	hsa-miR-199b-5p	400	-2.3761	221068_at	225	-2.25
TNFRSF21	27242	TNF receptor superfamily member 21	hsa-miR-199b-5p	hsa-miR-199b-5p	400	-2.3761	218856_at	313	2.14
GLP1R	2740	glucagon like peptide 1 receptor	hsa-miR-199b-5p	hsa-miR-199b-5p	400	-2.3761	208390_s_at	1993	1.57
RASSF3	283349	Ras association domain family member 3	hsa-miR-199b-5p	hsa-miR-199b-5p	400	-2.3761	233233_at	61	-3.05
ZNF776	284309	zinc finger protein 776	hsa-miR-199b-5p	hsa-miR-199b-5p	400	-2.3761	239838_at	6376	1.22
RPUSD3	285367	RNA pseudouridylate synthase domain containing 3	hsa-miR-199b-5p	hsa-miR-199b-5p	400	-2.3761	1566603_s_at	1778	-1.6
GIT1	28964	GIT ArfGAP 1	hsa-miR-199b-5p	hsa-miR-199b-5p	400	-2.3761	218030_at	5835	1.25
HIPK2	28996	homeodomain interacting protein kinase 2	hsa-miR-199b-5p	hsa-miR-199b-5p	400	-2.3761	224066_s_at	469	-2
GSK3B	2932	glycogen synthase kinase 3 beta	hsa-miR-199b-5p	hsa-miR-199b-5p	400	-2.3761	226191_at	1485	-1.65
EHD4	30844	EH domain containing 4	hsa-miR-199b-5p	hsa-miR-199b-5p	400	-2.3761	1556607_at	3476	-1.41
HOXA7	3204	homeobox A7	hsa-miR-199b-5p	hsa-miR-199b-5p	400	-2.3761	206847_s_at	6012	-1.24
HSPA5	3309	heat shock protein family A (Hsp70) member 5	hsa-miR-199b-5p	hsa-miR-199b-5p	400	-2.3761	230031_at	6376	-1.22
ZDHHC21	340481	zinc finger DHHC-type containing 21	hsa-miR-199b-5p	hsa-miR-199b-5p	400	-2.3761	233215_s_at	4551	1.33
ITGA3	3675	integrin subunit alpha 3	hsa-miR-199b-5p	hsa-miR-199b-5p	400	-2.3761	201474_s_at	3856	-1.38
ABCC6	368	ATP binding cassette subfamily C member 6	hsa-miR-199b-5p	hsa-miR-199b-5p	400	-2.3761	214033_at	6376	1.22
ZNF710	374655	zinc finger protein 710	hsa-miR-199b-5p	hsa-miR-199b-5p	400	-2.3761	239335_at	1778	-1.6
ARF6	382	ADP ribosylation factor 6	hsa-miR-199b-5p	hsa-miR-199b-5p	400	-2.3761	203311_s_at	35	-3.68
MGAT3	4248	mannosyl (beta-1,4-)-glycoprotein beta-1,4-N-acetylglucosaminyltransferase	hsa-miR-199b-5p	hsa-miR-199b-5p	400	-2.3761	244104_at	6185	-1.23
CD99	4267	CD99 molecule (Xg blood group)	hsa-miR-199b-5p	hsa-miR-199b-5p	400	-2.3761	201028_s_at	379	-2.07
ATXN3	4287	ataxin 3	hsa-miR-199b-5p	hsa-miR-199b-5p	400	-2.3761	205416_s_at	5835	1.25
MAP3K11	4296	mitogen-activated protein kinase kinase kinase 11	hsa-miR-199b-5p	hsa-miR-199b-5p	400	-2.3761	1558984_at	2469	1.51
ABCC1	4363	ATP binding cassette subfamily C member 1	hsa-miR-199b-5p	hsa-miR-199b-5p	400	-2.3761	202805_s_at	1242	-1.7
NF2	4771	neurofibromin 2	hsa-miR-199b-5p	hsa-miR-199b-5p	400	-2.3761	210767_at	4696	-1.32
NFYA	4800	nuclear transcription factor Y subunit alpha	hsa-miR-199b-5p	hsa-miR-199b-5p	400	-2.3761	215720_s_at	868	-1.8
NPAS2	4862	neuronal PAS domain protein 2	hsa-miR-199b-5p	hsa-miR-199b-5p	400	-2.3761	205459_s_at	584	-1.93
MINK1	50488	misshapen like kinase 1	hsa-miR-199b-5p	hsa-miR-199b-5p	400	-2.3761	214246_x_at	4259	-1.35
COL5A3	50509	collagen type V alpha 3 chain	hsa-miR-199b-5p	hsa-miR-199b-5p	400	-2.3761	218975_at	6603	1.21
PAX3	5077	paired box 3	hsa-miR-199b-5p	hsa-miR-199b-5p	400	-2.3761	207680_x_at	4551	-1.33
MYEF2	50804	myelin expression factor 2	hsa-miR-199b-5p	hsa-miR-199b-5p	400	-2.3761	232676_x_at	1081	1.74
EXOSC3	51010	exosome component 3	hsa-miR-199b-5p	hsa-miR-199b-5p	400	-2.3761	223489_x_at	1715	-1.61
RAB9B	51209	RAB9B, member RAS oncogene family	hsa-miR-199b-5p	hsa-miR-199b-5p	400	-2.3761	222918_at	6185	1.23
MRPL30	51263	mitochondrial ribosomal protein L30	hsa-miR-199b-5p	hsa-miR-199b-5p	400	-2.3761	224173_s_at	5481	-1.27
UBAP1	51271	ubiquitin associated protein 1	hsa-miR-199b-5p	hsa-miR-199b-5p	400	-2.3761	221490_at	6603	1.21
SLC25A37	51312	solute carrier family 25 member 37	hsa-miR-199b-5p	hsa-miR-199b-5p	400	-2.3761	226928_x_at	1044	1.75
PDE4D	5144	phosphodiesterase 4D	hsa-miR-199b-5p	hsa-miR-199b-5p	400	-2.3761	210836_x_at	4696	1.32
GPR89B	51463	G protein-coupled receptor 89B	hsa-miR-199b-5p	hsa-miR-199b-5p	400	-2.3761	220642_x_at	5835	1.25
ATP6V1H	51606	ATPase H+ transporting V1 subunit H	hsa-miR-199b-5p	hsa-miR-199b-5p	400	-2.3761	221504_s_at	3051	-1.45
NLK	51701	nemo like kinase	hsa-miR-199b-5p	hsa-miR-199b-5p	400	-2.3761	218318_s_at	2396	-1.52
CDK14	5218	cyclin dependent kinase 14	hsa-miR-199b-5p	hsa-miR-199b-5p	400	-2.3761	243459_x_at	1378	-1.67
SERPINE2	5270	serpin family E member 2	hsa-miR-199b-5p	hsa-miR-199b-5p	400	-2.3761	236599_at	1906	1.58
PLG	5340	plasminogen	hsa-miR-199b-5p	hsa-miR-199b-5p	400	-2.3761	240033_at	2232	1.54
RIN2	54453	Ras and Rab interactor 2	hsa-miR-199b-5p	hsa-miR-199b-5p	400	-2.3761	209684_at	4259	-1.35
FBXW5	54461	F-box and WD repeat domain containing 5	hsa-miR-199b-5p	hsa-miR-199b-5p	400	-2.3761	223050_s_at	781	-1.83
RBM47	54502	RNA binding motif protein 47	hsa-miR-199b-5p	hsa-miR-199b-5p	400	-2.3761	229440_at	3973	-1.37
POU3F2	5454	POU class 3 homeobox 2	hsa-miR-199b-5p	hsa-miR-199b-5p	400	-2.3761	207084_at	4259	-1.35
TRPM4	54795	transient receptor potential cation channel subfamily M member 4	hsa-miR-199b-5p	hsa-miR-199b-5p	400	-2.3761	219360_s_at	6376	-1.22
AFTPH	54812	aftiphilin	hsa-miR-199b-5p	hsa-miR-199b-5p	400	-2.3761	222472_at	5001	1.3
ZCCHC2	54877	zinc finger CCHC-type containing 2	hsa-miR-199b-5p	hsa-miR-199b-5p	400	-2.3761	222816_s_at	644	1.9
PPP1R2	5504	protein phosphatase 1 regulatory inhibitor subunit 2	hsa-miR-199b-5p	hsa-miR-199b-5p	400	-2.3761	213774_s_at	3149	1.44
PPP2R1A	5518	protein phosphatase 2 scaffold subunit Aalpha	hsa-miR-199b-5p	hsa-miR-199b-5p	400	-2.3761	200695_at	2566	-1.5
PBRM1	55193	polybromo 1	hsa-miR-199b-5p	hsa-miR-199b-5p	400	-2.3761	224152_s_at	5171	-1.29
UBE2Q1	55585	ubiquitin conjugating enzyme E2 Q1	hsa-miR-199b-5p	hsa-miR-199b-5p	400	-2.3761	222480_at	6185	-1.23
PPP1R9A	55607	protein phosphatase 1 regulatory subunit 9A	hsa-miR-199b-5p	hsa-miR-199b-5p	400	-2.3761	231966_at	4259	1.35
CCDC94	55702	coiled-coil domain containing 94	hsa-miR-199b-5p	hsa-miR-199b-5p	400	-2.3761	204335_at	3051	-1.45
SLF2	55719	SMC5-SMC6 complex localization factor 2	hsa-miR-199b-5p	hsa-miR-199b-5p	400	-2.3761	203482_at	1906	-1.58
FAM222B	55731	family with sequence similarity 222 member B	hsa-miR-199b-5p	hsa-miR-199b-5p	400	-2.3761	218464_s_at	5835	1.25
MCTP2	55784	multiple C2 and transmembrane domain containing 2	hsa-miR-199b-5p	hsa-miR-199b-5p	400	-2.3761	229005_at	1242	1.7
CSGALNACT1	55790	chondroitin sulfate N-acetylgalactosaminyltransferase 1	hsa-miR-199b-5p	hsa-miR-199b-5p	400	-2.3761	1569387_at	3617	1.4
ADAP2	55803	ArfGAP with dual PH domains 2	hsa-miR-199b-5p	hsa-miR-199b-5p	400	-2.3761	222876_s_at	6603	1.21
PKN2	5586	protein kinase N2	hsa-miR-199b-5p	hsa-miR-199b-5p	400	-2.3761	230400_s_at	449	2.01
DNAJC3	5611	DnaJ heat shock protein family (Hsp40) member C3	hsa-miR-199b-5p	hsa-miR-199b-5p	400	-2.3761	225284_at	1044	-1.75
SLAMF8	56833	SLAM family member 8	hsa-miR-199b-5p	hsa-miR-199b-5p	400	-2.3761	219386_s_at	1778	-1.6
AGPAT3	56894	1-acylglycerol-3-phosphate O-acyltransferase 3	hsa-miR-199b-5p	hsa-miR-199b-5p	400	-2.3761	224282_s_at	584	-1.93
PRDM11	56981	PR/SET domain 11	hsa-miR-199b-5p	hsa-miR-199b-5p	400	-2.3761	239763_at	4855	1.31
APMAP	57136	adipocyte plasma membrane associated protein	hsa-miR-199b-5p	hsa-miR-199b-5p	400	-2.3761	206656_s_at	4855	-1.31
JPH3	57338	junctophilin 3	hsa-miR-199b-5p	hsa-miR-199b-5p	400	-2.3761	234736_at	2232	-1.54
SLC24A3	57419	solute carrier family 24 member 3	hsa-miR-199b-5p	hsa-miR-199b-5p	400	-2.3761	57588_at	5835	1.25
TBC1D14	57533	TBC1 domain family member 14	hsa-miR-199b-5p	hsa-miR-199b-5p	400	-2.3761	224622_at	5835	-1.25
TAOK1	57551	TAO kinase 1	hsa-miR-199b-5p	hsa-miR-199b-5p	400	-2.3761	238420_at	5001	-1.3
USP37	57695	ubiquitin specific peptidase 37	hsa-miR-199b-5p	hsa-miR-199b-5p	400	-2.3761	226729_at	932	-1.78
PTPRE	5791	protein tyrosine phosphatase, receptor type E	hsa-miR-199b-5p	hsa-miR-199b-5p	400	-2.3761	221840_at	3374	-1.42
NECTIN1	5818	nectin cell adhesion molecule 1	hsa-miR-199b-5p	hsa-miR-199b-5p	400	-2.3761	208455_at	5665	-1.26
NECTIN2	5819	nectin cell adhesion molecule 2	hsa-miR-199b-5p	hsa-miR-199b-5p	400	-2.3761	203149_at	6786	-1.2
RFX3	5991	regulatory factor X3	hsa-miR-199b-5p	hsa-miR-199b-5p	400	-2.3761	207234_at	6603	1.21
BCL7A	605	BCL tumor suppressor 7A	hsa-miR-199b-5p	hsa-miR-199b-5p	400	-2.3761	203796_s_at	3734	1.39
CLIP1	6249	CAP-Gly domain containing linker protein 1	hsa-miR-199b-5p	hsa-miR-199b-5p	400	-2.3761	1558924_s_at	313	-2.14
PRDM16	63976	PR/SET domain 16	hsa-miR-199b-5p	hsa-miR-199b-5p	400	-2.3761	220928_s_at	2566	-1.5
RRAGC	64121	Ras related GTP binding C	hsa-miR-199b-5p	hsa-miR-199b-5p	400	-2.3761	222514_at	4410	-1.34
XYLT1	64131	xylosyltransferase 1	hsa-miR-199b-5p	hsa-miR-199b-5p	400	-2.3761	213725_x_at	2647	1.49
SET	6418	SET nuclear proto-oncogene	hsa-miR-199b-5p	hsa-miR-199b-5p	400	-2.3761	210231_x_at	1169	-1.72
SMARCA4	6597	SWI/SNF related, matrix associated, actin dependent regulator of chromatin, subfamily a, member 4	hsa-miR-199b-5p	hsa-miR-199b-5p	400	-2.3761	214360_at	5171	-1.29
SOX4	6659	SRY-box 4	hsa-miR-199b-5p	hsa-miR-199b-5p	400	-2.3761	201418_s_at	621	-1.91
STK4	6789	serine/threonine kinase 4	hsa-miR-199b-5p	hsa-miR-199b-5p	400	-2.3761	225364_at	2396	-1.52
ZNF814	730051	zinc finger protein 814	hsa-miR-199b-5p	hsa-miR-199b-5p	400	-2.3761	241912_at	3149	1.44
MYRF	745	myelin regulatory factor	hsa-miR-199b-5p	hsa-miR-199b-5p	400	-2.3761	217462_at	306	-2.15
WNT6	7475	Wnt family member 6	hsa-miR-199b-5p	hsa-miR-199b-5p	400	-2.3761	71933_at	52	3.14
ZNF124	7678	zinc finger protein 124	hsa-miR-199b-5p	hsa-miR-199b-5p	400	-2.3761	206928_at	2939	-1.46
ZNF148	7707	zinc finger protein 148	hsa-miR-199b-5p	hsa-miR-199b-5p	400	-2.3761	228545_at	567	-1.94
CACNB2	783	calcium voltage-gated channel auxiliary subunit beta 2	hsa-miR-199b-5p	hsa-miR-199b-5p	400	-2.3761	207776_s_at	1778	1.6
ZNF419	79744	zinc finger protein 419	hsa-miR-199b-5p	hsa-miR-199b-5p	400	-2.3761	58367_s_at	5481	1.27
MCTP1	79772	multiple C2 and transmembrane domain containing 1	hsa-miR-199b-5p	hsa-miR-199b-5p	400	-2.3761	220122_at	27	4.29
KIAA0319L	79932	KIAA0319 like	hsa-miR-199b-5p	hsa-miR-199b-5p	400	-2.3761	222468_at	1378	-1.67
SLC35E1	79939	solute carrier family 35 member E1	hsa-miR-199b-5p	hsa-miR-199b-5p	400	-2.3761	79005_at	4855	1.31
ELOVL7	79993	ELOVL fatty acid elongase 7	hsa-miR-199b-5p	hsa-miR-199b-5p	400	-2.3761	227180_at	552	1.95
MINDY3	80013	MINDY lysine 48 deubiquitinase 3	hsa-miR-199b-5p	hsa-miR-199b-5p	400	-2.3761	1554509_a_at	4259	1.35
NAA15	80155	N(alpha)-acetyltransferase 15, NatA auxiliary subunit	hsa-miR-199b-5p	hsa-miR-199b-5p	400	-2.3761	222837_s_at	1993	-1.57
COASY	80347	Coenzyme A synthase	hsa-miR-199b-5p	hsa-miR-199b-5p	400	-2.3761	201913_s_at	1647	-1.62
ZFP91	80829	ZFP91 zinc finger protein	hsa-miR-199b-5p	hsa-miR-199b-5p	400	-2.3761	224636_at	4551	-1.33
AKAP1	8165	A-kinase anchoring protein 1	hsa-miR-199b-5p	hsa-miR-199b-5p	400	-2.3761	210626_at	6012	-1.24
SNN	8303	stannin	hsa-miR-199b-5p	hsa-miR-199b-5p	400	-2.3761	218032_at	5481	1.27
CAT	847	catalase	hsa-miR-199b-5p	hsa-miR-199b-5p	400	-2.3761	211922_s_at	1906	-1.58
PPFIBP1	8496	PPFIA binding protein 1	hsa-miR-199b-5p	hsa-miR-199b-5p	400	-2.3761	1569464_at	279	2.18
ATG4D	84971	autophagy related 4D cysteine peptidase	hsa-miR-199b-5p	hsa-miR-199b-5p	400	-2.3761	226871_s_at	5319	-1.28
RANBP3	8498	RAN binding protein 3	hsa-miR-199b-5p	hsa-miR-199b-5p	400	-2.3761	202640_s_at	2152	-1.55
ITGA8	8516	integrin subunit alpha 8	hsa-miR-199b-5p	hsa-miR-199b-5p	400	-2.3761	242071_x_at	1378	-1.67
STON2	85439	stonin 2	hsa-miR-199b-5p	hsa-miR-199b-5p	400	-2.3761	242583_at	1647	1.62
CAV1	857	caveolin 1	hsa-miR-199b-5p	hsa-miR-199b-5p	400	-2.3761	212097_at	6376	1.22
DDX3Y	8653	DEAD-box helicase 3, Y-linked	hsa-miR-199b-5p	hsa-miR-199b-5p	400	-2.3761	205000_at	9	11.1
CBL	867	Cbl proto-oncogene	hsa-miR-199b-5p	hsa-miR-199b-5p	400	-2.3761	206607_at	4696	1.32
LMLN	89782	leishmanolysin like peptidase	hsa-miR-199b-5p	hsa-miR-199b-5p	400	-2.3761	229611_at	1778	-1.6
LARGE1	9215	LARGE xylosyl- and glucuronyltransferase 1	hsa-miR-199b-5p	hsa-miR-199b-5p	400	-2.3761	215543_s_at	1993	1.57
CCPG1	9236	cell cycle progression 1	hsa-miR-199b-5p	hsa-miR-199b-5p	400	-2.3761	221156_x_at	2647	1.49
RPS6KA5	9252	ribosomal protein S6 kinase A5	hsa-miR-199b-5p	hsa-miR-199b-5p	400	-2.3761	204635_at	2232	1.54
TSPOAP1	9256	TSPO associated protein 1	hsa-miR-199b-5p	hsa-miR-199b-5p	400	-2.3761	205839_s_at	3476	-1.41
TGFBRAP1	9392	transforming growth factor beta receptor associated protein 1	hsa-miR-199b-5p	hsa-miR-199b-5p	400	-2.3761	205210_at	5665	-1.26
SPTLC2	9517	serine palmitoyltransferase long chain base subunit 2	hsa-miR-199b-5p	hsa-miR-199b-5p	400	-2.3761	225095_at	3734	-1.39
NPEPPS	9520	aminopeptidase puromycin sensitive	hsa-miR-199b-5p	hsa-miR-199b-5p	400	-2.3761	201455_s_at	4855	-1.31
H6PD	9563	hexose-6-phosphate dehydrogenase/glucose 1-dehydrogenase	hsa-miR-199b-5p	hsa-miR-199b-5p	400	-2.3761	226160_at	4259	1.35
NCOR1	9611	nuclear receptor corepressor 1	hsa-miR-199b-5p	hsa-miR-199b-5p	400	-2.3761	200857_s_at	3856	-1.38
CELSR1	9620	cadherin EGF LAG seven-pass G-type receptor 1	hsa-miR-199b-5p	hsa-miR-199b-5p	400	-2.3761	217262_s_at	3973	-1.37
SH3PXD2A	9644	SH3 and PX domains 2A	hsa-miR-199b-5p	hsa-miR-199b-5p	400	-2.3761	224817_at	4410	1.34
EIF5B	9669	eukaryotic translation initiation factor 5B	hsa-miR-199b-5p	hsa-miR-199b-5p	400	-2.3761	201026_at	1242	1.7
TESPA1	9840	thymocyte expressed, positive selection associated 1	hsa-miR-199b-5p	hsa-miR-199b-5p	400	-2.3761	219724_s_at	5481	1.27
NR1I3	9970	nuclear receptor subfamily 1 group I member 3	hsa-miR-199b-5p	hsa-miR-199b-5p	400	-2.3761	1570188_at	5481	1.27
GJC1	10052	gap junction protein gamma 1	hsa-miR-182-5p	hsa-miR-182-5p	500	-2.1713	228563_at	2396	1.52
WASF2	10163	WAS protein family member 2	hsa-miR-182-5p	hsa-miR-182-5p	500	-2.1713	224562_at	5481	-1.27
IGSF6	10261	immunoglobulin superfamily member 6	hsa-miR-182-5p	hsa-miR-182-5p	500	-2.1713	241068_at	5319	1.28
IKZF1	10320	IKAROS family zinc finger 1	hsa-miR-182-5p	hsa-miR-182-5p	500	-2.1713	216901_s_at	137	-2.44
CITED2	10370	Cbp/p300 interacting transactivator with Glu/Asp rich carboxy-terminal domain 2	hsa-miR-182-5p	hsa-miR-182-5p	500	-2.1713	207980_s_at	218	-2.26
SYNCRIP	10492	synaptotagmin binding cytoplasmic RNA interacting protein	hsa-miR-182-5p	hsa-miR-182-5p	500	-2.1713	209024_s_at	1169	-1.72
CEBPA	1050	CCAAT/enhancer binding protein alpha	hsa-miR-182-5p	hsa-miR-182-5p	500	-2.1713	204039_at	2835	-1.47
IGF2BP1	10642	insulin like growth factor 2 mRNA binding protein 1	hsa-miR-182-5p	hsa-miR-182-5p	500	-2.1713	223689_at	5835	-1.25
CNPY3	10695	canopy FGF signaling regulator 3	hsa-miR-182-5p	hsa-miR-182-5p	500	-2.1713	217931_at	1993	-1.57
CFL1	1072	cofilin 1	hsa-miR-182-5p	hsa-miR-182-5p	500	-2.1713	236792_at	6185	-1.23
NUP50	10762	nucleoporin 50	hsa-miR-182-5p	hsa-miR-182-5p	500	-2.1713	218295_s_at	1993	-1.57
ADCY2	108	adenylate cyclase 2	hsa-miR-182-5p	hsa-miR-182-5p	500	-2.1713	217688_at	5171	-1.29
TSPAN9	10867	tetraspanin 9	hsa-miR-182-5p	hsa-miR-182-5p	500	-2.1713	220968_s_at	4259	-1.35
RAB40B	10966	RAB40B, member RAS oncogene family	hsa-miR-182-5p	hsa-miR-182-5p	500	-2.1713	217597_x_at	1485	-1.65
FOXN3	1112	forkhead box N3	hsa-miR-182-5p	hsa-miR-182-5p	500	-2.1713	205022_s_at	868	-1.8
CEP250	11190	centrosomal protein 250	hsa-miR-182-5p	hsa-miR-182-5p	500	-2.1713	209495_at	3973	-1.37
VPS26B	112936	VPS26, retromer complex component B	hsa-miR-182-5p	hsa-miR-182-5p	500	-2.1713	230306_at	355	-2.09
CHRNA4	1137	cholinergic receptor nicotinic alpha 4 subunit	hsa-miR-182-5p	hsa-miR-182-5p	500	-2.1713	216886_at	1378	-1.67
EFHC1	114327	EF-hand domain containing 1	hsa-miR-182-5p	hsa-miR-182-5p	500	-2.1713	231026_at	3734	1.39
PKD1L2	114780	polycystin 1 like 2 (gene/pseudogene)	hsa-miR-182-5p	hsa-miR-182-5p	500	-2.1713	1559261_a_at	517	1.97
OSBPL10	114884	oxysterol binding protein like 10	hsa-miR-182-5p	hsa-miR-182-5p	500	-2.1713	222818_at	781	-1.83
CLCN5	1184	chloride voltage-gated channel 5	hsa-miR-182-5p	hsa-miR-182-5p	500	-2.1713	232128_s_at	3149	1.44
KIF19	124602	kinesin family member 19	hsa-miR-182-5p	hsa-miR-182-5p	500	-2.1713	1553314_a_at	2152	-1.55
CNTN1	1272	contactin 1	hsa-miR-182-5p	hsa-miR-182-5p	500	-2.1713	211203_s_at	5481	1.27
ZNF831	128611	zinc finger protein 831	hsa-miR-182-5p	hsa-miR-182-5p	500	-2.1713	1558826_at	4855	-1.31
TMEM198	130612	transmembrane protein 198	hsa-miR-182-5p	hsa-miR-182-5p	500	-2.1713	242782_x_at	3734	-1.39
SCLT1	132320	sodium channel and clathrin linker 1	hsa-miR-182-5p	hsa-miR-182-5p	500	-2.1713	1569190_at	4551	1.33
FAM69B	138311	family with sequence similarity 69 member B	hsa-miR-182-5p	hsa-miR-182-5p	500	-2.1713	226940_at	3856	-1.38
TRPM6	140803	transient receptor potential cation channel subfamily M member 6	hsa-miR-182-5p	hsa-miR-182-5p	500	-2.1713	240389_at	4113	1.36
ZNF280B	140883	zinc finger protein 280B	hsa-miR-182-5p	hsa-miR-182-5p	500	-2.1713	229360_at	423	2.03
CSNK1E	1454	casein kinase 1 epsilon	hsa-miR-182-5p	hsa-miR-182-5p	500	-2.1713	202332_at	833	-1.81
TTBK2	146057	tau tubulin kinase 2	hsa-miR-182-5p	hsa-miR-182-5p	500	-2.1713	1554293_at	2152	-1.55
SAMD13	148418	sterile alpha motif domain containing 13	hsa-miR-182-5p	hsa-miR-182-5p	500	-2.1713	229402_at	1543	1.64
SLC30A7	148867	solute carrier family 30 member 7	hsa-miR-182-5p	hsa-miR-182-5p	500	-2.1713	239596_at	4855	-1.31
ADRA2C	152	adrenoceptor alpha 2C	hsa-miR-182-5p	hsa-miR-182-5p	500	-2.1713	206128_at	898	-1.79
DAB2IP	153090	DAB2 interacting protein	hsa-miR-182-5p	hsa-miR-182-5p	500	-2.1713	228942_s_at	1836	-1.59
MOSPD2	158747	motile sperm domain containing 2	hsa-miR-182-5p	hsa-miR-182-5p	500	-2.1713	221895_at	3973	1.37
CNST	163882	consortin, connexin sorting protein	hsa-miR-182-5p	hsa-miR-182-5p	500	-2.1713	1554661_s_at	1127	1.73
SPTSSB	165679	serine palmitoyltransferase small subunit B	hsa-miR-182-5p	hsa-miR-182-5p	500	-2.1713	238702_at	6012	-1.24
LCA5	167691	LCA5, lebercilin	hsa-miR-182-5p	hsa-miR-182-5p	500	-2.1713	244401_at	2311	1.53
TMEM64	169200	transmembrane protein 64	hsa-miR-182-5p	hsa-miR-182-5p	500	-2.1713	242338_at	5171	-1.29
SPIN3	169981	spindlin family member 3	hsa-miR-182-5p	hsa-miR-182-5p	500	-2.1713	1555882_at	6012	-1.24
ADAMTS18	170692	ADAM metallopeptidase with thrombospondin type 1 motif 18	hsa-miR-182-5p	hsa-miR-182-5p	500	-2.1713	230040_at	4259	1.35
EDNRB	1910	endothelin receptor type B	hsa-miR-182-5p	hsa-miR-182-5p	500	-2.1713	206701_x_at	4113	1.36
EIF4EBP2	1979	eukaryotic translation initiation factor 4E binding protein 2	hsa-miR-182-5p	hsa-miR-182-5p	500	-2.1713	208770_s_at	1715	-1.61
ABCA2	20	ATP binding cassette subfamily A member 2	hsa-miR-182-5p	hsa-miR-182-5p	500	-2.1713	210100_s_at	687	-1.88
CCDC125	202243	coiled-coil domain containing 125	hsa-miR-182-5p	hsa-miR-182-5p	500	-2.1713	229082_at	5665	-1.26
C3orf58	205428	chromosome 3 open reading frame 58	hsa-miR-182-5p	hsa-miR-182-5p	500	-2.1713	228079_at	807	-1.82
ETS2	2114	ETS proto-oncogene 2, transcription factor	hsa-miR-182-5p	hsa-miR-182-5p	500	-2.1713	201329_s_at	1778	-1.6
CCNY	219771	cyclin Y	hsa-miR-182-5p	hsa-miR-182-5p	500	-2.1713	224652_at	489	-1.99
SLC16A9	220963	solute carrier family 16 member 9	hsa-miR-182-5p	hsa-miR-182-5p	500	-2.1713	227506_at	2939	1.46
JMJD1C	221037	jumonji domain containing 1C	hsa-miR-182-5p	hsa-miR-182-5p	500	-2.1713	241659_at	4855	1.31
NAPEPLD	222236	N-acyl phosphatidylethanolamine phospholipase D	hsa-miR-182-5p	hsa-miR-182-5p	500	-2.1713	233539_at	1321	1.68
ALDOA	226	aldolase, fructose-bisphosphate A	hsa-miR-182-5p	hsa-miR-182-5p	500	-2.1713	200966_x_at	599	-1.92
MRAS	22808	muscle RAS oncogene homolog	hsa-miR-182-5p	hsa-miR-182-5p	500	-2.1713	225185_at	1421	1.66
LMTK2	22853	lemur tyrosine kinase 2	hsa-miR-182-5p	hsa-miR-182-5p	500	-2.1713	226375_at	4410	-1.34
SV2C	22987	synaptic vesicle glycoprotein 2C	hsa-miR-182-5p	hsa-miR-182-5p	500	-2.1713	242530_at	1208	1.71
TTC39A	22996	tetratricopeptide repeat domain 39A	hsa-miR-182-5p	hsa-miR-182-5p	500	-2.1713	217101_at	781	-1.83
SPEN	23013	spen family transcriptional repressor	hsa-miR-182-5p	hsa-miR-182-5p	500	-2.1713	201996_s_at	1543	1.64
GOLGA8A	23015	golgin A8 family member A	hsa-miR-182-5p	hsa-miR-182-5p	500	-2.1713	213650_at	3973	-1.37
PALLD	23022	palladin, cytoskeletal associated protein	hsa-miR-182-5p	hsa-miR-182-5p	500	-2.1713	200907_s_at	1044	-1.75
UNC13A	23025	unc-13 homolog A	hsa-miR-182-5p	hsa-miR-182-5p	500	-2.1713	214817_at	3476	-1.41
PDXDC1	23042	pyridoxal dependent decarboxylase domain containing 1	hsa-miR-182-5p	hsa-miR-182-5p	500	-2.1713	1560013_at	3617	-1.4
SETX	23064	senataxin	hsa-miR-182-5p	hsa-miR-182-5p	500	-2.1713	201965_s_at	3051	-1.45
FOXO1	2308	forkhead box O1	hsa-miR-182-5p	hsa-miR-182-5p	500	-2.1713	202723_s_at	1778	1.6
PEG10	23089	paternally expressed 10	hsa-miR-182-5p	hsa-miR-182-5p	500	-2.1713	212094_at	5835	1.25
DCUN1D4	23142	defective in cullin neddylation 1 domain containing 4	hsa-miR-182-5p	hsa-miR-182-5p	500	-2.1713	243691_at	3856	1.38
ZCCHC14	23174	zinc finger CCHC-type containing 14	hsa-miR-182-5p	hsa-miR-182-5p	500	-2.1713	215427_s_at	4113	-1.36
LPIN1	23175	lipin 1	hsa-miR-182-5p	hsa-miR-182-5p	500	-2.1713	212274_at	5171	-1.29
RGL1	23179	ral guanine nucleotide dissociation stimulator like 1	hsa-miR-182-5p	hsa-miR-182-5p	500	-2.1713	209568_s_at	6603	1.21
FAM168A	23201	family with sequence similarity 168 member A	hsa-miR-182-5p	hsa-miR-182-5p	500	-2.1713	212357_at	6185	-1.23
BICD2	23299	BICD cargo adaptor 2	hsa-miR-182-5p	hsa-miR-182-5p	500	-2.1713	212702_s_at	6376	-1.22
SIN3B	23309	SIN3 transcription regulator family member B	hsa-miR-182-5p	hsa-miR-182-5p	500	-2.1713	242129_at	6603	1.21
SIK3	23387	SIK family kinase 3	hsa-miR-182-5p	hsa-miR-182-5p	500	-2.1713	204157_s_at	2939	1.46
BRD4	23476	bromodomain containing 4	hsa-miR-182-5p	hsa-miR-182-5p	500	-2.1713	239000_at	1169	-1.72
RIMBP2	23504	RIMS binding protein 2	hsa-miR-182-5p	hsa-miR-182-5p	500	-2.1713	241771_at	5319	1.28
MTREX	23517	Mtr4 exosome RNA helicase	hsa-miR-182-5p	hsa-miR-182-5p	500	-2.1713	1562142_at	5481	1.27
FOSL2	2355	FOS like 2, AP-1 transcription factor subunit	hsa-miR-182-5p	hsa-miR-182-5p	500	-2.1713	205409_at	1127	-1.73
CADM1	23705	cell adhesion molecule 1	hsa-miR-182-5p	hsa-miR-182-5p	500	-2.1713	209030_s_at	1778	-1.6
RICTOR	253260	RPTOR independent companion of MTOR complex 2	hsa-miR-182-5p	hsa-miR-182-5p	500	-2.1713	228248_at	6376	-1.22
BRWD3	254065	bromodomain and WD repeat domain containing 3	hsa-miR-182-5p	hsa-miR-182-5p	500	-2.1713	1553252_a_at	3973	-1.37
GALNT2	2590	polypeptide N-acetylgalactosaminyltransferase 2	hsa-miR-182-5p	hsa-miR-182-5p	500	-2.1713	223991_s_at	3856	-1.38
ZDHHC5	25921	zinc finger DHHC-type containing 5	hsa-miR-182-5p	hsa-miR-182-5p	500	-2.1713	224868_at	1836	-1.59
BOD1L1	259282	biorientation of chromosomes in cell division 1 like 1	hsa-miR-182-5p	hsa-miR-182-5p	500	-2.1713	242594_at	5001	-1.3
SPATS2L	26010	spermatogenesis associated serine rich 2 like	hsa-miR-182-5p	hsa-miR-182-5p	500	-2.1713	244597_at	3617	-1.4
LRP10	26020	LDL receptor related protein 10	hsa-miR-182-5p	hsa-miR-182-5p	500	-2.1713	201412_at	5481	-1.27
PLEKHG3	26030	pleckstrin homology and RhoGEF domain containing G3	hsa-miR-182-5p	hsa-miR-182-5p	500	-2.1713	212821_at	4696	-1.32
ABHD12	26090	abhydrolase domain containing 12	hsa-miR-182-5p	hsa-miR-182-5p	500	-2.1713	224742_at	2152	-1.55
WIPI2	26100	WD repeat domain, phosphoinositide interacting 2	hsa-miR-182-5p	hsa-miR-182-5p	500	-2.1713	214699_x_at	2152	1.55
SEZ6L2	26470	seizure related 6 homolog like 2	hsa-miR-182-5p	hsa-miR-182-5p	500	-2.1713	238406_x_at	4696	-1.32
GCNT1	2650	glucosaminyl (N-acetyl) transferase 1, core 2	hsa-miR-182-5p	hsa-miR-182-5p	500	-2.1713	205505_at	5835	-1.25
GNAQ	2776	G protein subunit alpha q	hsa-miR-182-5p	hsa-miR-182-5p	500	-2.1713	224863_at	1485	-1.65
GPC1	2817	glypican 1	hsa-miR-182-5p	hsa-miR-182-5p	500	-2.1713	202756_s_at	6603	-1.21
SLCO3A1	28232	solute carrier organic anion transporter family member 3A1	hsa-miR-182-5p	hsa-miR-182-5p	500	-2.1713	219229_at	4855	-1.31
RNF212	285498	ring finger protein 212	hsa-miR-182-5p	hsa-miR-182-5p	500	-2.1713	1557031_at	5835	-1.25
TRIQK	286144	triple QxxK/R motif containing	hsa-miR-182-5p	hsa-miR-182-5p	500	-2.1713	225603_s_at	2739	1.48
GRB2	2885	growth factor receptor bound protein 2	hsa-miR-182-5p	hsa-miR-182-5p	500	-2.1713	215075_s_at	4696	-1.32
ZBTB44	29068	zinc finger and BTB domain containing 44	hsa-miR-182-5p	hsa-miR-182-5p	500	-2.1713	220243_at	1127	1.73
TAGLN3	29114	transgelin 3	hsa-miR-182-5p	hsa-miR-182-5p	500	-2.1713	204743_at	2152	1.55
CERS2	29956	ceramide synthase 2	hsa-miR-182-5p	hsa-miR-182-5p	500	-2.1713	222212_s_at	1715	-1.61
UBE2K	3093	ubiquitin conjugating enzyme E2 K	hsa-miR-182-5p	hsa-miR-182-5p	500	-2.1713	202347_s_at	2647	-1.49
ANXA11	311	annexin A11	hsa-miR-182-5p	hsa-miR-182-5p	500	-2.1713	206200_s_at	2739	-1.48
HNF4A	3172	hepatocyte nuclear factor 4 alpha	hsa-miR-182-5p	hsa-miR-182-5p	500	-2.1713	216889_s_at	1647	-1.62
HOXA9	3205	homeobox A9	hsa-miR-182-5p	hsa-miR-182-5p	500	-2.1713	214651_s_at	6603	1.21
APC	324	APC, WNT signaling pathway regulator	hsa-miR-182-5p	hsa-miR-182-5p	500	-2.1713	215310_at	724	1.86
IGSF3	3321	immunoglobulin superfamily member 3	hsa-miR-182-5p	hsa-miR-182-5p	500	-2.1713	1556162_at	2739	1.48
NEXMIF	340533	neurite extension and migration factor	hsa-miR-182-5p	hsa-miR-182-5p	500	-2.1713	244076_at	1778	1.6
ZNF391	346157	zinc finger protein 391	hsa-miR-182-5p	hsa-miR-182-5p	500	-2.1713	1556236_at	102	2.58
ARPIN	348110	actin related protein 2/3 complex inhibitor	hsa-miR-182-5p	hsa-miR-182-5p	500	-2.1713	217548_at	4259	-1.35
ARCN1	372	archain 1	hsa-miR-182-5p	hsa-miR-182-5p	500	-2.1713	201176_s_at	6786	-1.2
KCNC2	3747	potassium voltage-gated channel subfamily C member 2	hsa-miR-182-5p	hsa-miR-182-5p	500	-2.1713	240614_at	5171	-1.29
KCNN3	3782	potassium calcium-activated channel subfamily N member 3	hsa-miR-182-5p	hsa-miR-182-5p	500	-2.1713	244040_at	3476	1.41
KPNB1	3837	karyopherin subunit beta 1	hsa-miR-182-5p	hsa-miR-182-5p	500	-2.1713	208974_x_at	3617	-1.4
KPNA3	3839	karyopherin subunit alpha 3	hsa-miR-182-5p	hsa-miR-182-5p	500	-2.1713	221503_s_at	3734	1.39
TMEM189	387521	transmembrane protein 189	hsa-miR-182-5p	hsa-miR-182-5p	500	-2.1713	223186_at	2939	-1.46
KTN1	3895	kinectin 1	hsa-miR-182-5p	hsa-miR-182-5p	500	-2.1713	200914_x_at	1044	1.75
IER5L	389792	immediate early response 5 like	hsa-miR-182-5p	hsa-miR-182-5p	500	-2.1713	226559_at	4855	-1.31
ARHGDIA	396	Rho GDP dissociation inhibitor alpha	hsa-miR-182-5p	hsa-miR-182-5p	500	-2.1713	213606_s_at	43	-3.33
LIMS1	3987	LIM zinc finger domain containing 1	hsa-miR-182-5p	hsa-miR-182-5p	500	-2.1713	1570259_at	2469	1.51
MAK	4117	male germ cell associated kinase	hsa-miR-182-5p	hsa-miR-182-5p	500	-2.1713	244450_at	833	1.81
MGST2	4258	microsomal glutathione S-transferase 2	hsa-miR-182-5p	hsa-miR-182-5p	500	-2.1713	204168_at	3856	-1.38
ALDH6A1	4329	aldehyde dehydrogenase 6 family member A1	hsa-miR-182-5p	hsa-miR-182-5p	500	-2.1713	221588_x_at	4696	1.32
UNC13C	440279	unc-13 homolog C	hsa-miR-182-5p	hsa-miR-182-5p	500	-2.1713	1562074_a_at	2232	1.54
NCAM1	4684	neural cell adhesion molecule 1	hsa-miR-182-5p	hsa-miR-182-5p	500	-2.1713	227394_at	1208	1.71
NF1	4763	neurofibromin 1	hsa-miR-182-5p	hsa-miR-182-5p	500	-2.1713	204323_x_at	2232	1.54
NHS	4810	NHS actin remodeling regulator	hsa-miR-182-5p	hsa-miR-182-5p	500	-2.1713	242800_at	5319	1.28
ATP1B3	483	ATPase Na+/K+ transporting subunit beta 3	hsa-miR-182-5p	hsa-miR-182-5p	500	-2.1713	229709_at	2739	-1.48
NOTCH2	4853	notch 2	hsa-miR-182-5p	hsa-miR-182-5p	500	-2.1713	210756_s_at	4696	-1.32
PAFAH1B1	5048	platelet activating factor acetylhydrolase 1b regulatory subunit 1	hsa-miR-182-5p	hsa-miR-182-5p	500	-2.1713	200815_s_at	3374	-1.42
CHST11	50515	carbohydrate sulfotransferase 11	hsa-miR-182-5p	hsa-miR-182-5p	500	-2.1713	219634_at	898	-1.79
PAPPA	5069	pappalysin 1	hsa-miR-182-5p	hsa-miR-182-5p	500	-2.1713	1559400_s_at	975	-1.77
ASAP1	50807	ArfGAP with SH3 domain, ankyrin repeat and PH domain 1	hsa-miR-182-5p	hsa-miR-182-5p	500	-2.1713	224790_at	4855	1.31
PBX2	5089	PBX homeobox 2	hsa-miR-182-5p	hsa-miR-182-5p	500	-2.1713	211097_s_at	3149	-1.44
ABHD17B	51104	abhydrolase domain containing 17B	hsa-miR-182-5p	hsa-miR-182-5p	500	-2.1713	220285_at	6012	1.24
SAR1B	51128	secretion associated Ras related GTPase 1B	hsa-miR-182-5p	hsa-miR-182-5p	500	-2.1713	230397_at	5481	1.27
FAM53C	51307	family with sequence similarity 53 member C	hsa-miR-182-5p	hsa-miR-182-5p	500	-2.1713	218023_s_at	4259	-1.35
PHF21A	51317	PHD finger protein 21A	hsa-miR-182-5p	hsa-miR-182-5p	500	-2.1713	1558965_at	4113	1.36
DACT1	51339	dishevelled binding antagonist of beta catenin 1	hsa-miR-182-5p	hsa-miR-182-5p	500	-2.1713	219179_at	1081	1.74
ZBTB7A	51341	zinc finger and BTB domain containing 7A	hsa-miR-182-5p	hsa-miR-182-5p	500	-2.1713	213299_at	1993	-1.57
KLF13	51621	Kruppel like factor 13	hsa-miR-182-5p	hsa-miR-182-5p	500	-2.1713	219878_s_at	567	-1.94
PDK4	5166	pyruvate dehydrogenase kinase 4	hsa-miR-182-5p	hsa-miR-182-5p	500	-2.1713	1562321_at	4259	1.35
RAB23	51715	RAB23, member RAS oncogene family	hsa-miR-182-5p	hsa-miR-182-5p	500	-2.1713	220955_x_at	5481	1.27
PF4	5196	platelet factor 4	hsa-miR-182-5p	hsa-miR-182-5p	500	-2.1713	206390_x_at	449	2.01
PHKA2	5256	phosphorylase kinase regulatory subunit alpha 2	hsa-miR-182-5p	hsa-miR-182-5p	500	-2.1713	1559705_s_at	761	-1.84
PIK3R1	5295	phosphoinositide-3-kinase regulatory subunit 1	hsa-miR-182-5p	hsa-miR-182-5p	500	-2.1713	244181_at	1485	1.65
BCL11A	53335	B cell CLL/lymphoma 11A	hsa-miR-182-5p	hsa-miR-182-5p	500	-2.1713	219498_s_at	517	1.97
ADAM22	53616	ADAM metallopeptidase domain 22	hsa-miR-182-5p	hsa-miR-182-5p	500	-2.1713	208227_x_at	833	1.81
DCUN1D1	54165	defective in cullin neddylation 1 domain containing 1	hsa-miR-182-5p	hsa-miR-182-5p	500	-2.1713	222678_s_at	201	-2.29
SSH1	54434	slingshot protein phosphatase 1	hsa-miR-182-5p	hsa-miR-182-5p	500	-2.1713	1555624_a_at	3263	-1.43
PCDH18	54510	protocadherin 18	hsa-miR-182-5p	hsa-miR-182-5p	500	-2.1713	225975_at	3051	1.45
EGLN1	54583	egl-9 family hypoxia inducible factor 1	hsa-miR-182-5p	hsa-miR-182-5p	500	-2.1713	224314_s_at	423	-2.03
MED1	5469	mediator complex subunit 1	hsa-miR-182-5p	hsa-miR-182-5p	500	-2.1713	225456_at	1242	-1.7
HYDIN	54768	HYDIN, axonemal central pair apparatus protein	hsa-miR-182-5p	hsa-miR-182-5p	500	-2.1713	232984_at	2939	1.46
IMPAD1	54928	inositol monophosphatase domain containing 1	hsa-miR-182-5p	hsa-miR-182-5p	500	-2.1713	218516_s_at	4551	-1.33
ULK4	54986	unc-51 like kinase 4	hsa-miR-182-5p	hsa-miR-182-5p	500	-2.1713	231149_s_at	3149	-1.44
PARPBP	55010	PARP1 binding protein	hsa-miR-182-5p	hsa-miR-182-5p	500	-2.1713	220060_s_at	5835	-1.25
C5orf22	55322	chromosome 5 open reading frame 22	hsa-miR-182-5p	hsa-miR-182-5p	500	-2.1713	1552660_a_at	5835	1.25
RNLS	55328	renalase, FAD dependent amine oxidase	hsa-miR-182-5p	hsa-miR-182-5p	500	-2.1713	220564_at	4259	-1.35
PPP3R1	5534	protein phosphatase 3 regulatory subunit B, alpha	hsa-miR-182-5p	hsa-miR-182-5p	500	-2.1713	204506_at	2566	-1.5
SLC35C1	55343	solute carrier family 35 member C1	hsa-miR-182-5p	hsa-miR-182-5p	500	-2.1713	218485_s_at	5481	-1.27
CAMK2N1	55450	calcium/calmodulin dependent protein kinase II inhibitor 1	hsa-miR-182-5p	hsa-miR-182-5p	500	-2.1713	228302_x_at	2566	-1.5
CDV3	55573	CDV3 homolog	hsa-miR-182-5p	hsa-miR-182-5p	500	-2.1713	213554_s_at	4410	-1.34
PRKAA1	5562	protein kinase AMP-activated catalytic subunit alpha 1	hsa-miR-182-5p	hsa-miR-182-5p	500	-2.1713	214917_at	5319	1.28
HIF1AN	55662	hypoxia inducible factor 1 alpha subunit inhibitor	hsa-miR-182-5p	hsa-miR-182-5p	500	-2.1713	59999_at	4259	-1.35
DOK4	55715	docking protein 4	hsa-miR-182-5p	hsa-miR-182-5p	500	-2.1713	207747_s_at	2739	-1.48
PRKAR1A	5573	protein kinase cAMP-dependent type I regulatory subunit alpha	hsa-miR-182-5p	hsa-miR-182-5p	500	-2.1713	200604_s_at	644	-1.9
PRKAR2A	5576	protein kinase cAMP-dependent type II regulatory subunit alpha	hsa-miR-182-5p	hsa-miR-182-5p	500	-2.1713	204842_x_at	5319	-1.28
PRLR	5618	prolactin receptor	hsa-miR-182-5p	hsa-miR-182-5p	500	-2.1713	210476_s_at	6012	1.24
KIAA1217	56243	KIAA1217	hsa-miR-182-5p	hsa-miR-182-5p	500	-2.1713	1562966_at	1647	1.62
AGPAT4	56895	1-acylglycerol-3-phosphate O-acyltransferase 4	hsa-miR-182-5p	hsa-miR-182-5p	500	-2.1713	219693_at	3051	-1.45
RTN4	57142	reticulon 4	hsa-miR-182-5p	hsa-miR-182-5p	500	-2.1713	210968_s_at	4855	1.31
SLC44A2	57153	solute carrier family 44 member 2	hsa-miR-182-5p	hsa-miR-182-5p	500	-2.1713	224609_at	3856	-1.38
PTGDR	5729	prostaglandin D2 receptor	hsa-miR-182-5p	hsa-miR-182-5p	500	-2.1713	215894_at	69	-2.91
RHOJ	57381	ras homolog family member J	hsa-miR-182-5p	hsa-miR-182-5p	500	-2.1713	238906_s_at	6185	-1.23
CRAMP1	57585	cramped chromatin regulator homolog 1	hsa-miR-182-5p	hsa-miR-182-5p	500	-2.1713	240930_at	1009	-1.76
NYAP2	57624	neuronal tyrosine-phosphorylated phosphoinositide-3-kinase adaptor 2	hsa-miR-182-5p	hsa-miR-182-5p	500	-2.1713	233916_at	2076	1.56
PTPRG	5793	protein tyrosine phosphatase, receptor type G	hsa-miR-182-5p	hsa-miR-182-5p	500	-2.1713	244574_at	517	1.97
RPRD1B	58490	regulation of nuclear pre-mRNA domain containing 1B	hsa-miR-182-5p	hsa-miR-182-5p	500	-2.1713	230801_at	5481	-1.27
RAB2A	5862	RAB2A, member RAS oncogene family	hsa-miR-182-5p	hsa-miR-182-5p	500	-2.1713	208730_x_at	1485	-1.65
BCAT2	587	branched chain amino acid transaminase 2	hsa-miR-182-5p	hsa-miR-182-5p	500	-2.1713	215654_at	975	-1.77
RAB27B	5874	RAB27B, member RAS oncogene family	hsa-miR-182-5p	hsa-miR-182-5p	500	-2.1713	207017_at	4551	-1.33
RAC1	5879	Rac family small GTPase 1	hsa-miR-182-5p	hsa-miR-182-5p	500	-2.1713	208641_s_at	1081	-1.74
RARG	5916	retinoic acid receptor gamma	hsa-miR-182-5p	hsa-miR-182-5p	500	-2.1713	217178_at	5319	-1.28
RHD	6007	Rh blood group D antigen	hsa-miR-182-5p	hsa-miR-182-5p	500	-2.1713	210586_x_at	2647	1.49
AASDHPPT	60496	aminoadipate-semialdehyde dehydrogenase-phosphopantetheinyl transferase	hsa-miR-182-5p	hsa-miR-182-5p	500	-2.1713	202170_s_at	1993	-1.57
CEACAM1	634	carcinoembryonic antigen related cell adhesion molecule 1	hsa-miR-182-5p	hsa-miR-182-5p	500	-2.1713	209498_at	761	1.84
SDC1	6382	syndecan 1	hsa-miR-182-5p	hsa-miR-182-5p	500	-2.1713	201287_s_at	6012	1.24
FNDC3B	64778	fibronectin type III domain containing 3B	hsa-miR-182-5p	hsa-miR-182-5p	500	-2.1713	222692_s_at	5481	-1.27
SLC6A6	6533	solute carrier family 6 member 6	hsa-miR-182-5p	hsa-miR-182-5p	500	-2.1713	211030_s_at	3856	-1.38
SLC6A11	6538	solute carrier family 6 member 11	hsa-miR-182-5p	hsa-miR-182-5p	500	-2.1713	207048_at	3051	-1.45
SLC22A5	6584	solute carrier family 22 member 5	hsa-miR-182-5p	hsa-miR-182-5p	500	-2.1713	205074_at	6603	1.21
TACC1	6867	transforming acidic coiled-coil containing protein 1	hsa-miR-182-5p	hsa-miR-182-5p	500	-2.1713	200911_s_at	5835	-1.25
TBXA2R	6915	thromboxane A2 receptor	hsa-miR-182-5p	hsa-miR-182-5p	500	-2.1713	207555_s_at	91	-2.65
TCF7L2	6934	transcription factor 7 like 2	hsa-miR-182-5p	hsa-miR-182-5p	500	-2.1713	212762_s_at	176	2.34
MLX	6945	MLX, MAX dimerization protein	hsa-miR-182-5p	hsa-miR-182-5p	500	-2.1713	213708_s_at	6012	-1.24
TSPAN4	7106	tetraspanin 4	hsa-miR-182-5p	hsa-miR-182-5p	500	-2.1713	209263_x_at	1009	-1.76
TP73	7161	tumor protein p73	hsa-miR-182-5p	hsa-miR-182-5p	500	-2.1713	1554379_a_at	3374	-1.42
TRIO	7204	trio Rho guanine nucleotide exchange factor	hsa-miR-182-5p	hsa-miR-182-5p	500	-2.1713	244527_at	4551	-1.33
TSNAX	7257	translin associated factor X	hsa-miR-182-5p	hsa-miR-182-5p	500	-2.1713	238973_s_at	5319	1.28
BORCS8	729991	BLOC-1 related complex subunit 8	hsa-miR-182-5p	hsa-miR-182-5p	500	-2.1713	209926_at	5171	-1.29
UBE2B	7320	ubiquitin conjugating enzyme E2 B	hsa-miR-182-5p	hsa-miR-182-5p	500	-2.1713	239163_at	1906	1.58
TMEM50B	757	transmembrane protein 50B	hsa-miR-182-5p	hsa-miR-182-5p	500	-2.1713	228001_at	5835	1.25
CACNA1B	774	calcium voltage-gated channel subunit alpha1 B	hsa-miR-182-5p	hsa-miR-182-5p	500	-2.1713	207162_s_at	2311	-1.53
FYCO1	79443	FYVE and coiled-coil domain containing 1	hsa-miR-182-5p	hsa-miR-182-5p	500	-2.1713	1555523_a_at	4855	1.31
MCPH1	79648	microcephalin 1	hsa-miR-182-5p	hsa-miR-182-5p	500	-2.1713	1554155_at	4113	1.36
SAP30L	79685	SAP30 like	hsa-miR-182-5p	hsa-miR-182-5p	500	-2.1713	239802_at	1485	1.65
SUV39H2	79723	suppressor of variegation 3-9 homolog 2	hsa-miR-182-5p	hsa-miR-182-5p	500	-2.1713	1554572_a_at	5665	1.26
FOXRED2	80020	FAD dependent oxidoreductase domain containing 2	hsa-miR-182-5p	hsa-miR-182-5p	500	-2.1713	220707_s_at	1647	1.62
SIKE1	80143	suppressor of IKBKE 1	hsa-miR-182-5p	hsa-miR-182-5p	500	-2.1713	204665_at	4855	1.31
MYO19	80179	myosin XIX	hsa-miR-182-5p	hsa-miR-182-5p	500	-2.1713	236022_at	2566	-1.5
MED28	80306	mediator complex subunit 28	hsa-miR-182-5p	hsa-miR-182-5p	500	-2.1713	227505_at	2152	1.55
PDGFD	80310	platelet derived growth factor D	hsa-miR-182-5p	hsa-miR-182-5p	500	-2.1713	219304_s_at	1421	-1.66
WDR82	80335	WD repeat domain 82	hsa-miR-182-5p	hsa-miR-182-5p	500	-2.1713	201934_at	2152	-1.55
TTYH3	80727	tweety family member 3	hsa-miR-182-5p	hsa-miR-182-5p	500	-2.1713	224674_at	4259	-1.35
CYB5B	80777	cytochrome b5 type B	hsa-miR-182-5p	hsa-miR-182-5p	500	-2.1713	201633_s_at	2835	-1.47
INTS5	80789	integrator complex subunit 5	hsa-miR-182-5p	hsa-miR-182-5p	500	-2.1713	221818_at	6376	-1.22
ASXL3	80816	additional sex combs like 3, transcriptional regulator	hsa-miR-182-5p	hsa-miR-182-5p	500	-2.1713	233686_at	1906	1.58
DUSP16	80824	dual specificity phosphatase 16	hsa-miR-182-5p	hsa-miR-182-5p	500	-2.1713	224832_at	5835	-1.25
APOL6	80830	apolipoprotein L6	hsa-miR-182-5p	hsa-miR-182-5p	500	-2.1713	241869_at	1321	-1.68
SPRY4	81848	sprouty RTK signaling antagonist 4	hsa-miR-182-5p	hsa-miR-182-5p	500	-2.1713	221489_s_at	932	1.78
EOMES	8320	eomesodermin	hsa-miR-182-5p	hsa-miR-182-5p	500	-2.1713	231776_at	1543	-1.64
SH3BGRL3	83442	SH3 domain binding glutamate rich protein like 3	hsa-miR-182-5p	hsa-miR-182-5p	500	-2.1713	221269_s_at	781	-1.83
CASP2	835	caspase 2	hsa-miR-182-5p	hsa-miR-182-5p	500	-2.1713	34449_at	5665	-1.26
BCL2L12	83596	BCL2 like 12	hsa-miR-182-5p	hsa-miR-182-5p	500	-2.1713	233110_s_at	4551	-1.33
SESN2	83667	sestrin 2	hsa-miR-182-5p	hsa-miR-182-5p	500	-2.1713	223196_s_at	1543	-1.64
LRRC8C	84230	leucine rich repeat containing 8 VRAC subunit C	hsa-miR-182-5p	hsa-miR-182-5p	500	-2.1713	228314_at	5481	-1.27
HOOK3	84376	hook microtubule tethering protein 3	hsa-miR-182-5p	hsa-miR-182-5p	500	-2.1713	224359_s_at	4410	-1.34
ZBTB37	84614	zinc finger and BTB domain containing 37	hsa-miR-182-5p	hsa-miR-182-5p	500	-2.1713	223953_s_at	5319	1.28
PPP1R9B	84687	protein phosphatase 1 regulatory subunit 9B	hsa-miR-182-5p	hsa-miR-182-5p	500	-2.1713	230455_at	1208	-1.71
CBX2	84733	chromobox 2	hsa-miR-182-5p	hsa-miR-182-5p	500	-2.1713	240084_at	3263	1.43
CDC42BPA	8476	CDC42 binding protein kinase alpha	hsa-miR-182-5p	hsa-miR-182-5p	500	-2.1713	215296_at	2647	-1.49
RGS5	8490	regulator of G protein signaling 5	hsa-miR-182-5p	hsa-miR-182-5p	500	-2.1713	1558785_a_at	1169	1.72
UBASH3B	84959	ubiquitin associated and SH3 domain containing B	hsa-miR-182-5p	hsa-miR-182-5p	500	-2.1713	240387_at	1044	-1.75
ZCCHC3	85364	zinc finger CCHC-type containing 3	hsa-miR-182-5p	hsa-miR-182-5p	500	-2.1713	225091_at	4696	-1.32
KLF7	8609	Kruppel like factor 7	hsa-miR-182-5p	hsa-miR-182-5p	500	-2.1713	240432_x_at	1321	1.68
SNAP23	8773	synaptosome associated protein 23	hsa-miR-182-5p	hsa-miR-182-5p	500	-2.1713	229773_at	449	2.01
RIOK3	8780	RIO kinase 3	hsa-miR-182-5p	hsa-miR-182-5p	500	-2.1713	215588_x_at	1378	1.67
BCL10	8915	B cell CLL/lymphoma 10	hsa-miR-182-5p	hsa-miR-182-5p	500	-2.1713	1557258_a_at	108	2.55
CCND2	894	cyclin D2	hsa-miR-182-5p	hsa-miR-182-5p	500	-2.1713	200953_s_at	644	-1.9
WASL	8976	Wiskott-Aldrich syndrome like	hsa-miR-182-5p	hsa-miR-182-5p	500	-2.1713	205809_s_at	2835	-1.47
WFDC8	90199	WAP four-disulfide core domain 8	hsa-miR-182-5p	hsa-miR-182-5p	500	-2.1713	1554157_a_at	3149	1.44
SPAG9	9043	sperm associated antigen 9	hsa-miR-182-5p	hsa-miR-182-5p	500	-2.1713	1554543_at	3973	1.37
STARD13	90627	StAR related lipid transfer domain containing 13	hsa-miR-182-5p	hsa-miR-182-5p	500	-2.1713	233159_at	898	1.79
ZNF697	90874	zinc finger protein 697	hsa-miR-182-5p	hsa-miR-182-5p	500	-2.1713	1553702_at	6376	-1.22
DDX60L	91351	DExD/H-box 60 like	hsa-miR-182-5p	hsa-miR-182-5p	500	-2.1713	1559585_at	2739	1.48
SESTD1	91404	SEC14 and spectrin domain containing 1	hsa-miR-182-5p	hsa-miR-182-5p	500	-2.1713	227041_at	2647	1.49
ARHGEF2	9181	Rho/Rac guanine nucleotide exchange factor 2	hsa-miR-182-5p	hsa-miR-182-5p	500	-2.1713	1554783_s_at	2311	-1.53
MAGI1	9223	membrane associated guanylate kinase, WW and PDZ domain containing 1	hsa-miR-182-5p	hsa-miR-182-5p	500	-2.1713	1555262_a_at	5665	-1.26
STK17A	9263	serine/threonine kinase 17a	hsa-miR-182-5p	hsa-miR-182-5p	500	-2.1713	202694_at	6185	-1.23
TMEM169	92691	transmembrane protein 169	hsa-miR-182-5p	hsa-miR-182-5p	500	-2.1713	228981_at	4696	1.32
SOCS6	9306	suppressor of cytokine signaling 6	hsa-miR-182-5p	hsa-miR-182-5p	500	-2.1713	214462_at	5835	1.25
GTF3C4	9329	general transcription factor IIIC subunit 4	hsa-miR-182-5p	hsa-miR-182-5p	500	-2.1713	225543_at	1600	1.63
QKI	9444	QKI, KH domain containing RNA binding	hsa-miR-182-5p	hsa-miR-182-5p	500	-2.1713	236154_at	6376	1.22
MAP4K4	9448	mitogen-activated protein kinase kinase kinase kinase 4	hsa-miR-182-5p	hsa-miR-182-5p	500	-2.1713	1558732_at	2469	1.51
SLC4A8	9498	solute carrier family 4 member 8	hsa-miR-182-5p	hsa-miR-182-5p	500	-2.1713	228175_at	1280	1.69
CD47	961	CD47 molecule	hsa-miR-182-5p	hsa-miR-182-5p	500	-2.1713	227259_at	117	-2.5
MORF4L2	9643	mortality factor 4 like 2	hsa-miR-182-5p	hsa-miR-182-5p	500	-2.1713	243683_at	833	1.81
RALGPS1	9649	Ral GEF with PH domain and SH3 binding motif 1	hsa-miR-182-5p	hsa-miR-182-5p	500	-2.1713	1554745_at	5001	-1.3
USP6NL	9712	USP6 N-terminal like	hsa-miR-182-5p	hsa-miR-182-5p	500	-2.1713	238164_at	5171	1.29
TOX	9760	thymocyte selection associated high mobility group box	hsa-miR-182-5p	hsa-miR-182-5p	500	-2.1713	204530_s_at	6376	-1.22
RAPGEF5	9771	Rap guanine nucleotide exchange factor 5	hsa-miR-182-5p	hsa-miR-182-5p	500	-2.1713	1563882_a_at	975	1.77
ZBTB24	9841	zinc finger and BTB domain containing 24	hsa-miR-182-5p	hsa-miR-182-5p	500	-2.1713	1554036_at	4855	-1.31
TRIM66	9866	tripartite motif containing 66	hsa-miR-182-5p	hsa-miR-182-5p	500	-2.1713	213748_at	2469	1.51
AREL1	9870	apoptosis resistant E3 ubiquitin protein ligase 1	hsa-miR-182-5p	hsa-miR-182-5p	500	-2.1713	202128_at	1242	-1.7
RHOBTB1	9886	Rho related BTB domain containing 1	hsa-miR-182-5p	hsa-miR-182-5p	500	-2.1713	212651_at	498	1.98
SLC23A2	9962	solute carrier family 23 member 2	hsa-miR-182-5p	hsa-miR-182-5p	500	-2.1713	211572_s_at	6012	-1.24
DGCR2	9993	DiGeorge syndrome critical region gene 2	hsa-miR-182-5p	hsa-miR-182-5p	500	-2.1713	202099_s_at	5171	-1.29
BCL2L11	10018	BCL2 like 11	hsa-miR-19a-3p	hsa-miR-19a-3p	600	2.1211	1558143_a_at	4696	1.32
HIPK3	10114	homeodomain interacting protein kinase 3	hsa-miR-19a-3p	hsa-miR-19a-3p	600	2.1211	213697_at	2939	1.46
STAM2	10254	signal transducing adaptor molecule 2	hsa-miR-19a-3p	hsa-miR-19a-3p	600	2.1211	215044_s_at	3476	1.41
TNIP1	10318	TNFAIP3 interacting protein 1	hsa-miR-19a-3p	hsa-miR-19a-3p	600	2.1211	243423_at	4259	1.35
CDS1	1040	CDP-diacylglycerol synthase 1	hsa-miR-19a-3p	hsa-miR-19a-3p	600	2.1211	226187_at	898	1.79
ZER1	10444	zyg-11 related cell cycle regulator	hsa-miR-19a-3p	hsa-miR-19a-3p	600	2.1211	202452_at	1600	-1.63
CEBPG	1054	CCAAT/enhancer binding protein gamma	hsa-miR-19a-3p	hsa-miR-19a-3p	600	2.1211	225527_at	3051	-1.45
SIVA1	10572	SIVA1 apoptosis inducing factor	hsa-miR-19a-3p	hsa-miR-19a-3p	600	2.1211	210792_x_at	245	-2.22
RBCK1	10616	RANBP2-type and C3HC4-type zinc finger containing 1	hsa-miR-19a-3p	hsa-miR-19a-3p	600	2.1211	221827_at	1778	-1.6
ADCY1	107	adenylate cyclase 1	hsa-miR-19a-3p	hsa-miR-19a-3p	600	2.1211	215348_at	6376	-1.22
ZMYND11	10771	zinc finger MYND-type containing 11	hsa-miR-19a-3p	hsa-miR-19a-3p	600	2.1211	1554159_a_at	2939	-1.46
FASTK	10922	Fas activated serine/threonine kinase	hsa-miR-19a-3p	hsa-miR-19a-3p	600	2.1211	202676_x_at	5171	-1.29
CHD2	1106	chromodomain helicase DNA binding protein 2	hsa-miR-19a-3p	hsa-miR-19a-3p	600	2.1211	1554015_a_at	5481	-1.27
CHEK1	1111	checkpoint kinase 1	hsa-miR-19a-3p	hsa-miR-19a-3p	600	2.1211	205393_s_at	5665	-1.26
ADCY9	115	adenylate cyclase 9	hsa-miR-19a-3p	hsa-miR-19a-3p	600	2.1211	215400_x_at	4855	-1.31
FAM46B	115572	family with sequence similarity 46 member B	hsa-miR-19a-3p	hsa-miR-19a-3p	600	2.1211	229518_at	3149	1.44
EVI5L	115704	ecotropic viral integration site 5 like	hsa-miR-19a-3p	hsa-miR-19a-3p	600	2.1211	244501_at	4551	-1.33
ARAP2	116984	ArfGAP with RhoGAP domain, ankyrin repeat and PH domain 2	hsa-miR-19a-3p	hsa-miR-19a-3p	600	2.1211	242402_x_at	3051	-1.45
CPXM2	119587	carboxypeptidase X, M14 family member 2	hsa-miR-19a-3p	hsa-miR-19a-3p	600	2.1211	1570026_at	6603	1.21
MSI2	124540	musashi RNA binding protein 2	hsa-miR-19a-3p	hsa-miR-19a-3p	600	2.1211	243010_at	781	1.83
LSM12	124801	LSM12 homolog	hsa-miR-19a-3p	hsa-miR-19a-3p	600	2.1211	212529_at	833	-1.81
SLC31A2	1318	solute carrier family 31 member 2	hsa-miR-19a-3p	hsa-miR-19a-3p	600	2.1211	204204_at	4696	1.32
UBXN2B	137886	UBX domain protein 2B	hsa-miR-19a-3p	hsa-miR-19a-3p	600	2.1211	238903_at	4410	1.34
LETM2	137994	leucine zipper and EF-hand containing transmembrane protein 2	hsa-miR-19a-3p	hsa-miR-19a-3p	600	2.1211	1552546_a_at	1169	1.72
CR2	1380	complement C3d receptor 2	hsa-miR-19a-3p	hsa-miR-19a-3p	600	2.1211	205544_s_at	96	2.62
NACC2	138151	NACC family member 2	hsa-miR-19a-3p	hsa-miR-19a-3p	600	2.1211	230050_at	5319	-1.28
STK35	140901	serine/threonine kinase 35	hsa-miR-19a-3p	hsa-miR-19a-3p	600	2.1211	1562254_at	1009	1.76
B3GALNT2	148789	beta-1,3-N-acetylgalactosaminyltransferase 2	hsa-miR-19a-3p	hsa-miR-19a-3p	600	2.1211	1562391_at	3149	1.44
MB21D2	151963	Mab-21 domain containing 2	hsa-miR-19a-3p	hsa-miR-19a-3p	600	2.1211	227599_at	5481	1.27
ZNF827	152485	zinc finger protein 827	hsa-miR-19a-3p	hsa-miR-19a-3p	600	2.1211	243617_at	3856	-1.38
ADRB1	153	adrenoceptor beta 1	hsa-miR-19a-3p	hsa-miR-19a-3p	600	2.1211	208214_at	4855	-1.31
RNF145	153830	ring finger protein 145	hsa-miR-19a-3p	hsa-miR-19a-3p	600	2.1211	238949_at	188	-2.32
CAMSAP1	157922	calmodulin regulated spectrin associated protein 1	hsa-miR-19a-3p	hsa-miR-19a-3p	600	2.1211	228995_at	2232	-1.54
RASEF	158158	RAS and EF-hand domain containing	hsa-miR-19a-3p	hsa-miR-19a-3p	600	2.1211	1553186_x_at	255	-2.21
KIAA2026	158358	KIAA2026	hsa-miR-19a-3p	hsa-miR-19a-3p	600	2.1211	238490_at	3617	1.4
LMNTD1	160492	lamin tail domain containing 1	hsa-miR-19a-3p	hsa-miR-19a-3p	600	2.1211	1552865_a_at	621	1.91
ZNF800	168850	zinc finger protein 800	hsa-miR-19a-3p	hsa-miR-19a-3p	600	2.1211	227104_x_at	2939	-1.46
ADAMTS15	170689	ADAM metallopeptidase with thrombospondin type 1 motif 15	hsa-miR-19a-3p	hsa-miR-19a-3p	600	2.1211	1553427_at	1321	-1.68
DTNA	1837	dystrobrevin alpha	hsa-miR-19a-3p	hsa-miR-19a-3p	600	2.1211	210736_x_at	6786	1.2
DUSP7	1849	dual specificity phosphatase 7	hsa-miR-19a-3p	hsa-miR-19a-3p	600	2.1211	214793_at	3051	-1.45
FAM129C	199786	family with sequence similarity 129 member C	hsa-miR-19a-3p	hsa-miR-19a-3p	600	2.1211	230983_at	2076	1.56
TXLNA	200081	taxilin alpha	hsa-miR-19a-3p	hsa-miR-19a-3p	600	2.1211	1561358_at	4696	1.32
ELK4	2005	ELK4, ETS transcription factor	hsa-miR-19a-3p	hsa-miR-19a-3p	600	2.1211	214831_at	6376	-1.22
PIKFYVE	200576	phosphoinositide kinase, FYVE-type zinc finger containing	hsa-miR-19a-3p	hsa-miR-19a-3p	600	2.1211	1557719_at	2232	1.54
ESR1	2099	estrogen receptor 1	hsa-miR-19a-3p	hsa-miR-19a-3p	600	2.1211	215551_at	3263	1.43
ETV5	2119	ETS variant 5	hsa-miR-19a-3p	hsa-miR-19a-3p	600	2.1211	203349_s_at	3617	1.4
ACSL4	2182	acyl-CoA synthetase long chain family member 4	hsa-miR-19a-3p	hsa-miR-19a-3p	600	2.1211	1557418_at	6012	-1.24
PTK2B	2185	protein tyrosine kinase 2 beta	hsa-miR-19a-3p	hsa-miR-19a-3p	600	2.1211	203111_s_at	409	-2.05
BPTF	2186	bromodomain PHD finger transcription factor	hsa-miR-19a-3p	hsa-miR-19a-3p	600	2.1211	231953_at	6012	1.24
USP12	219333	ubiquitin specific peptidase 12	hsa-miR-19a-3p	hsa-miR-19a-3p	600	2.1211	215886_x_at	3617	-1.4
TMEM136	219902	transmembrane protein 136	hsa-miR-19a-3p	hsa-miR-19a-3p	600	2.1211	1554076_s_at	898	1.79
SCUBE3	222663	signal peptide, CUB domain and EGF like domain containing 3	hsa-miR-19a-3p	hsa-miR-19a-3p	600	2.1211	217600_at	2739	1.48
CNKSR2	22866	connector enhancer of kinase suppressor of Ras 2	hsa-miR-19a-3p	hsa-miR-19a-3p	600	2.1211	1554607_at	4113	1.36
PPP6R1	22870	protein phosphatase 6 regulatory subunit 1	hsa-miR-19a-3p	hsa-miR-19a-3p	600	2.1211	209229_s_at	6376	-1.22
RAB18	22931	RAB18, member RAS oncogene family	hsa-miR-19a-3p	hsa-miR-19a-3p	600	2.1211	229398_at	3856	1.38
KDM2A	22992	lysine demethylase 2A	hsa-miR-19a-3p	hsa-miR-19a-3p	600	2.1211	208989_s_at	5481	-1.27
WDFY3	23001	WD repeat and FYVE domain containing 3	hsa-miR-19a-3p	hsa-miR-19a-3p	600	2.1211	212602_at	225	2.25
KIF1B	23095	kinesin family member 1B	hsa-miR-19a-3p	hsa-miR-19a-3p	600	2.1211	225878_at	6185	1.23
MPRIP	23164	myosin phosphatase Rho interacting protein	hsa-miR-19a-3p	hsa-miR-19a-3p	600	2.1211	214694_at	1778	1.6
SYT11	23208	synaptotagmin 11	hsa-miR-19a-3p	hsa-miR-19a-3p	600	2.1211	232677_at	3149	1.44
ATP11A	23250	ATPase phospholipid transporting 11A	hsa-miR-19a-3p	hsa-miR-19a-3p	600	2.1211	215842_s_at	2469	-1.51
DMXL2	23312	Dmx like 2	hsa-miR-19a-3p	hsa-miR-19a-3p	600	2.1211	215761_at	3617	1.4
SYNM	23336	synemin	hsa-miR-19a-3p	hsa-miR-19a-3p	600	2.1211	214304_x_at	409	-2.05
ESYT1	23344	extended synaptotagmin 1	hsa-miR-19a-3p	hsa-miR-19a-3p	600	2.1211	244234_at	868	1.8
SMCHD1	23347	structural maintenance of chromosomes flexible hinge domain containing 1	hsa-miR-19a-3p	hsa-miR-19a-3p	600	2.1211	241621_at	389	2.06
MED13L	23389	mediator complex subunit 13 like	hsa-miR-19a-3p	hsa-miR-19a-3p	600	2.1211	216109_at	3374	1.42
DICER1	23405	dicer 1, ribonuclease III	hsa-miR-19a-3p	hsa-miR-19a-3p	600	2.1211	206061_s_at	2739	1.48
CBX6	23466	chromobox 6	hsa-miR-19a-3p	hsa-miR-19a-3p	600	2.1211	202048_s_at	6185	-1.23
TSPAN12	23554	tetraspanin 12	hsa-miR-19a-3p	hsa-miR-19a-3p	600	2.1211	230625_s_at	6185	-1.23
TMEFF2	23671	transmembrane protein with EGF like and two follistatin like domains 2	hsa-miR-19a-3p	hsa-miR-19a-3p	600	2.1211	224321_at	2469	-1.51
FUT4	2526	fucosyltransferase 4	hsa-miR-19a-3p	hsa-miR-19a-3p	600	2.1211	209892_at	3973	1.37
GABBR1	2550	gamma-aminobutyric acid type B receptor subunit 1	hsa-miR-19a-3p	hsa-miR-19a-3p	600	2.1211	203146_s_at	5001	1.3
ELMOD2	255520	ELMO domain containing 2	hsa-miR-19a-3p	hsa-miR-19a-3p	600	2.1211	1553928_at	2739	1.48
GAD2	2572	glutamate decarboxylase 2	hsa-miR-19a-3p	hsa-miR-19a-3p	600	2.1211	206780_at	517	1.97
ARMC8	25852	armadillo repeat containing 8	hsa-miR-19a-3p	hsa-miR-19a-3p	600	2.1211	1555281_x_at	3149	-1.44
TPGS2	25941	tubulin polyglutamylase complex subunit 2	hsa-miR-19a-3p	hsa-miR-19a-3p	600	2.1211	235793_at	5835	-1.25
ARHGEF26	26084	Rho guanine nucleotide exchange factor 26	hsa-miR-19a-3p	hsa-miR-19a-3p	600	2.1211	227197_at	2739	1.48
HERC4	26091	HECT and RLD domain containing E3 ubiquitin protein ligase 4	hsa-miR-19a-3p	hsa-miR-19a-3p	600	2.1211	208054_at	6376	1.22
GFPT1	2673	glutamine--fructose-6-phosphate transaminase 1	hsa-miR-19a-3p	hsa-miR-19a-3p	600	2.1211	226886_at	6012	-1.24
FOXP1	27086	forkhead box P1	hsa-miR-19a-3p	hsa-miR-19a-3p	600	2.1211	1558996_at	704	1.87
ZBTB11	27107	zinc finger and BTB domain containing 11	hsa-miR-19a-3p	hsa-miR-19a-3p	600	2.1211	242433_at	6786	-1.2
SIGLEC8	27181	sialic acid binding Ig like lectin 8	hsa-miR-19a-3p	hsa-miR-19a-3p	600	2.1211	216327_s_at	2835	-1.47
GNRH1	2796	gonadotropin releasing hormone 1	hsa-miR-19a-3p	hsa-miR-19a-3p	600	2.1211	235540_at	4696	1.32
CISD3	284106	CDGSH iron sulfur domain 3	hsa-miR-19a-3p	hsa-miR-19a-3p	600	2.1211	230727_at	2739	1.48
GPR39	2863	G protein-coupled receptor 39	hsa-miR-19a-3p	hsa-miR-19a-3p	600	2.1211	229104_s_at	1485	-1.65
GRK6	2870	G protein-coupled receptor kinase 6	hsa-miR-19a-3p	hsa-miR-19a-3p	600	2.1211	202848_s_at	3263	-1.43
ABR	29	active BCR-related	hsa-miR-19a-3p	hsa-miR-19a-3p	600	2.1211	214671_s_at	290	-2.17
LGALSL	29094	galectin like	hsa-miR-19a-3p	hsa-miR-19a-3p	600	2.1211	226188_at	108	2.55
CNIH4	29097	cornichon family AMPA receptor auxiliary protein 4	hsa-miR-19a-3p	hsa-miR-19a-3p	600	2.1211	243051_at	5001	-1.3
N6AMT1	29104	N-6 adenine-specific DNA methyltransferase 1	hsa-miR-19a-3p	hsa-miR-19a-3p	600	2.1211	234676_s_at	4855	-1.31
GRM1	2911	glutamate metabotropic receptor 1	hsa-miR-19a-3p	hsa-miR-19a-3p	600	2.1211	210940_s_at	1169	-1.72
GTF2A1	2957	general transcription factor IIA subunit 1	hsa-miR-19a-3p	hsa-miR-19a-3p	600	2.1211	206521_s_at	6376	-1.22
CARD10	29775	caspase recruitment domain family member 10	hsa-miR-19a-3p	hsa-miR-19a-3p	600	2.1211	210025_s_at	3149	-1.44
MDFIC	29969	MyoD family inhibitor domain containing	hsa-miR-19a-3p	hsa-miR-19a-3p	600	2.1211	217599_s_at	3149	-1.44
TNPO2	30000	transportin 2	hsa-miR-19a-3p	hsa-miR-19a-3p	600	2.1211	210585_s_at	6012	-1.24
HDLBP	3069	high density lipoprotein binding protein	hsa-miR-19a-3p	hsa-miR-19a-3p	600	2.1211	225012_at	6012	1.24
HIC1	3090	HIC ZBTB transcriptional repressor 1	hsa-miR-19a-3p	hsa-miR-19a-3p	600	2.1211	208461_at	1321	-1.68
HNRNPA1	3178	heterogeneous nuclear ribonucleoprotein A1	hsa-miR-19a-3p	hsa-miR-19a-3p	600	2.1211	222040_at	2311	1.53
MMAB	326625	methylmalonic aciduria (cobalamin deficiency) cblB type	hsa-miR-19a-3p	hsa-miR-19a-3p	600	2.1211	225826_at	1993	-1.57
ZNF678	339500	zinc finger protein 678	hsa-miR-19a-3p	hsa-miR-19a-3p	600	2.1211	242923_at	4113	-1.36
IGFBP3	3486	insulin like growth factor binding protein 3	hsa-miR-19a-3p	hsa-miR-19a-3p	600	2.1211	212143_s_at	3973	1.37
ING2	3622	inhibitor of growth family member 2	hsa-miR-19a-3p	hsa-miR-19a-3p	600	2.1211	213544_at	2939	1.46
ITGA6	3655	integrin subunit alpha 6	hsa-miR-19a-3p	hsa-miR-19a-3p	600	2.1211	215177_s_at	4696	-1.32
ITGA2	3673	integrin subunit alpha 2	hsa-miR-19a-3p	hsa-miR-19a-3p	600	2.1211	205032_at	4113	1.36
ITPKB	3707	inositol-trisphosphate 3-kinase B	hsa-miR-19a-3p	hsa-miR-19a-3p	600	2.1211	232526_at	2647	1.49
CDRT1	374286	CMT1A duplicated region transcript 1	hsa-miR-19a-3p	hsa-miR-19a-3p	600	2.1211	208279_s_at	6376	-1.22
SKIDA1	387640	SKI/DACH domain containing 1	hsa-miR-19a-3p	hsa-miR-19a-3p	600	2.1211	1564385_at	1485	1.65
C11orf96	387763	chromosome 11 open reading frame 96	hsa-miR-19a-3p	hsa-miR-19a-3p	600	2.1211	1568616_a_at	2232	-1.54
RHOB	388	ras homolog family member B	hsa-miR-19a-3p	hsa-miR-19a-3p	600	2.1211	1553962_s_at	338	-2.12
SHISA6	388336	shisa family member 6	hsa-miR-19a-3p	hsa-miR-19a-3p	600	2.1211	217481_x_at	5319	1.28
LDLR	3949	low density lipoprotein receptor	hsa-miR-19a-3p	hsa-miR-19a-3p	600	2.1211	217173_s_at	4113	-1.36
LLGL2	3993	LLGL2, scribble cell polarity complex component	hsa-miR-19a-3p	hsa-miR-19a-3p	600	2.1211	203713_s_at	165	-2.36
FAM102A	399665	family with sequence similarity 102 member A	hsa-miR-19a-3p	hsa-miR-19a-3p	600	2.1211	228428_at	4410	-1.34
PATE2	399967	prostate and testis expressed 2	hsa-miR-19a-3p	hsa-miR-19a-3p	600	2.1211	243268_at	4259	1.35
FIGNL2	401720	fidgetin like 2	hsa-miR-19a-3p	hsa-miR-19a-3p	600	2.1211	236479_at	498	-1.98
MXD1	4084	MAX dimerization protein 1	hsa-miR-19a-3p	hsa-miR-19a-3p	600	2.1211	206877_at	621	-1.91
SMAD5	4090	SMAD family member 5	hsa-miR-19a-3p	hsa-miR-19a-3p	600	2.1211	205187_at	2647	-1.49
ARSD	414	arylsulfatase D	hsa-miR-19a-3p	hsa-miR-19a-3p	600	2.1211	230131_x_at	3476	-1.41
MECP2	4204	methyl-CpG binding protein 2	hsa-miR-19a-3p	hsa-miR-19a-3p	600	2.1211	202617_s_at	4113	-1.36
MID1	4281	midline 1	hsa-miR-19a-3p	hsa-miR-19a-3p	600	2.1211	203637_s_at	5001	1.3
AFF1	4299	AF4/FMR2 family member 1	hsa-miR-19a-3p	hsa-miR-19a-3p	600	2.1211	215451_s_at	1543	1.64
MOG	4340	myelin oligodendrocyte glycoprotein	hsa-miR-19a-3p	hsa-miR-19a-3p	600	2.1211	214650_x_at	6012	1.24
PTCHD4	442213	patched domain containing 4	hsa-miR-19a-3p	hsa-miR-19a-3p	600	2.1211	234689_at	2232	1.54
MTF1	4520	metal regulatory transcription factor 1	hsa-miR-19a-3p	hsa-miR-19a-3p	600	2.1211	205323_s_at	2939	-1.46
MYH11	4629	myosin heavy chain 11	hsa-miR-19a-3p	hsa-miR-19a-3p	600	2.1211	201496_x_at	389	-2.06
MYO5B	4645	myosin VB	hsa-miR-19a-3p	hsa-miR-19a-3p	600	2.1211	225301_s_at	5481	1.27
MYO9B	4650	myosin IXB	hsa-miR-19a-3p	hsa-miR-19a-3p	600	2.1211	217297_s_at	1485	-1.65
RERE	473	arginine-glutamic acid dipeptide repeats	hsa-miR-19a-3p	hsa-miR-19a-3p	600	2.1211	221643_s_at	2469	-1.51
NFATC2	4773	nuclear factor of activated T cells 2	hsa-miR-19a-3p	hsa-miR-19a-3p	600	2.1211	226991_at	6012	-1.24
NFIA	4774	nuclear factor I A	hsa-miR-19a-3p	hsa-miR-19a-3p	600	2.1211	229994_at	4696	1.32
ATP12A	479	ATPase H+/K+ transporting non-gastric alpha2 subunit	hsa-miR-19a-3p	hsa-miR-19a-3p	600	2.1211	207367_at	4696	1.32
PNP	4860	purine nucleoside phosphorylase	hsa-miR-19a-3p	hsa-miR-19a-3p	600	2.1211	201695_s_at	3263	-1.43
NTRK2	4915	neurotrophic receptor tyrosine kinase 2	hsa-miR-19a-3p	hsa-miR-19a-3p	600	2.1211	207152_at	2311	1.53
ROR1	4919	receptor tyrosine kinase like orphan receptor 1	hsa-miR-19a-3p	hsa-miR-19a-3p	600	2.1211	211057_at	6603	1.21
DCAF8	50717	DDB1 and CUL4 associated factor 8	hsa-miR-19a-3p	hsa-miR-19a-3p	600	2.1211	238338_at	1906	1.58
SHANK1	50944	SH3 and multiple ankyrin repeat domains 1	hsa-miR-19a-3p	hsa-miR-19a-3p	600	2.1211	220563_s_at	5171	-1.29
PI15	51050	peptidase inhibitor 15	hsa-miR-19a-3p	hsa-miR-19a-3p	600	2.1211	207938_at	2647	1.49
PDE1C	5137	phosphodiesterase 1C	hsa-miR-19a-3p	hsa-miR-19a-3p	600	2.1211	207303_at	3476	1.41
PDE3B	5140	phosphodiesterase 3B	hsa-miR-19a-3p	hsa-miR-19a-3p	600	2.1211	231276_at	2076	-1.56
PDE4A	5141	phosphodiesterase 4A	hsa-miR-19a-3p	hsa-miR-19a-3p	600	2.1211	211447_s_at	2739	-1.48
GULP1	51454	GULP, engulfment adaptor PTB domain containing 1	hsa-miR-19a-3p	hsa-miR-19a-3p	600	2.1211	215913_s_at	5481	1.27
NCKIPSD	51517	NCK interacting protein with SH3 domain	hsa-miR-19a-3p	hsa-miR-19a-3p	600	2.1211	216114_at	3856	1.38
RAB14	51552	RAB14, member RAS oncogene family	hsa-miR-19a-3p	hsa-miR-19a-3p	600	2.1211	211503_s_at	6012	-1.24
PEX5L	51555	peroxisomal biogenesis factor 5 like	hsa-miR-19a-3p	hsa-miR-19a-3p	600	2.1211	219642_s_at	3051	1.45
ARID4B	51742	AT-rich interaction domain 4B	hsa-miR-19a-3p	hsa-miR-19a-3p	600	2.1211	214139_at	3973	1.37
CD244	51744	CD244 molecule	hsa-miR-19a-3p	hsa-miR-19a-3p	600	2.1211	220307_at	2835	-1.47
SIX4	51804	SIX homeobox 4	hsa-miR-19a-3p	hsa-miR-19a-3p	600	2.1211	229796_at	5835	-1.25
PFKM	5213	phosphofructokinase, muscle	hsa-miR-19a-3p	hsa-miR-19a-3p	600	2.1211	210976_s_at	2469	1.51
PFN2	5217	profilin 2	hsa-miR-19a-3p	hsa-miR-19a-3p	600	2.1211	204992_s_at	5665	1.26
ATP6V1B2	526	ATPase H+ transporting V1 subunit B2	hsa-miR-19a-3p	hsa-miR-19a-3p	600	2.1211	201089_at	4855	-1.31
PITX1	5307	paired like homeodomain 1	hsa-miR-19a-3p	hsa-miR-19a-3p	600	2.1211	209587_at	3476	-1.41
SLC37A1	54020	solute carrier family 37 member 1	hsa-miR-19a-3p	hsa-miR-19a-3p	600	2.1211	234754_at	4410	1.34
RNF216	54476	ring finger protein 216	hsa-miR-19a-3p	hsa-miR-19a-3p	600	2.1211	218425_at	6376	-1.22
INO80	54617	INO80 complex subunit	hsa-miR-19a-3p	hsa-miR-19a-3p	600	2.1211	225357_s_at	6012	-1.24
PPARA	5465	peroxisome proliferator activated receptor alpha	hsa-miR-19a-3p	hsa-miR-19a-3p	600	2.1211	237142_at	5665	-1.26
CC2D1A	54862	coiled-coil and C2 domain containing 1A	hsa-miR-19a-3p	hsa-miR-19a-3p	600	2.1211	221888_at	1009	-1.76
CCDC186	55088	coiled-coil domain containing 186	hsa-miR-19a-3p	hsa-miR-19a-3p	600	2.1211	219844_at	5835	1.25
PPP2R5A	5525	protein phosphatase 2 regulatory subunit B'alpha	hsa-miR-19a-3p	hsa-miR-19a-3p	600	2.1211	202186_x_at	724	-1.86
ASXL2	55252	additional sex combs like 2, transcriptional regulator	hsa-miR-19a-3p	hsa-miR-19a-3p	600	2.1211	218659_at	4259	-1.35
WDR33	55339	WD repeat domain 33	hsa-miR-19a-3p	hsa-miR-19a-3p	600	2.1211	223147_s_at	1485	-1.65
PACS1	55690	phosphofurin acidic cluster sorting protein 1	hsa-miR-19a-3p	hsa-miR-19a-3p	600	2.1211	220557_s_at	5319	-1.28
NSUN5	55695	NOP2/Sun RNA methyltransferase family member 5	hsa-miR-19a-3p	hsa-miR-19a-3p	600	2.1211	213773_x_at	5171	-1.29
BTBD7	55727	BTB domain containing 7	hsa-miR-19a-3p	hsa-miR-19a-3p	600	2.1211	224945_at	2739	1.48
COA1	55744	cytochrome c oxidase assembly factor 1 homolog	hsa-miR-19a-3p	hsa-miR-19a-3p	600	2.1211	232330_at	2939	-1.46
MAP2K3	5606	mitogen-activated protein kinase kinase 3	hsa-miR-19a-3p	hsa-miR-19a-3p	600	2.1211	207667_s_at	644	-1.9
PRKX	5613	protein kinase, X-linked	hsa-miR-19a-3p	hsa-miR-19a-3p	600	2.1211	204061_at	4259	-1.35
PSAP	5660	prosaposin	hsa-miR-19a-3p	hsa-miR-19a-3p	600	2.1211	200871_s_at	6012	-1.24
PSG1	5669	pregnancy specific beta-1-glycoprotein 1	hsa-miR-19a-3p	hsa-miR-19a-3p	600	2.1211	210195_s_at	5665	1.26
PSG11	5680	pregnancy specific beta-1-glycoprotein 11	hsa-miR-19a-3p	hsa-miR-19a-3p	600	2.1211	206570_s_at	3856	1.38
SPHK2	56848	sphingosine kinase 2	hsa-miR-19a-3p	hsa-miR-19a-3p	600	2.1211	209857_s_at	2469	-1.51
PAK6	56924	p21 (RAC1) activated kinase 6	hsa-miR-19a-3p	hsa-miR-19a-3p	600	2.1211	1555310_a_at	4696	1.32
SMURF1	57154	SMAD specific E3 ubiquitin protein ligase 1	hsa-miR-19a-3p	hsa-miR-19a-3p	600	2.1211	1559426_at	2311	1.53
ATP10A	57194	ATPase phospholipid transporting 10A (putative)	hsa-miR-19a-3p	hsa-miR-19a-3p	600	2.1211	214256_at	4259	1.35
PCDH10	57575	protocadherin 10	hsa-miR-19a-3p	hsa-miR-19a-3p	600	2.1211	228635_at	4551	1.33
TSHZ3	57616	teashirt zinc finger homeobox 3	hsa-miR-19a-3p	hsa-miR-19a-3p	600	2.1211	223392_s_at	4855	-1.31
TNRC6C	57690	trinucleotide repeat containing 6C	hsa-miR-19a-3p	hsa-miR-19a-3p	600	2.1211	222820_at	761	-1.84
RAD51B	5890	RAD51 paralog B	hsa-miR-19a-3p	hsa-miR-19a-3p	600	2.1211	1561122_a_at	2076	1.56
RAD51D	5892	RAD51 paralog D	hsa-miR-19a-3p	hsa-miR-19a-3p	600	2.1211	37793_r_at	1378	1.67
RAP1A	5906	RAP1A, member of RAS oncogene family	hsa-miR-19a-3p	hsa-miR-19a-3p	600	2.1211	1555339_at	5481	-1.27
ELOVL5	60481	ELOVL fatty acid elongase 5	hsa-miR-19a-3p	hsa-miR-19a-3p	600	2.1211	215082_at	6376	-1.22
RORA	6095	RAR related orphan receptor A	hsa-miR-19a-3p	hsa-miR-19a-3p	600	2.1211	210479_s_at	665	-1.89
RPL27A	6157	ribosomal protein L27a	hsa-miR-19a-3p	hsa-miR-19a-3p	600	2.1211	212044_s_at	5001	-1.3
RTN1	6252	reticulon 1	hsa-miR-19a-3p	hsa-miR-19a-3p	600	2.1211	203485_at	2739	1.48
KIF13A	63971	kinesin family member 13A	hsa-miR-19a-3p	hsa-miR-19a-3p	600	2.1211	232837_at	5665	1.26
NPAS3	64067	neuronal PAS domain protein 3	hsa-miR-19a-3p	hsa-miR-19a-3p	600	2.1211	222172_at	6603	1.21
SGK1	6446	serum/glucocorticoid regulated kinase 1	hsa-miR-19a-3p	hsa-miR-19a-3p	600	2.1211	201739_at	1715	-1.61
ITSN1	6453	intersectin 1	hsa-miR-19a-3p	hsa-miR-19a-3p	600	2.1211	207322_at	6376	1.22
SRGAP2B	647135	SLIT-ROBO Rho GTPase activating protein 2B	hsa-miR-19a-3p	hsa-miR-19a-3p	600	2.1211	242471_at	3051	1.45
GMNC	647309	geminin coiled-coil domain containing	hsa-miR-19a-3p	hsa-miR-19a-3p	600	2.1211	1569616_at	3476	1.41
GAREM1	64762	GRB2 associated regulator of MAPK1 subtype 1	hsa-miR-19a-3p	hsa-miR-19a-3p	600	2.1211	237262_at	4551	1.33
SRGAP2C	653464	SLIT-ROBO Rho GTPase activating protein 2C	hsa-miR-19a-3p	hsa-miR-19a-3p	600	2.1211	228628_at	3856	-1.38
SLC6A8	6535	solute carrier family 6 member 8	hsa-miR-19a-3p	hsa-miR-19a-3p	600	2.1211	226904_at	2152	-1.55
SLC9A1	6548	solute carrier family 9 member A1	hsa-miR-19a-3p	hsa-miR-19a-3p	600	2.1211	226550_at	2469	1.51
BMPR2	659	bone morphogenetic protein receptor type 2	hsa-miR-19a-3p	hsa-miR-19a-3p	600	2.1211	209920_at	2939	-1.46
ZBTB10	65986	zinc finger and BTB domain containing 10	hsa-miR-19a-3p	hsa-miR-19a-3p	600	2.1211	235491_at	5001	-1.3
SOX5	6660	SRY-box 5	hsa-miR-19a-3p	hsa-miR-19a-3p	600	2.1211	238285_at	3374	1.42
CDKL5	6792	cyclin dependent kinase like 5	hsa-miR-19a-3p	hsa-miR-19a-3p	600	2.1211	206575_at	4855	-1.31
VAMP1	6843	vesicle associated membrane protein 1	hsa-miR-19a-3p	hsa-miR-19a-3p	600	2.1211	207101_at	1485	-1.65
TAF4	6874	TATA-box binding protein associated factor 4	hsa-miR-19a-3p	hsa-miR-19a-3p	600	2.1211	213090_s_at	6786	-1.2
TGFBR3	7049	transforming growth factor beta receptor 3	hsa-miR-19a-3p	hsa-miR-19a-3p	600	2.1211	204731_at	171	-2.35
TK2	7084	thymidine kinase 2, mitochondrial	hsa-miR-19a-3p	hsa-miR-19a-3p	600	2.1211	204277_s_at	975	-1.77
TUB	7275	tubby bipartite transcription factor	hsa-miR-19a-3p	hsa-miR-19a-3p	600	2.1211	210737_at	2469	1.51
FAM160A1	729830	family with sequence similarity 160 member A1	hsa-miR-19a-3p	hsa-miR-19a-3p	600	2.1211	242687_at	584	1.93
UCP3	7352	uncoupling protein 3	hsa-miR-19a-3p	hsa-miR-19a-3p	600	2.1211	207349_s_at	6376	-1.22
KDM6A	7403	lysine demethylase 6A	hsa-miR-19a-3p	hsa-miR-19a-3p	600	2.1211	203990_s_at	2152	-1.55
WEE1	7465	WEE1 G2 checkpoint kinase	hsa-miR-19a-3p	hsa-miR-19a-3p	600	2.1211	212533_at	6185	1.23
YY1	7528	YY1 transcription factor	hsa-miR-19a-3p	hsa-miR-19a-3p	600	2.1211	224718_at	2311	-1.53
HSPBAP1	79663	HSPB1 associated protein 1	hsa-miR-19a-3p	hsa-miR-19a-3p	600	2.1211	239766_at	6376	-1.22
GTDC1	79712	glycosyltransferase like domain containing 1	hsa-miR-19a-3p	hsa-miR-19a-3p	600	2.1211	238585_at	2152	1.55
NPEPL1	79716	aminopeptidase like 1	hsa-miR-19a-3p	hsa-miR-19a-3p	600	2.1211	89476_r_at	5481	-1.27
CALM1	801	calmodulin 1	hsa-miR-19a-3p	hsa-miR-19a-3p	600	2.1211	241619_at	2311	-1.53
FRAS1	80144	Fraser extracellular matrix complex subunit 1	hsa-miR-19a-3p	hsa-miR-19a-3p	600	2.1211	1560153_at	2739	1.48
COQ10B	80219	coenzyme Q10B	hsa-miR-19a-3p	hsa-miR-19a-3p	600	2.1211	219397_at	833	-1.81
ADAM12	8038	ADAM metallopeptidase domain 12	hsa-miR-19a-3p	hsa-miR-19a-3p	600	2.1211	204943_at	833	1.81
FAM83D	81610	family with sequence similarity 83 member D	hsa-miR-19a-3p	hsa-miR-19a-3p	600	2.1211	225687_at	2939	1.46
CAB39L	81617	calcium binding protein 39 like	hsa-miR-19a-3p	hsa-miR-19a-3p	600	2.1211	225915_at	3734	1.39
VANGL1	81839	VANGL planar cell polarity protein 1	hsa-miR-19a-3p	hsa-miR-19a-3p	600	2.1211	229997_at	4410	1.34
SBF2	81846	SET binding factor 2	hsa-miR-19a-3p	hsa-miR-19a-3p	600	2.1211	233914_s_at	3149	1.44
CAST	831	calpastatin	hsa-miR-19a-3p	hsa-miR-19a-3p	600	2.1211	1564010_at	1242	1.7
DNAL1	83544	dynein axonemal light chain 1	hsa-miR-19a-3p	hsa-miR-19a-3p	600	2.1211	223958_s_at	5481	1.27
TLN2	83660	talin 2	hsa-miR-19a-3p	hsa-miR-19a-3p	600	2.1211	212701_at	379	2.07
ITCH	83737	itchy E3 ubiquitin protein ligase	hsa-miR-19a-3p	hsa-miR-19a-3p	600	2.1211	217094_s_at	3856	-1.38
KRTAP3-1	83896	keratin associated protein 3-1	hsa-miR-19a-3p	hsa-miR-19a-3p	600	2.1211	233537_at	1600	1.63
ANTXR1	84168	anthrax toxin receptor 1	hsa-miR-19a-3p	hsa-miR-19a-3p	600	2.1211	234832_at	5319	1.28
ZDHHC18	84243	zinc finger DHHC-type containing 18	hsa-miR-19a-3p	hsa-miR-19a-3p	600	2.1211	212860_at	2647	-1.49
TBRG1	84897	transforming growth factor beta regulator 1	hsa-miR-19a-3p	hsa-miR-19a-3p	600	2.1211	230681_at	33	3.76
FAM104A	84923	family with sequence similarity 104 member A	hsa-miR-19a-3p	hsa-miR-19a-3p	600	2.1211	229087_s_at	6012	1.24
SPRYD3	84926	SPRY domain containing 3	hsa-miR-19a-3p	hsa-miR-19a-3p	600	2.1211	225134_at	1321	-1.68
FBXL20	84961	F-box and leucine rich repeat protein 20	hsa-miR-19a-3p	hsa-miR-19a-3p	600	2.1211	235089_at	6376	1.22
PIK3R3	8503	phosphoinositide-3-kinase regulatory subunit 3	hsa-miR-19a-3p	hsa-miR-19a-3p	600	2.1211	241325_at	5171	-1.29
RUNX3	864	runt related transcription factor 3	hsa-miR-19a-3p	hsa-miR-19a-3p	600	2.1211	204198_s_at	665	-1.89
SOCS1	8651	suppressor of cytokine signaling 1	hsa-miR-19a-3p	hsa-miR-19a-3p	600	2.1211	210000_s_at	1836	-1.59
ABCC3	8714	ATP binding cassette subfamily C member 3	hsa-miR-19a-3p	hsa-miR-19a-3p	600	2.1211	209641_s_at	4410	1.34
CD84	8832	CD84 molecule	hsa-miR-19a-3p	hsa-miR-19a-3p	600	2.1211	211189_x_at	1715	1.61
NAV3	89795	neuron navigator 3	hsa-miR-19a-3p	hsa-miR-19a-3p	600	2.1211	204823_at	279	2.18
ATP6V0E1	8992	ATPase H+ transporting V0 subunit e1	hsa-miR-19a-3p	hsa-miR-19a-3p	600	2.1211	214244_s_at	4259	-1.35
TMEM250	90120	transmembrane protein 250	hsa-miR-19a-3p	hsa-miR-19a-3p	600	2.1211	224962_at	3374	-1.42
SOCS3	9021	suppressor of cytokine signaling 3	hsa-miR-19a-3p	hsa-miR-19a-3p	600	2.1211	206359_at	1081	-1.74
KIAA2013	90231	KIAA2013	hsa-miR-19a-3p	hsa-miR-19a-3p	600	2.1211	224706_at	4113	-1.36
CCDC126	90693	coiled-coil domain containing 126	hsa-miR-19a-3p	hsa-miR-19a-3p	600	2.1211	228087_at	6012	-1.24
LONRF1	91694	LON peptidase N-terminal domain and ring finger 1	hsa-miR-19a-3p	hsa-miR-19a-3p	600	2.1211	215322_at	1127	1.73
VAPB	9217	VAMP associated protein B and C	hsa-miR-19a-3p	hsa-miR-19a-3p	600	2.1211	202549_at	2469	-1.51
MFHAS1	9258	malignant fibrous histiocytoma amplified sequence 1	hsa-miR-19a-3p	hsa-miR-19a-3p	600	2.1211	225478_at	5001	-1.3
FAM114A1	92689	family with sequence similarity 114 member A1	hsa-miR-19a-3p	hsa-miR-19a-3p	600	2.1211	213455_at	5001	1.3
MED26	9441	mediator complex subunit 26	hsa-miR-19a-3p	hsa-miR-19a-3p	600	2.1211	231724_at	5835	-1.25
AKAP7	9465	A-kinase anchoring protein 7	hsa-miR-19a-3p	hsa-miR-19a-3p	600	2.1211	205772_s_at	6185	1.23
EIF4E2	9470	eukaryotic translation initiation factor 4E family member 2	hsa-miR-19a-3p	hsa-miR-19a-3p	600	2.1211	209393_s_at	1321	-1.68
MLEC	9761	malectin	hsa-miR-19a-3p	hsa-miR-19a-3p	600	2.1211	200616_s_at	1081	-1.74
MAGI2	9863	membrane associated guanylate kinase, WW and PDZ domain containing 2	hsa-miR-19a-3p	hsa-miR-19a-3p	600	2.1211	207702_s_at	5835	-1.25
WDR1	9948	WD repeat domain 1	hsa-miR-19a-3p	hsa-miR-19a-3p	600	2.1211	210935_s_at	781	-1.83
HS3ST1	9957	heparan sulfate-glucosamine 3-sulfotransferase 1	hsa-miR-19a-3p	hsa-miR-19a-3p	600	2.1211	205465_x_at	5001	-1.3
MED13	9969	mediator complex subunit 13	hsa-miR-19a-3p	hsa-miR-19a-3p	600	2.1211	223780_s_at	1044	1.75
PTBP3	9991	polypyrimidine tract binding protein 3	hsa-miR-19a-3p	hsa-miR-19a-3p	600	2.1211	214698_at	3263	-1.43
TRIM10	10107	tripartite motif containing 10	hsa-miR-4742-3p	hsa-miR-4742-3p	700	-2.1109	237207_at	1993	1.57
SORBS3	10174	sorbin and SH3 domain containing 3	hsa-miR-4742-3p	hsa-miR-4742-3p	700	-2.1109	207788_s_at	1600	-1.63
RTN3	10313	reticulon 3	hsa-miR-4742-3p	hsa-miR-4742-3p	700	-2.1109	219549_s_at	120	-2.49
ADARB1	104	adenosine deaminase, RNA specific B1	hsa-miR-4742-3p	hsa-miR-4742-3p	700	-2.1109	234799_at	197	2.3
SORBS1	10580	sorbin and SH3 domain containing 1	hsa-miR-4742-3p	hsa-miR-4742-3p	700	-2.1109	207436_x_at	2311	1.53
MXD4	10608	MAX dimerization protein 4	hsa-miR-4742-3p	hsa-miR-4742-3p	700	-2.1109	212346_s_at	3856	-1.38
NFAT5	10725	nuclear factor of activated T cells 5	hsa-miR-4742-3p	hsa-miR-4742-3p	700	-2.1109	215092_s_at	3374	-1.42
STON1	11037	stonin 1	hsa-miR-4742-3p	hsa-miR-4742-3p	700	-2.1109	231795_at	2232	1.54
CPSF6	11052	cleavage and polyadenylation specific factor 6	hsa-miR-4742-3p	hsa-miR-4742-3p	700	-2.1109	202469_s_at	1778	-1.6
SLITRK1	114798	SLIT and NTRK like family member 1	hsa-miR-4742-3p	hsa-miR-4742-3p	700	-2.1109	236734_at	1906	1.58
SSX2IP	117178	SSX family member 2 interacting protein	hsa-miR-4742-3p	hsa-miR-4742-3p	700	-2.1109	203019_x_at	6012	1.24
GTSF1	121355	gametocyte specific factor 1	hsa-miR-4742-3p	hsa-miR-4742-3p	700	-2.1109	227711_at	206	2.28
ACKR2	1238	atypical chemokine receptor 2	hsa-miR-4742-3p	hsa-miR-4742-3p	700	-2.1109	1568850_at	5835	1.25
ZC3H18	124245	zinc finger CCCH-type containing 18	hsa-miR-4742-3p	hsa-miR-4742-3p	700	-2.1109	238416_x_at	833	-1.81
CDYL2	124359	chromodomain Y like 2	hsa-miR-4742-3p	hsa-miR-4742-3p	700	-2.1109	1553647_at	1647	1.62
EARS2	124454	glutamyl-tRNA synthetase 2, mitochondrial	hsa-miR-4742-3p	hsa-miR-4742-3p	700	-2.1109	225993_at	4855	1.31
PPP1R21	129285	protein phosphatase 1 regulatory subunit 21	hsa-miR-4742-3p	hsa-miR-4742-3p	700	-2.1109	241351_at	4551	1.33
TYW5	129450	tRNA-yW synthesizing protein 5	hsa-miR-4742-3p	hsa-miR-4742-3p	700	-2.1109	235686_at	6603	-1.21
ZNF513	130557	zinc finger protein 513	hsa-miR-4742-3p	hsa-miR-4742-3p	700	-2.1109	225753_at	5835	-1.25
FBXO36	130888	F-box protein 36	hsa-miR-4742-3p	hsa-miR-4742-3p	700	-2.1109	1555195_at	3149	-1.44
KLF6	1316	Kruppel like factor 6	hsa-miR-4742-3p	hsa-miR-4742-3p	700	-2.1109	211610_at	6376	-1.22
CRH	1392	corticotropin releasing hormone	hsa-miR-4742-3p	hsa-miR-4742-3p	700	-2.1109	205629_s_at	5171	-1.29
ZNF570	148268	zinc finger protein 570	hsa-miR-4742-3p	hsa-miR-4742-3p	700	-2.1109	1552562_at	3149	1.44
CTSV	1515	cathepsin V	hsa-miR-4742-3p	hsa-miR-4742-3p	700	-2.1109	210074_at	6185	-1.23
TDRP	157695	testis development related protein	hsa-miR-4742-3p	hsa-miR-4742-3p	700	-2.1109	230903_s_at	3263	1.43
ACE	1636	angiotensin I converting enzyme	hsa-miR-4742-3p	hsa-miR-4742-3p	700	-2.1109	209749_s_at	5665	-1.26
ASXL1	171023	additional sex combs like 1, transcriptional regulator	hsa-miR-4742-3p	hsa-miR-4742-3p	700	-2.1109	212238_at	5835	-1.25
DR1	1810	down-regulator of transcription 1	hsa-miR-4742-3p	hsa-miR-4742-3p	700	-2.1109	230073_at	1836	-1.59
FGF5	2250	fibroblast growth factor 5	hsa-miR-4742-3p	hsa-miR-4742-3p	700	-2.1109	210310_s_at	4855	-1.31
ANKRD26	22852	ankyrin repeat domain 26	hsa-miR-4742-3p	hsa-miR-4742-3p	700	-2.1109	205706_s_at	5319	-1.28
FKBP5	2289	FK506 binding protein 5	hsa-miR-4742-3p	hsa-miR-4742-3p	700	-2.1109	224856_at	932	-1.78
TRAK1	22906	trafficking kinesin protein 1	hsa-miR-4742-3p	hsa-miR-4742-3p	700	-2.1109	226013_at	3149	1.44
MYO16	23026	myosin XVI	hsa-miR-4742-3p	hsa-miR-4742-3p	700	-2.1109	1557720_s_at	6603	1.21
LARP4B	23185	La ribonucleoprotein domain family member 4B	hsa-miR-4742-3p	hsa-miR-4742-3p	700	-2.1109	208954_s_at	1044	-1.75
GSE1	23199	Gse1 coiled-coil protein	hsa-miR-4742-3p	hsa-miR-4742-3p	700	-2.1109	212057_at	2835	-1.47
FMO3	2328	flavin containing monooxygenase 3	hsa-miR-4742-3p	hsa-miR-4742-3p	700	-2.1109	206496_at	6376	1.22
CUX2	23316	cut like homeobox 2	hsa-miR-4742-3p	hsa-miR-4742-3p	700	-2.1109	1566528_at	2232	1.54
VPS8	23355	VPS8, CORVET complex subunit	hsa-miR-4742-3p	hsa-miR-4742-3p	700	-2.1109	239917_at	5171	1.29
MAU2	23383	MAU2 sister chromatid cohesion factor	hsa-miR-4742-3p	hsa-miR-4742-3p	700	-2.1109	216926_s_at	3973	-1.37
GABRB2	2561	gamma-aminobutyric acid type A receptor beta2 subunit	hsa-miR-4742-3p	hsa-miR-4742-3p	700	-2.1109	1557122_s_at	2152	1.55
GATA6	2627	GATA binding protein 6	hsa-miR-4742-3p	hsa-miR-4742-3p	700	-2.1109	229282_at	2647	-1.49
PGBD2	267002	piggyBac transposable element derived 2	hsa-miR-4742-3p	hsa-miR-4742-3p	700	-2.1109	238004_at	218	-2.26
GHSR	2693	growth hormone secretagogue receptor	hsa-miR-4742-3p	hsa-miR-4742-3p	700	-2.1109	221360_s_at	2939	-1.46
CHORDC1	26973	cysteine and histidine rich domain containing 1	hsa-miR-4742-3p	hsa-miR-4742-3p	700	-2.1109	218566_s_at	2939	1.46
DISC1	27185	disrupted in schizophrenia 1	hsa-miR-4742-3p	hsa-miR-4742-3p	700	-2.1109	1563744_a_at	2566	1.5
GPR78	27201	G protein-coupled receptor 78	hsa-miR-4742-3p	hsa-miR-4742-3p	700	-2.1109	1553063_at	6376	1.22
TMEM97	27346	transmembrane protein 97	hsa-miR-4742-3p	hsa-miR-4742-3p	700	-2.1109	212281_s_at	6012	-1.24
EML4	27436	echinoderm microtubule associated protein like 4	hsa-miR-4742-3p	hsa-miR-4742-3p	700	-2.1109	232587_at	2647	1.49
GM2A	2760	GM2 ganglioside activator	hsa-miR-4742-3p	hsa-miR-4742-3p	700	-2.1109	215890_at	4259	1.35
GPM6B	2824	glycoprotein M6B	hsa-miR-4742-3p	hsa-miR-4742-3p	700	-2.1109	209170_s_at	6012	1.24
CDH19	28513	cadherin 19	hsa-miR-4742-3p	hsa-miR-4742-3p	700	-2.1109	235639_at	4551	1.33
TIMM21	29090	translocase of inner mitochondrial membrane 21	hsa-miR-4742-3p	hsa-miR-4742-3p	700	-2.1109	223181_at	2566	-1.5
HAL	3034	histidine ammonia-lyase	hsa-miR-4742-3p	hsa-miR-4742-3p	700	-2.1109	217521_at	1778	1.6
EIF4E3	317649	eukaryotic translation initiation factor 4E family member 3	hsa-miR-4742-3p	hsa-miR-4742-3p	700	-2.1109	225941_at	1993	-1.57
HSPA4	3308	heat shock protein family A (Hsp70) member 4	hsa-miR-4742-3p	hsa-miR-4742-3p	700	-2.1109	208815_x_at	2076	-1.56
HSPA9	3313	heat shock protein family A (Hsp70) member 9	hsa-miR-4742-3p	hsa-miR-4742-3p	700	-2.1109	232200_at	6012	1.24
IFNAR1	3454	interferon alpha and beta receptor subunit 1	hsa-miR-4742-3p	hsa-miR-4742-3p	700	-2.1109	236478_at	5481	-1.27
GATD1	347862	glutamine amidotransferase like class 1 domain containing 1	hsa-miR-4742-3p	hsa-miR-4742-3p	700	-2.1109	227968_at	1647	-1.62
IL6R	3570	interleukin 6 receptor	hsa-miR-4742-3p	hsa-miR-4742-3p	700	-2.1109	226333_at	6185	-1.23
IRF2BP2	359948	interferon regulatory factor 2 binding protein 2	hsa-miR-4742-3p	hsa-miR-4742-3p	700	-2.1109	224572_s_at	1280	-1.69
CXCL10	3627	C-X-C motif chemokine ligand 10	hsa-miR-4742-3p	hsa-miR-4742-3p	700	-2.1109	204533_at	1378	1.67
ERCC6L2	375748	ERCC excision repair 6 like 2	hsa-miR-4742-3p	hsa-miR-4742-3p	700	-2.1109	232013_at	1836	-1.59
LGALS8	3964	galectin 8	hsa-miR-4742-3p	hsa-miR-4742-3p	700	-2.1109	210732_s_at	2311	-1.53
LSAMP	4045	limbic system-associated membrane protein	hsa-miR-4742-3p	hsa-miR-4742-3p	700	-2.1109	229244_at	3149	1.44
LY6E	4061	lymphocyte antigen 6 family member E	hsa-miR-4742-3p	hsa-miR-4742-3p	700	-2.1109	202145_at	449	-2.01
ASIC1	41	acid sensing ion channel subunit 1	hsa-miR-4742-3p	hsa-miR-4742-3p	700	-2.1109	37953_s_at	1906	1.58
MAS1	4142	MAS1 proto-oncogene, G protein-coupled receptor	hsa-miR-4742-3p	hsa-miR-4742-3p	700	-2.1109	208210_at	1993	1.57
MTAP	4507	methylthioadenosine phosphorylase	hsa-miR-4742-3p	hsa-miR-4742-3p	700	-2.1109	216685_s_at	3149	-1.44
NAB1	4664	NGFI-A binding protein 1	hsa-miR-4742-3p	hsa-miR-4742-3p	700	-2.1109	211139_s_at	3856	1.38
NAGA	4668	alpha-N-acetylgalactosaminidase	hsa-miR-4742-3p	hsa-miR-4742-3p	700	-2.1109	202944_at	3856	-1.38
GALNT9	50614	polypeptide N-acetylgalactosaminyltransferase 9	hsa-miR-4742-3p	hsa-miR-4742-3p	700	-2.1109	229451_at	1993	-1.57
PAK2	5062	p21 (RAC1) activated kinase 2	hsa-miR-4742-3p	hsa-miR-4742-3p	700	-2.1109	208876_s_at	469	-2
IER3IP1	51124	immediate early response 3 interacting protein 1	hsa-miR-4742-3p	hsa-miR-4742-3p	700	-2.1109	211406_at	4696	1.32
DTL	51514	denticleless E3 ubiquitin protein ligase homolog	hsa-miR-4742-3p	hsa-miR-4742-3p	700	-2.1109	222680_s_at	3734	1.39
TRMO	51531	tRNA methyltransferase O	hsa-miR-4742-3p	hsa-miR-4742-3p	700	-2.1109	222188_at	4410	1.34
PGK1	5230	phosphoglycerate kinase 1	hsa-miR-4742-3p	hsa-miR-4742-3p	700	-2.1109	217383_at	3617	1.4
PNN	5411	pinin, desmosome associated protein	hsa-miR-4742-3p	hsa-miR-4742-3p	700	-2.1109	1567213_at	240	2.23
TXNL4B	54957	thioredoxin like 4B	hsa-miR-4742-3p	hsa-miR-4742-3p	700	-2.1109	222748_s_at	5001	1.3
PPP2R2A	5520	protein phosphatase 2 regulatory subunit Balpha	hsa-miR-4742-3p	hsa-miR-4742-3p	700	-2.1109	202313_at	6185	-1.23
FANCI	55215	Fanconi anemia complementation group I	hsa-miR-4742-3p	hsa-miR-4742-3p	700	-2.1109	223785_at	389	2.06
GPATCH2L	55668	G-patch domain containing 2 like	hsa-miR-4742-3p	hsa-miR-4742-3p	700	-2.1109	229297_at	5001	1.3
YEATS2	55689	YEATS domain containing 2	hsa-miR-4742-3p	hsa-miR-4742-3p	700	-2.1109	1557047_at	5481	1.27
BDP1	55814	B double prime 1, subunit of RNA polymerase III transcription initiation factor IIIB	hsa-miR-4742-3p	hsa-miR-4742-3p	700	-2.1109	224227_s_at	1906	-1.58
BCCIP	56647	BRCA2 and CDKN1A interacting protein	hsa-miR-4742-3p	hsa-miR-4742-3p	700	-2.1109	227322_s_at	6376	-1.22
PELI1	57162	pellino E3 ubiquitin protein ligase 1	hsa-miR-4742-3p	hsa-miR-4742-3p	700	-2.1109	232213_at	2647	1.49
AHRR	57491	aryl-hydrocarbon receptor repressor	hsa-miR-4742-3p	hsa-miR-4742-3p	700	-2.1109	229354_at	6603	1.21
KIDINS220	57498	kinase D interacting substrate 220	hsa-miR-4742-3p	hsa-miR-4742-3p	700	-2.1109	212162_at	1647	-1.62
USP28	57646	ubiquitin specific peptidase 28	hsa-miR-4742-3p	hsa-miR-4742-3p	700	-2.1109	231837_at	3374	-1.42
PTPRJ	5795	protein tyrosine phosphatase, receptor type J	hsa-miR-4742-3p	hsa-miR-4742-3p	700	-2.1109	227396_at	1044	-1.75
PEX19	5824	peroxisomal biogenesis factor 19	hsa-miR-4742-3p	hsa-miR-4742-3p	700	-2.1109	201706_s_at	5665	1.26
ZNF71	58491	zinc finger protein 71	hsa-miR-4742-3p	hsa-miR-4742-3p	700	-2.1109	233754_x_at	3263	-1.43
RAB5A	5868	RAB5A, member RAS oncogene family	hsa-miR-4742-3p	hsa-miR-4742-3p	700	-2.1109	206113_s_at	2396	-1.52
CACNG8	59283	calcium voltage-gated channel auxiliary subunit gamma 8	hsa-miR-4742-3p	hsa-miR-4742-3p	700	-2.1109	234750_at	932	-1.78
SH2D4A	63898	SH2 domain containing 4A	hsa-miR-4742-3p	hsa-miR-4742-3p	700	-2.1109	219749_at	6603	1.21
PCIF1	63935	PDX1 C-terminal inhibiting factor 1	hsa-miR-4742-3p	hsa-miR-4742-3p	700	-2.1109	222045_s_at	2647	-1.49
PERP	64065	PERP, TP53 apoptosis effector	hsa-miR-4742-3p	hsa-miR-4742-3p	700	-2.1109	222392_x_at	2469	-1.51
GORASP1	64689	golgi reassembly stacking protein 1	hsa-miR-4742-3p	hsa-miR-4742-3p	700	-2.1109	215749_s_at	6185	-1.23
UPF3A	65110	UPF3A, regulator of nonsense mediated mRNA decay	hsa-miR-4742-3p	hsa-miR-4742-3p	700	-2.1109	217596_at	5319	-1.28
SLC2A1	6513	solute carrier family 2 member 1	hsa-miR-4742-3p	hsa-miR-4742-3p	700	-2.1109	201249_at	2739	1.48
SLC18A2	6571	solute carrier family 18 member A2	hsa-miR-4742-3p	hsa-miR-4742-3p	700	-2.1109	1553328_a_at	6012	1.24
SSFA2	6744	sperm specific antigen 2	hsa-miR-4742-3p	hsa-miR-4742-3p	700	-2.1109	202506_at	5001	1.3
STRN	6801	striatin	hsa-miR-4742-3p	hsa-miR-4742-3p	700	-2.1109	1569813_at	1778	1.6
TLR4	7099	toll like receptor 4	hsa-miR-4742-3p	hsa-miR-4742-3p	700	-2.1109	224341_x_at	1378	1.67
EZR	7430	ezrin	hsa-miR-4742-3p	hsa-miR-4742-3p	700	-2.1109	208621_s_at	1044	-1.75
LDLRAD4	753	low density lipoprotein receptor class A domain containing 4	hsa-miR-4742-3p	hsa-miR-4742-3p	700	-2.1109	1561207_at	4855	1.31
ZFX	7543	zinc finger protein, X-linked	hsa-miR-4742-3p	hsa-miR-4742-3p	700	-2.1109	207920_x_at	6786	-1.2
ZFY	7544	zinc finger protein, Y-linked	hsa-miR-4742-3p	hsa-miR-4742-3p	700	-2.1109	230760_at	355	2.09
ZIC1	7545	Zic family member 1	hsa-miR-4742-3p	hsa-miR-4742-3p	700	-2.1109	234716_at	1836	-1.59
ZNF214	7761	zinc finger protein 214	hsa-miR-4742-3p	hsa-miR-4742-3p	700	-2.1109	243457_s_at	1543	-1.64
ARHGAP28	79822	Rho GTPase activating protein 28	hsa-miR-4742-3p	hsa-miR-4742-3p	700	-2.1109	220381_at	4259	1.35
CYBRD1	79901	cytochrome b reductase 1	hsa-miR-4742-3p	hsa-miR-4742-3p	700	-2.1109	222453_at	5319	1.28
RAB11FIP1	80223	RAB11 family interacting protein 1	hsa-miR-4742-3p	hsa-miR-4742-3p	700	-2.1109	225177_at	4696	-1.32
EGFL8	80864	EGF like domain multiple 8	hsa-miR-4742-3p	hsa-miR-4742-3p	700	-2.1109	208469_s_at	6376	-1.22
FAM49A	81553	family with sequence similarity 49 member A	hsa-miR-4742-3p	hsa-miR-4742-3p	700	-2.1109	209683_at	1647	-1.62
TMTC1	83857	transmembrane and tetratricopeptide repeat containing 1	hsa-miR-4742-3p	hsa-miR-4742-3p	700	-2.1109	226931_at	3734	-1.39
PYROXD2	84795	pyridine nucleotide-disulphide oxidoreductase domain 2	hsa-miR-4742-3p	hsa-miR-4742-3p	700	-2.1109	228384_s_at	4259	-1.35
SLC4A4	8671	solute carrier family 4 member 4	hsa-miR-4742-3p	hsa-miR-4742-3p	700	-2.1109	210739_x_at	833	1.81
NAPG	8774	NSF attachment protein gamma	hsa-miR-4742-3p	hsa-miR-4742-3p	700	-2.1109	210048_at	5481	-1.27
UBTD2	92181	ubiquitin domain containing 2	hsa-miR-4742-3p	hsa-miR-4742-3p	700	-2.1109	224834_at	5835	1.25
HNRNPLL	92906	heterogeneous nuclear ribonucleoprotein L like	hsa-miR-4742-3p	hsa-miR-4742-3p	700	-2.1109	225386_s_at	3476	-1.41
SCAMP1	9522	secretory carrier membrane protein 1	hsa-miR-4742-3p	hsa-miR-4742-3p	700	-2.1109	206668_s_at	1127	-1.73
CEP41	95681	centrosomal protein 41	hsa-miR-4742-3p	hsa-miR-4742-3p	700	-2.1109	1563997_at	1242	1.7
PHACTR2	9749	phosphatase and actin regulator 2	hsa-miR-4742-3p	hsa-miR-4742-3p	700	-2.1109	244774_at	36	3.58
RNF144A	9781	ring finger protein 144A	hsa-miR-4742-3p	hsa-miR-4742-3p	700	-2.1109	204040_at	5171	1.29
TECPR2	9895	tectonin beta-propeller repeat containing 2	hsa-miR-4742-3p	hsa-miR-4742-3p	700	-2.1109	204308_s_at	5001	-1.3
RABGAP1L	9910	RAB GTPase activating protein 1 like	hsa-miR-4742-3p	hsa-miR-4742-3p	700	-2.1109	215342_s_at	65	2.99
RNF10	9921	ring finger protein 10	hsa-miR-4742-3p	hsa-miR-4742-3p	700	-2.1109	207801_s_at	1242	-1.7
LPGAT1	9926	lysophosphatidylglycerol acyltransferase 1	hsa-miR-4742-3p	hsa-miR-4742-3p	700	-2.1109	227476_at	2152	-1.55
PATJ	10207	PATJ, crumbs cell polarity complex component	hsa-miR-183-5p	hsa-miR-183-5p	800	-1.7172	214493_s_at	517	-1.97
DUSP10	11221	dual specificity phosphatase 10	hsa-miR-183-5p	hsa-miR-183-5p	800	-1.7172	215501_s_at	1127	-1.73
IFT43	112752	intraflagellar transport 43	hsa-miR-183-5p	hsa-miR-183-5p	800	-1.7172	226195_at	6012	-1.24
SIRPA	140885	signal regulatory protein alpha	hsa-miR-183-5p	hsa-miR-183-5p	800	-1.7172	202895_s_at	761	-1.84
KLHL23	151230	kelch like family member 23	hsa-miR-183-5p	hsa-miR-183-5p	800	-1.7172	241682_at	6012	-1.24
USF3	205717	upstream transcription factor family member 3	hsa-miR-183-5p	hsa-miR-183-5p	800	-1.7172	242508_at	621	1.91
ALAD	210	aminolevulinate dehydratase	hsa-miR-183-5p	hsa-miR-183-5p	800	-1.7172	218489_s_at	4696	-1.32
FKBP1A	2280	FK506 binding protein 1A	hsa-miR-183-5p	hsa-miR-183-5p	800	-1.7172	210186_s_at	350	-2.1
ERP44	23071	endoplasmic reticulum protein 44	hsa-miR-183-5p	hsa-miR-183-5p	800	-1.7172	208958_at	6185	1.23
ARHGAP26	23092	Rho GTPase activating protein 26	hsa-miR-183-5p	hsa-miR-183-5p	800	-1.7172	205069_s_at	5481	-1.27
TTLL5	23093	tubulin tyrosine ligase like 5	hsa-miR-183-5p	hsa-miR-183-5p	800	-1.7172	1566102_at	1169	1.72
SNX13	23161	sorting nexin 13	hsa-miR-183-5p	hsa-miR-183-5p	800	-1.7172	215366_at	3149	1.44
DIP2A	23181	disco interacting protein 2 homolog A	hsa-miR-183-5p	hsa-miR-183-5p	800	-1.7172	227199_at	3374	-1.42
KANK1	23189	KN motif and ankyrin repeat domains 1	hsa-miR-183-5p	hsa-miR-183-5p	800	-1.7172	238789_at	6185	1.23
KIAA0368	23392	KIAA0368	hsa-miR-183-5p	hsa-miR-183-5p	800	-1.7172	212428_at	1715	-1.61
MAP7D2	256714	MAP7 domain containing 2	hsa-miR-183-5p	hsa-miR-183-5p	800	-1.7172	228262_at	5835	1.25
XKR6	286046	XK related 6	hsa-miR-183-5p	hsa-miR-183-5p	800	-1.7172	1557436_at	2939	1.46
GYPA	2993	glycophorin A (MNS blood group)	hsa-miR-183-5p	hsa-miR-183-5p	800	-1.7172	211820_x_at	2152	1.55
NRG1	3084	neuregulin 1	hsa-miR-183-5p	hsa-miR-183-5p	800	-1.7172	208241_at	3476	1.41
IDH2	3418	isocitrate dehydrogenase (NADP(+)) 2, mitochondrial	hsa-miR-183-5p	hsa-miR-183-5p	800	-1.7172	210046_s_at	423	-2.03
IDS	3423	iduronate 2-sulfatase	hsa-miR-183-5p	hsa-miR-183-5p	800	-1.7172	217432_s_at	5481	-1.27
IRS1	3667	insulin receptor substrate 1	hsa-miR-183-5p	hsa-miR-183-5p	800	-1.7172	238933_at	781	1.83
KLRD1	3824	killer cell lectin like receptor D1	hsa-miR-183-5p	hsa-miR-183-5p	800	-1.7172	207795_s_at	49	-3.2
ZNF662	389114	zinc finger protein 662	hsa-miR-183-5p	hsa-miR-183-5p	800	-1.7172	228538_at	6012	1.24
SMAD2	4087	SMAD family member 2	hsa-miR-183-5p	hsa-miR-183-5p	800	-1.7172	203076_s_at	3617	-1.4
MBNL1	4154	muscleblind like splicing regulator 1	hsa-miR-183-5p	hsa-miR-183-5p	800	-1.7172	236558_at	5001	1.3
MOBP	4336	myelin-associated oligodendrocyte basic protein	hsa-miR-183-5p	hsa-miR-183-5p	800	-1.7172	241717_at	5481	-1.27
NFYC	4802	nuclear transcription factor Y subunit gamma	hsa-miR-183-5p	hsa-miR-183-5p	800	-1.7172	238231_at	3374	1.42
ZDHHC9	51114	zinc finger DHHC-type containing 9	hsa-miR-183-5p	hsa-miR-183-5p	800	-1.7172	222451_s_at	6376	1.22
SPG21	51324	SPG21, maspardin	hsa-miR-183-5p	hsa-miR-183-5p	800	-1.7172	215383_x_at	6012	1.24
UBE2D4	51619	ubiquitin conjugating enzyme E2 D4 (putative)	hsa-miR-183-5p	hsa-miR-183-5p	800	-1.7172	51774_s_at	898	1.79
A4GALT	53947	alpha 1,4-galactosyltransferase (P blood group)	hsa-miR-183-5p	hsa-miR-183-5p	800	-1.7172	219488_at	4259	-1.35
POLR2C	5432	RNA polymerase II subunit C	hsa-miR-183-5p	hsa-miR-183-5p	800	-1.7172	216282_x_at	5835	-1.25
OTUD4	54726	OTU deubiquitinase 4	hsa-miR-183-5p	hsa-miR-183-5p	800	-1.7172	220669_at	2835	1.47
ZNF770	54989	zinc finger protein 770	hsa-miR-183-5p	hsa-miR-183-5p	800	-1.7172	220608_s_at	1421	1.66
SOBP	55084	sine oculis binding protein homolog	hsa-miR-183-5p	hsa-miR-183-5p	800	-1.7172	1563906_at	2232	1.54
MSTO1	55154	misato 1, mitochondrial distribution and morphology regulator	hsa-miR-183-5p	hsa-miR-183-5p	800	-1.7172	224233_s_at	2469	-1.51
PPP2CB	5516	protein phosphatase 2 catalytic subunit beta	hsa-miR-183-5p	hsa-miR-183-5p	800	-1.7172	201374_x_at	389	-2.06
SMPD3	55512	sphingomyelin phosphodiesterase 3	hsa-miR-183-5p	hsa-miR-183-5p	800	-1.7172	231732_at	245	-2.22
PRKCB	5579	protein kinase C beta	hsa-miR-183-5p	hsa-miR-183-5p	800	-1.7172	230437_s_at	2939	1.46
MAPK4	5596	mitogen-activated protein kinase 4	hsa-miR-183-5p	hsa-miR-183-5p	800	-1.7172	204707_s_at	5171	-1.29
PSEN2	5664	presenilin 2	hsa-miR-183-5p	hsa-miR-183-5p	800	-1.7172	204261_s_at	1715	-1.61
ENY2	56943	ENY2, transcription and export complex 2 subunit	hsa-miR-183-5p	hsa-miR-183-5p	800	-1.7172	226775_at	2566	1.5
MKL1	57591	megakaryoblastic leukemia (translocation) 1	hsa-miR-183-5p	hsa-miR-183-5p	800	-1.7172	212748_at	3617	-1.4
CTDSP1	58190	CTD small phosphatase 1	hsa-miR-183-5p	hsa-miR-183-5p	800	-1.7172	217844_at	2469	-1.51
RALGDS	5900	ral guanine nucleotide dissociation stimulator	hsa-miR-183-5p	hsa-miR-183-5p	800	-1.7172	209051_s_at	724	-1.86
SAFB	6294	scaffold attachment factor B	hsa-miR-183-5p	hsa-miR-183-5p	800	-1.7172	201748_s_at	1378	-1.67
CCL18	6362	C-C motif chemokine ligand 18	hsa-miR-183-5p	hsa-miR-183-5p	800	-1.7172	209924_at	3973	1.37
PLPPR2	64748	phospholipid phosphatase related 2	hsa-miR-183-5p	hsa-miR-183-5p	800	-1.7172	64899_at	4113	-1.36
IPPK	64768	inositol-pentakisphosphate 2-kinase	hsa-miR-183-5p	hsa-miR-183-5p	800	-1.7172	222823_at	5481	1.27
STC1	6781	stanniocalcin 1	hsa-miR-183-5p	hsa-miR-183-5p	800	-1.7172	204597_x_at	3856	1.38
ABCC8	6833	ATP binding cassette subfamily C member 8	hsa-miR-183-5p	hsa-miR-183-5p	800	-1.7172	210245_at	932	-1.78
TPM1	7168	tropomyosin 1	hsa-miR-183-5p	hsa-miR-183-5p	800	-1.7172	210987_x_at	2835	1.47
VDAC1	7416	voltage dependent anion channel 1	hsa-miR-183-5p	hsa-miR-183-5p	800	-1.7172	212038_s_at	3149	-1.44
ZIC3	7547	Zic family member 3	hsa-miR-183-5p	hsa-miR-183-5p	800	-1.7172	207197_at	1081	1.74
DNALI1	7802	dynein axonemal light intermediate chain 1	hsa-miR-183-5p	hsa-miR-183-5p	800	-1.7172	205186_at	2835	-1.47
JHY	79864	junctional cadherin complex regulator	hsa-miR-183-5p	hsa-miR-183-5p	800	-1.7172	220141_at	3734	1.39
TTC26	79989	tetratricopeptide repeat domain 26	hsa-miR-183-5p	hsa-miR-183-5p	800	-1.7172	219758_at	4259	1.35
TET1	80312	tet methylcytosine dioxygenase 1	hsa-miR-183-5p	hsa-miR-183-5p	800	-1.7172	228906_at	6185	1.23
USP48	84196	ubiquitin specific peptidase 48	hsa-miR-183-5p	hsa-miR-183-5p	800	-1.7172	229812_at	3973	1.37
DCHS1	8642	dachsous cadherin-related 1	hsa-miR-183-5p	hsa-miR-183-5p	800	-1.7172	222101_s_at	4259	1.35
CDK5R1	8851	cyclin dependent kinase 5 regulatory subunit 1	hsa-miR-183-5p	hsa-miR-183-5p	800	-1.7172	204995_at	3149	-1.44
BAZ1B	9031	bromodomain adjacent to zinc finger domain 1B	hsa-miR-183-5p	hsa-miR-183-5p	800	-1.7172	208445_s_at	2152	-1.55
NRXN3	9369	neurexin 3	hsa-miR-183-5p	hsa-miR-183-5p	800	-1.7172	215021_s_at	5001	-1.3
EEF1E1	9521	eukaryotic translation elongation factor 1 epsilon 1	hsa-miR-183-5p	hsa-miR-183-5p	800	-1.7172	213907_at	6786	1.2
CCP110	9738	centriolar coiled-coil protein 110	hsa-miR-183-5p	hsa-miR-183-5p	800	-1.7172	1569353_at	1836	1.59
RIPOR2	9750	RHO family interacting cell polarization regulator 2	hsa-miR-183-5p	hsa-miR-183-5p	800	-1.7172	206707_x_at	6376	-1.22
MRC2	9902	mannose receptor C type 2	hsa-miR-183-5p	hsa-miR-183-5p	800	-1.7172	37408_at	5835	-1.25
TRIB1	10221	tribbles pseudokinase 1	hsa-miR-99a-5p	hsa-miR-99a-5p	900	-1.6351	239818_x_at	4551	-1.33
RNF144B	255488	ring finger protein 144B	hsa-miR-99a-5p	hsa-miR-99a-5p	900	-1.6351	239704_at	2152	-1.55
ST6GALNAC4	27090	ST6 N-acetylgalactosaminide alpha-2,6-sialyltransferase 4	hsa-miR-99a-5p	hsa-miR-99a-5p	900	-1.6351	220937_s_at	898	-1.79
ZADH2	284273	zinc binding alcohol dehydrogenase domain containing 2	hsa-miR-99a-5p	hsa-miR-99a-5p	900	-1.6351	1554239_s_at	4551	-1.33
TRIB2	28951	tribbles pseudokinase 2	hsa-miR-99a-5p	hsa-miR-99a-5p	900	-1.6351	202479_s_at	171	-2.35
EPDR1	54749	ependymin related 1	hsa-miR-99a-5p	hsa-miR-99a-5p	900	-1.6351	223253_at	3149	1.44
THAP2	83591	THAP domain containing 2	hsa-miR-99a-5p	hsa-miR-99a-5p	900	-1.6351	244499_at	5171	-1.29
HES7	84667	hes family bHLH transcription factor 7	hsa-miR-99a-5p	hsa-miR-99a-5p	900	-1.6351	224548_at	1778	-1.6
MTMR3	8897	myotubularin related protein 3	hsa-miR-99a-5p	hsa-miR-99a-5p	900	-1.6351	202198_s_at	1127	-1.73
PPIF	10105	peptidylprolyl isomerase F	hsa-miR-15a-5p	hsa-miR-15a-5p	1000	1.6306	201490_s_at	4855	-1.31
ACTR1A	10121	ARP1 actin related protein 1 homolog A	hsa-miR-15a-5p	hsa-miR-15a-5p	1000	1.6306	200720_s_at	4259	-1.35
DCAF7	10238	DDB1 and CUL4 associated factor 7	hsa-miR-15a-5p	hsa-miR-15a-5p	1000	1.6306	236134_at	3734	1.39
CDK8	1024	cyclin dependent kinase 8	hsa-miR-15a-5p	hsa-miR-15a-5p	1000	1.6306	1553112_s_at	1280	-1.69
UBE4B	10277	ubiquitination factor E4B	hsa-miR-15a-5p	hsa-miR-15a-5p	1000	1.6306	210685_s_at	2396	-1.52
TXNRD2	10587	thioredoxin reductase 2	hsa-miR-15a-5p	hsa-miR-15a-5p	1000	1.6306	211177_s_at	2939	-1.46
PDLIM5	10611	PDZ and LIM domain 5	hsa-miR-15a-5p	hsa-miR-15a-5p	1000	1.6306	203242_s_at	2647	-1.49
KIF1C	10749	kinesin family member 1C	hsa-miR-15a-5p	hsa-miR-15a-5p	1000	1.6306	209244_s_at	1906	-1.58
TUBGCP2	10844	tubulin gamma complex associated protein 2	hsa-miR-15a-5p	hsa-miR-15a-5p	1000	1.6306	202477_s_at	449	-2.01
MTMR11	10903	myotubularin related protein 11	hsa-miR-15a-5p	hsa-miR-15a-5p	1000	1.6306	205076_s_at	704	1.87
FERMT2	10979	fermitin family member 2	hsa-miR-15a-5p	hsa-miR-15a-5p	1000	1.6306	214212_x_at	4410	-1.34
ADAP1	11033	ArfGAP with dual PH domains 1	hsa-miR-15a-5p	hsa-miR-15a-5p	1000	1.6306	219150_s_at	975	-1.77
ABHD2	11057	abhydrolase domain containing 2	hsa-miR-15a-5p	hsa-miR-15a-5p	1000	1.6306	87100_at	149	-2.41
ADCY5	111	adenylate cyclase 5	hsa-miR-15a-5p	hsa-miR-15a-5p	1000	1.6306	228182_at	3149	1.44
ADAMTS6	11174	ADAM metallopeptidase with thrombospondin type 1 motif 6	hsa-miR-15a-5p	hsa-miR-15a-5p	1000	1.6306	220866_at	3476	1.41
PXMP4	11264	peroxisomal membrane protein 4	hsa-miR-15a-5p	hsa-miR-15a-5p	1000	1.6306	238746_at	704	1.87
RDH13	112724	retinol dehydrogenase 13	hsa-miR-15a-5p	hsa-miR-15a-5p	1000	1.6306	225449_at	355	-2.09
SYNRG	11276	synergin gamma	hsa-miR-15a-5p	hsa-miR-15a-5p	1000	1.6306	232981_s_at	2076	-1.56
AHNAK2	113146	AHNAK nucleoprotein 2	hsa-miR-15a-5p	hsa-miR-15a-5p	1000	1.6306	212992_at	6012	1.24
CHRNB2	1141	cholinergic receptor nicotinic beta 2 subunit	hsa-miR-15a-5p	hsa-miR-15a-5p	1000	1.6306	241389_at	5171	-1.29
CLCN4	1183	chloride voltage-gated channel 4	hsa-miR-15a-5p	hsa-miR-15a-5p	1000	1.6306	205149_s_at	2076	1.56
CLU	1191	clusterin	hsa-miR-15a-5p	hsa-miR-15a-5p	1000	1.6306	1559228_at	5001	-1.3
MIEF2	125170	mitochondrial elongation factor 2	hsa-miR-15a-5p	hsa-miR-15a-5p	1000	1.6306	235896_s_at	5835	-1.25
OSCAR	126014	osteoclast associated, immunoglobulin-like receptor	hsa-miR-15a-5p	hsa-miR-15a-5p	1000	1.6306	1554503_a_at	225	-2.25
CPEB2	132864	cytoplasmic polyadenylation element binding protein 2	hsa-miR-15a-5p	hsa-miR-15a-5p	1000	1.6306	235479_at	584	1.93
NOL4L	140688	nucleolar protein 4 like	hsa-miR-15a-5p	hsa-miR-15a-5p	1000	1.6306	230955_s_at	5835	-1.25
RAB40A	142684	RAB40A, member RAS oncogene family	hsa-miR-15a-5p	hsa-miR-15a-5p	1000	1.6306	217589_at	5835	-1.25
ETFRF1	144363	electron transfer flavoprotein regulatory factor 1	hsa-miR-15a-5p	hsa-miR-15a-5p	1000	1.6306	231640_at	2647	1.49
C14orf37	145407	chromosome 14 open reading frame 37	hsa-miR-15a-5p	hsa-miR-15a-5p	1000	1.6306	1557176_a_at	4696	-1.32
FAM81A	145773	family with sequence similarity 81 member A	hsa-miR-15a-5p	hsa-miR-15a-5p	1000	1.6306	241481_at	3734	1.39
ZNF548	147694	zinc finger protein 548	hsa-miR-15a-5p	hsa-miR-15a-5p	1000	1.6306	1553718_at	2311	1.53
ZNF362	149076	zinc finger protein 362	hsa-miR-15a-5p	hsa-miR-15a-5p	1000	1.6306	228957_at	1081	-1.74
CCNYL1	151195	cyclin Y like 1	hsa-miR-15a-5p	hsa-miR-15a-5p	1000	1.6306	228810_at	2232	-1.54
ADRB2	154	adrenoceptor beta 2	hsa-miR-15a-5p	hsa-miR-15a-5p	1000	1.6306	206170_at	1378	-1.67
AMOTL1	154810	angiomotin like 1	hsa-miR-15a-5p	hsa-miR-15a-5p	1000	1.6306	235277_at	6185	-1.23
FAM84B	157638	family with sequence similarity 84 member B	hsa-miR-15a-5p	hsa-miR-15a-5p	1000	1.6306	228870_at	599	-1.92
ZNF497	162968	zinc finger protein 497	hsa-miR-15a-5p	hsa-miR-15a-5p	1000	1.6306	235769_at	2152	-1.55
NIM1K	167359	NIM1 serine/threonine protein kinase	hsa-miR-15a-5p	hsa-miR-15a-5p	1000	1.6306	230864_at	4855	1.31
PWWP2B	170394	PWWP domain containing 2B	hsa-miR-15a-5p	hsa-miR-15a-5p	1000	1.6306	238051_x_at	2311	-1.53
DMPK	1760	DM1 protein kinase	hsa-miR-15a-5p	hsa-miR-15a-5p	1000	1.6306	217062_at	4113	-1.36
EDA	1896	ectodysplasin A	hsa-miR-15a-5p	hsa-miR-15a-5p	1000	1.6306	211129_x_at	5481	1.27
TMEM268	203197	transmembrane protein 268	hsa-miR-15a-5p	hsa-miR-15a-5p	1000	1.6306	221865_at	3263	1.43
ESRRG	2104	estrogen related receptor gamma	hsa-miR-15a-5p	hsa-miR-15a-5p	1000	1.6306	209966_x_at	2939	1.46
FASN	2194	fatty acid synthase	hsa-miR-15a-5p	hsa-miR-15a-5p	1000	1.6306	217006_x_at	2076	-1.56
UNC5B	219699	unc-5 netrin receptor B	hsa-miR-15a-5p	hsa-miR-15a-5p	1000	1.6306	226899_at	6376	-1.22
AK9	221264	adenylate kinase 9	hsa-miR-15a-5p	hsa-miR-15a-5p	1000	1.6306	1564002_a_at	4551	1.33
FOXK1	221937	forkhead box K1	hsa-miR-15a-5p	hsa-miR-15a-5p	1000	1.6306	236011_at	3973	-1.37
VEGFD	2277	vascular endothelial growth factor D	hsa-miR-15a-5p	hsa-miR-15a-5p	1000	1.6306	206742_at	5665	1.26
ADNP2	22850	ADNP homeobox 2	hsa-miR-15a-5p	hsa-miR-15a-5p	1000	1.6306	203322_at	1993	-1.57
TMCC1	23023	transmembrane and coiled-coil domain family 1	hsa-miR-15a-5p	hsa-miR-15a-5p	1000	1.6306	239662_x_at	1778	-1.6
XPO7	23039	exportin 7	hsa-miR-15a-5p	hsa-miR-15a-5p	1000	1.6306	240168_at	5665	1.26
TNIK	23043	TRAF2 and NCK interacting kinase	hsa-miR-15a-5p	hsa-miR-15a-5p	1000	1.6306	213109_at	4696	1.32
SWAP70	23075	switching B cell complex subunit SWAP70	hsa-miR-15a-5p	hsa-miR-15a-5p	1000	1.6306	210369_at	1906	1.58
ZC3H13	23091	zinc finger CCCH-type containing 13	hsa-miR-15a-5p	hsa-miR-15a-5p	1000	1.6306	209851_at	1081	1.74
GGA3	23163	golgi associated, gamma adaptin ear containing, ARF binding protein 3	hsa-miR-15a-5p	hsa-miR-15a-5p	1000	1.6306	209411_s_at	2396	-1.52
RTF1	23168	RTF1 homolog, Paf1/RNA polymerase II complex component	hsa-miR-15a-5p	hsa-miR-15a-5p	1000	1.6306	212302_at	4410	-1.34
PRRC2C	23215	proline rich coiled-coil 2C	hsa-miR-15a-5p	hsa-miR-15a-5p	1000	1.6306	214052_x_at	2939	1.46
KLHL18	23276	kelch like family member 18	hsa-miR-15a-5p	hsa-miR-15a-5p	1000	1.6306	212882_at	5319	1.28
AHCYL2	23382	adenosylhomocysteinase like 2	hsa-miR-15a-5p	hsa-miR-15a-5p	1000	1.6306	212814_at	1321	1.68
ALOX12	239	arachidonate 12-lipoxygenase, 12S type	hsa-miR-15a-5p	hsa-miR-15a-5p	1000	1.6306	207206_s_at	201	2.29
TXN2	25828	thioredoxin 2	hsa-miR-15a-5p	hsa-miR-15a-5p	1000	1.6306	209078_s_at	1836	-1.59
HECTD1	25831	HECT domain E3 ubiquitin protein ligase 1	hsa-miR-15a-5p	hsa-miR-15a-5p	1000	1.6306	1570251_at	1242	1.7
ABTB2	25841	ankyrin repeat and BTB domain containing 2	hsa-miR-15a-5p	hsa-miR-15a-5p	1000	1.6306	232624_at	3856	-1.38
USP49	25862	ubiquitin specific peptidase 49	hsa-miR-15a-5p	hsa-miR-15a-5p	1000	1.6306	244133_at	3149	1.44
SERBP1	26135	SERPINE1 mRNA binding protein 1	hsa-miR-15a-5p	hsa-miR-15a-5p	1000	1.6306	228129_at	807	-1.82
PHF19	26147	PHD finger protein 19	hsa-miR-15a-5p	hsa-miR-15a-5p	1000	1.6306	227212_s_at	1242	-1.7
VPS33B	26276	VPS33B, late endosome and lysosome associated	hsa-miR-15a-5p	hsa-miR-15a-5p	1000	1.6306	218415_at	4113	-1.36
LATS2	26524	large tumor suppressor kinase 2	hsa-miR-15a-5p	hsa-miR-15a-5p	1000	1.6306	227013_at	3617	-1.4
B4GALT1	2683	beta-1,4-galactosyltransferase 1	hsa-miR-15a-5p	hsa-miR-15a-5p	1000	1.6306	201882_x_at	1993	-1.57
DIEXF	27042	digestive organ expansion factor homolog (zebrafish)	hsa-miR-15a-5p	hsa-miR-15a-5p	1000	1.6306	204700_x_at	1421	1.66
PCDH17	27253	protocadherin 17	hsa-miR-15a-5p	hsa-miR-15a-5p	1000	1.6306	227289_at	4551	1.33
GOLGA1	2800	golgin A1	hsa-miR-15a-5p	hsa-miR-15a-5p	1000	1.6306	203383_s_at	3374	1.42
AQP11	282679	aquaporin 11	hsa-miR-15a-5p	hsa-miR-15a-5p	1000	1.6306	229526_at	3973	1.37
CXCR3	2833	C-X-C motif chemokine receptor 3	hsa-miR-15a-5p	hsa-miR-15a-5p	1000	1.6306	217119_s_at	355	-2.09
HECTD4	283450	HECT domain E3 ubiquitin protein ligase 4	hsa-miR-15a-5p	hsa-miR-15a-5p	1000	1.6306	244378_at	5001	1.3
KCTD1	284252	potassium channel tetramerization domain containing 1	hsa-miR-15a-5p	hsa-miR-15a-5p	1000	1.6306	236057_at	4113	-1.36
SSU72	29101	SSU72 homolog, RNA polymerase II CTD phosphatase	hsa-miR-15a-5p	hsa-miR-15a-5p	1000	1.6306	233452_at	2939	-1.46
ANKRD11	29123	ankyrin repeat domain 11	hsa-miR-15a-5p	hsa-miR-15a-5p	1000	1.6306	234701_at	621	-1.91
HMGA1	3159	high mobility group AT-hook 1	hsa-miR-15a-5p	hsa-miR-15a-5p	1000	1.6306	210457_x_at	567	-1.94
ACACB	32	acetyl-CoA carboxylase beta	hsa-miR-15a-5p	hsa-miR-15a-5p	1000	1.6306	49452_at	3973	-1.37
HSPA1B	3304	heat shock protein family A (Hsp70) member 1B	hsa-miR-15a-5p	hsa-miR-15a-5p	1000	1.6306	202581_at	297	-2.16
HSPG2	3339	heparan sulfate proteoglycan 2	hsa-miR-15a-5p	hsa-miR-15a-5p	1000	1.6306	201654_s_at	3149	-1.44
ANKRD13D	338692	ankyrin repeat domain 13D	hsa-miR-15a-5p	hsa-miR-15a-5p	1000	1.6306	226205_at	1081	-1.74
KY	339855	kyphoscoliosis peptidase	hsa-miR-15a-5p	hsa-miR-15a-5p	1000	1.6306	1569991_at	3051	1.45
MYLK4	340156	myosin light chain kinase family member 4	hsa-miR-15a-5p	hsa-miR-15a-5p	1000	1.6306	1561503_at	2232	1.54
ABCB5	340273	ATP binding cassette subfamily B member 5	hsa-miR-15a-5p	hsa-miR-15a-5p	1000	1.6306	1569072_s_at	3476	1.41
MACC1	346389	MACC1, MET transcriptional regulator	hsa-miR-15a-5p	hsa-miR-15a-5p	1000	1.6306	1559361_at	6185	1.23
MCRIP1	348262	MAPK regulated corepressor interacting protein 1	hsa-miR-15a-5p	hsa-miR-15a-5p	1000	1.6306	225329_at	4113	-1.36
APP	351	amyloid beta precursor protein	hsa-miR-15a-5p	hsa-miR-15a-5p	1000	1.6306	214953_s_at	4551	1.33
RBPJ	3516	recombination signal binding protein for immunoglobulin kappa J region	hsa-miR-15a-5p	hsa-miR-15a-5p	1000	1.6306	211974_x_at	6376	-1.22
IHH	3549	indian hedgehog	hsa-miR-15a-5p	hsa-miR-15a-5p	1000	1.6306	229358_at	5665	-1.26
KIF5A	3798	kinesin family member 5A	hsa-miR-15a-5p	hsa-miR-15a-5p	1000	1.6306	205318_at	1485	1.65
KIF5C	3800	kinesin family member 5C	hsa-miR-15a-5p	hsa-miR-15a-5p	1000	1.6306	203129_s_at	6185	-1.23
TMEM189-UBE2V1	387522	TMEM189-UBE2V1 readthrough	hsa-miR-15a-5p	hsa-miR-15a-5p	1000	1.6306	201003_x_at	6185	1.23
ILDR2	387597	immunoglobulin like domain containing receptor 2	hsa-miR-15a-5p	hsa-miR-15a-5p	1000	1.6306	229380_at	6376	1.22
C14orf180	400258	chromosome 14 open reading frame 180	hsa-miR-15a-5p	hsa-miR-15a-5p	1000	1.6306	1558421_a_at	2647	-1.49
EML6	400954	echinoderm microtubule associated protein like 6	hsa-miR-15a-5p	hsa-miR-15a-5p	1000	1.6306	242785_at	5665	-1.26
MAN2A2	4122	mannosidase alpha class 2A member 2	hsa-miR-15a-5p	hsa-miR-15a-5p	1000	1.6306	219999_at	3617	1.4
MNT	4335	MAX network transcriptional repressor	hsa-miR-15a-5p	hsa-miR-15a-5p	1000	1.6306	236749_at	1600	-1.63
MYLK	4638	myosin light chain kinase	hsa-miR-15a-5p	hsa-miR-15a-5p	1000	1.6306	202555_s_at	1836	1.59
SEPTIN2	4735	septin 2	hsa-miR-15a-5p	hsa-miR-15a-5p	1000	1.6306	232637_at	975	1.77
ATP4B	496	ATPase H+/K+ transporting beta subunit	hsa-miR-15a-5p	hsa-miR-15a-5p	1000	1.6306	1563407_x_at	3856	-1.38
FURIN	5045	furin, paired basic amino acid cleaving enzyme	hsa-miR-15a-5p	hsa-miR-15a-5p	1000	1.6306	201945_at	6786	-1.2
ISOC1	51015	isochorismatase domain containing 1	hsa-miR-15a-5p	hsa-miR-15a-5p	1000	1.6306	218170_at	2566	1.5
MRPS2	51116	mitochondrial ribosomal protein S2	hsa-miR-15a-5p	hsa-miR-15a-5p	1000	1.6306	218001_at	1421	-1.66
WBP11	51729	WW domain binding protein 11	hsa-miR-15a-5p	hsa-miR-15a-5p	1000	1.6306	217821_s_at	6185	-1.23
PIM1	5292	Pim-1 proto-oncogene, serine/threonine kinase	hsa-miR-15a-5p	hsa-miR-15a-5p	1000	1.6306	209193_at	1647	-1.62
PLAGL1	5325	PLAG1 like zinc finger 1	hsa-miR-15a-5p	hsa-miR-15a-5p	1000	1.6306	209318_x_at	2835	1.47
PMM1	5372	phosphomannomutase 1	hsa-miR-15a-5p	hsa-miR-15a-5p	1000	1.6306	203467_at	1009	-1.76
C11orf24	53838	chromosome 11 open reading frame 24	hsa-miR-15a-5p	hsa-miR-15a-5p	1000	1.6306	218299_at	4410	-1.34
RAB4B	53916	RAB4B, member RAS oncogene family	hsa-miR-15a-5p	hsa-miR-15a-5p	1000	1.6306	228521_s_at	5171	-1.29
C8orf58	541565	chromosome 8 open reading frame 58	hsa-miR-15a-5p	hsa-miR-15a-5p	1000	1.6306	227263_at	3374	-1.42
WNT4	54361	Wnt family member 4	hsa-miR-15a-5p	hsa-miR-15a-5p	1000	1.6306	208606_s_at	1906	-1.58
SEMA5B	54437	semaphorin 5B	hsa-miR-15a-5p	hsa-miR-15a-5p	1000	1.6306	223610_at	4410	1.34
BORCS6	54785	BLOC-1 related complex subunit 6	hsa-miR-15a-5p	hsa-miR-15a-5p	1000	1.6306	219417_s_at	1906	-1.58
GATAD2A	54815	GATA zinc finger domain containing 2A	hsa-miR-15a-5p	hsa-miR-15a-5p	1000	1.6306	222526_at	1906	-1.58
DEF8	54849	differentially expressed in FDCP 8 homolog	hsa-miR-15a-5p	hsa-miR-15a-5p	1000	1.6306	219646_at	1378	-1.67
SNRK	54861	SNF related kinase	hsa-miR-15a-5p	hsa-miR-15a-5p	1000	1.6306	207474_at	5835	-1.25
TTC38	55020	tetratricopeptide repeat domain 38	hsa-miR-15a-5p	hsa-miR-15a-5p	1000	1.6306	218272_at	781	-1.83
TMEM33	55161	transmembrane protein 33	hsa-miR-15a-5p	hsa-miR-15a-5p	1000	1.6306	235907_at	4113	-1.36
SLC38A7	55238	solute carrier family 38 member 7	hsa-miR-15a-5p	hsa-miR-15a-5p	1000	1.6306	218727_at	2835	1.47
ELAC1	55520	elaC ribonuclease Z 1	hsa-miR-15a-5p	hsa-miR-15a-5p	1000	1.6306	219325_s_at	3051	-1.45
ELMOD1	55531	ELMO domain containing 1	hsa-miR-15a-5p	hsa-miR-15a-5p	1000	1.6306	1564787_at	1600	1.63
OTUD5	55593	OTU deubiquitinase 5	hsa-miR-15a-5p	hsa-miR-15a-5p	1000	1.6306	233933_s_at	423	-2.03
KIF21A	55605	kinesin family member 21A	hsa-miR-15a-5p	hsa-miR-15a-5p	1000	1.6306	226003_at	3263	-1.43
PRKG1	5592	protein kinase, cGMP-dependent, type I	hsa-miR-15a-5p	hsa-miR-15a-5p	1000	1.6306	228396_at	3856	1.38
BCAP29	55973	B cell receptor associated protein 29	hsa-miR-15a-5p	hsa-miR-15a-5p	1000	1.6306	241640_at	1715	1.61
MASP1	5648	mannan binding lectin serine peptidase 1	hsa-miR-15a-5p	hsa-miR-15a-5p	1000	1.6306	210680_s_at	3973	1.37
PSKH1	5681	protein serine kinase H1	hsa-miR-15a-5p	hsa-miR-15a-5p	1000	1.6306	213141_at	6012	-1.24
CHPT1	56994	choline phosphotransferase 1	hsa-miR-15a-5p	hsa-miR-15a-5p	1000	1.6306	230364_at	932	1.78
NHSL1	57224	NHS like 1	hsa-miR-15a-5p	hsa-miR-15a-5p	1000	1.6306	234324_at	2739	1.48
RIC1	57589	RIC1 homolog, RAB6A GEF complex partner 1	hsa-miR-15a-5p	hsa-miR-15a-5p	1000	1.6306	223826_s_at	3973	1.37
RNF213	57674	ring finger protein 213	hsa-miR-15a-5p	hsa-miR-15a-5p	1000	1.6306	241347_at	201	-2.29
SRPRB	58477	SRP receptor beta subunit	hsa-miR-15a-5p	hsa-miR-15a-5p	1000	1.6306	222532_at	245	-2.22
RARB	5915	retinoic acid receptor beta	hsa-miR-15a-5p	hsa-miR-15a-5p	1000	1.6306	208412_s_at	1647	-1.62
RBBP6	5930	RB binding protein 6, ubiquitin ligase	hsa-miR-15a-5p	hsa-miR-15a-5p	1000	1.6306	205178_s_at	1009	1.76
VSIR	64115	V-set immunoregulatory receptor	hsa-miR-15a-5p	hsa-miR-15a-5p	1000	1.6306	225373_at	1169	-1.72
SGCA	6442	sarcoglycan alpha	hsa-miR-15a-5p	hsa-miR-15a-5p	1000	1.6306	210632_s_at	3734	-1.39
SH3BP2	6452	SH3 domain binding protein 2	hsa-miR-15a-5p	hsa-miR-15a-5p	1000	1.6306	209371_s_at	5481	-1.27
COPS7B	64708	COP9 signalosome subunit 7B	hsa-miR-15a-5p	hsa-miR-15a-5p	1000	1.6306	243628_at	1208	1.71
BCL11B	64919	B cell CLL/lymphoma 11B	hsa-miR-15a-5p	hsa-miR-15a-5p	1000	1.6306	224310_s_at	2835	-1.47
SKI	6497	SKI proto-oncogene	hsa-miR-15a-5p	hsa-miR-15a-5p	1000	1.6306	213755_s_at	1081	-1.74
SLC7A2	6542	solute carrier family 7 member 2	hsa-miR-15a-5p	hsa-miR-15a-5p	1000	1.6306	225516_at	6786	1.2
BMPR1A	657	bone morphogenetic protein receptor type 1A	hsa-miR-15a-5p	hsa-miR-15a-5p	1000	1.6306	230979_at	2939	1.46
STK33	65975	serine/threonine kinase 33	hsa-miR-15a-5p	hsa-miR-15a-5p	1000	1.6306	228035_at	3476	1.41
LYNX1	66004	Ly6/neurotoxin 1	hsa-miR-15a-5p	hsa-miR-15a-5p	1000	1.6306	244224_x_at	6376	-1.22
SNTB2	6645	syntrophin beta 2	hsa-miR-15a-5p	hsa-miR-15a-5p	1000	1.6306	226685_at	5665	-1.26
SSR1	6745	signal sequence receptor subunit 1	hsa-miR-15a-5p	hsa-miR-15a-5p	1000	1.6306	200889_s_at	2939	-1.46
SSTR3	6753	somatostatin receptor 3	hsa-miR-15a-5p	hsa-miR-15a-5p	1000	1.6306	214491_at	4551	-1.33
THRB	7068	thyroid hormone receptor beta	hsa-miR-15a-5p	hsa-miR-15a-5p	1000	1.6306	207044_at	2939	1.46
TLE4	7091	transducin like enhancer of split 4	hsa-miR-15a-5p	hsa-miR-15a-5p	1000	1.6306	235765_at	1321	-1.68
TPM2	7169	tropomyosin 2	hsa-miR-15a-5p	hsa-miR-15a-5p	1000	1.6306	204083_s_at	225	-2.25
YWHAH	7533	tyrosine 3-monooxygenase/tryptophan 5-monooxygenase activation protein eta	hsa-miR-15a-5p	hsa-miR-15a-5p	1000	1.6306	201020_at	1600	-1.63
ZNF224	7767	zinc finger protein 224	hsa-miR-15a-5p	hsa-miR-15a-5p	1000	1.6306	216983_s_at	1009	-1.76
KCNAB1	7881	potassium voltage-gated channel subfamily A member regulatory beta subunit 1	hsa-miR-15a-5p	hsa-miR-15a-5p	1000	1.6306	210079_x_at	1009	1.76
ATG9A	79065	autophagy related 9A	hsa-miR-15a-5p	hsa-miR-15a-5p	1000	1.6306	202492_at	6786	-1.2
PRR15L	79170	proline rich 15 like	hsa-miR-15a-5p	hsa-miR-15a-5p	1000	1.6306	219127_at	6376	1.22
TMEM43	79188	transmembrane protein 43	hsa-miR-15a-5p	hsa-miR-15a-5p	1000	1.6306	233480_at	1906	1.58
YRDC	79693	yrdC N6-threonylcarbamoyltransferase domain containing	hsa-miR-15a-5p	hsa-miR-15a-5p	1000	1.6306	218647_s_at	5001	-1.3
OGFOD3	79701	2-oxoglutarate and iron dependent oxygenase domain containing 3	hsa-miR-15a-5p	hsa-miR-15a-5p	1000	1.6306	219254_at	2152	-1.55
MAFK	7975	MAF bZIP transcription factor K	hsa-miR-15a-5p	hsa-miR-15a-5p	1000	1.6306	226206_at	644	-1.9
MOB3B	79817	MOB kinase activator 3B	hsa-miR-15a-5p	hsa-miR-15a-5p	1000	1.6306	1563521_at	2469	1.51
THSD4	79875	thrombospondin type 1 domain containing 4	hsa-miR-15a-5p	hsa-miR-15a-5p	1000	1.6306	226506_at	5835	1.25
SVEP1	79987	sushi, von Willebrand factor type A, EGF and pentraxin domain containing 1	hsa-miR-15a-5p	hsa-miR-15a-5p	1000	1.6306	224543_at	1836	1.59
PANK2	80025	pantothenate kinase 2	hsa-miR-15a-5p	hsa-miR-15a-5p	1000	1.6306	235130_at	6603	1.21
DNAJC5	80331	DnaJ heat shock protein family (Hsp40) member C5	hsa-miR-15a-5p	hsa-miR-15a-5p	1000	1.6306	224612_s_at	3973	-1.37
C1orf21	81563	chromosome 1 open reading frame 21	hsa-miR-15a-5p	hsa-miR-15a-5p	1000	1.6306	223125_s_at	171	-2.35
KRTAP4-6	81871	keratin associated protein 4-6	hsa-miR-15a-5p	hsa-miR-15a-5p	1000	1.6306	234683_at	193	2.31
ESS2	8220	ess-2 splicing factor homolog	hsa-miR-15a-5p	hsa-miR-15a-5p	1000	1.6306	204383_at	1321	-1.68
USP9X	8239	ubiquitin specific peptidase 9, X-linked	hsa-miR-15a-5p	hsa-miR-15a-5p	1000	1.6306	201099_at	2232	-1.54
AXIN2	8313	axin 2	hsa-miR-15a-5p	hsa-miR-15a-5p	1000	1.6306	224176_s_at	6012	-1.24
ESPN	83715	espin	hsa-miR-15a-5p	hsa-miR-15a-5p	1000	1.6306	223549_s_at	748	-1.85
ZDHHC16	84287	zinc finger DHHC-type containing 16	hsa-miR-15a-5p	hsa-miR-15a-5p	1000	1.6306	223212_at	4259	-1.35
PYM1	84305	PYM homolog 1, exon junction complex associated factor	hsa-miR-15a-5p	hsa-miR-15a-5p	1000	1.6306	242304_at	3856	1.38
CASR	846	calcium sensing receptor	hsa-miR-15a-5p	hsa-miR-15a-5p	1000	1.6306	240886_at	2396	-1.52
USP32	84669	ubiquitin specific peptidase 32	hsa-miR-15a-5p	hsa-miR-15a-5p	1000	1.6306	244871_s_at	4259	1.35
CBX4	8535	chromobox 4	hsa-miR-15a-5p	hsa-miR-15a-5p	1000	1.6306	206724_at	2835	-1.47
PIAS1	8554	protein inhibitor of activated STAT 1	hsa-miR-15a-5p	hsa-miR-15a-5p	1000	1.6306	217864_s_at	6185	1.23
CDC14A	8556	cell division cycle 14A	hsa-miR-15a-5p	hsa-miR-15a-5p	1000	1.6306	210441_at	2076	1.56
CASK	8573	calcium/calmodulin dependent serine protein kinase	hsa-miR-15a-5p	hsa-miR-15a-5p	1000	1.6306	238699_s_at	1009	-1.76
PLPP3	8613	phospholipid phosphatase 3	hsa-miR-15a-5p	hsa-miR-15a-5p	1000	1.6306	212226_s_at	3734	1.39
FGF18	8817	fibroblast growth factor 18	hsa-miR-15a-5p	hsa-miR-15a-5p	1000	1.6306	211485_s_at	5171	-1.29
SGPL1	8879	sphingosine-1-phosphate lyase 1	hsa-miR-15a-5p	hsa-miR-15a-5p	1000	1.6306	212321_at	5171	1.29
EIF2B2	8892	eukaryotic translation initiation factor 2B subunit beta	hsa-miR-15a-5p	hsa-miR-15a-5p	1000	1.6306	202461_at	5171	-1.29
NAV1	89796	neuron navigator 1	hsa-miR-15a-5p	hsa-miR-15a-5p	1000	1.6306	224774_s_at	1543	1.64
TPD52L3	89882	tumor protein D52 like 3	hsa-miR-15a-5p	hsa-miR-15a-5p	1000	1.6306	240051_at	6185	-1.23
SH2D2A	9047	SH2 domain containing 2A	hsa-miR-15a-5p	hsa-miR-15a-5p	1000	1.6306	207351_s_at	2232	-1.54
YIF1B	90522	Yip1 interacting factor homolog B, membrane trafficking protein	hsa-miR-15a-5p	hsa-miR-15a-5p	1000	1.6306	1554553_s_at	3263	-1.43
SEC22C	9117	SEC22 homolog C, vesicle trafficking protein	hsa-miR-15a-5p	hsa-miR-15a-5p	1000	1.6306	235120_at	6603	1.21
DYRK1B	9149	dual specificity tyrosine phosphorylation regulated kinase 1B	hsa-miR-15a-5p	hsa-miR-15a-5p	1000	1.6306	204954_s_at	1485	-1.65
CD3E	916	CD3e molecule	hsa-miR-15a-5p	hsa-miR-15a-5p	1000	1.6306	205456_at	469	-2
YTHDC1	91746	YTH domain containing 1	hsa-miR-15a-5p	hsa-miR-15a-5p	1000	1.6306	228556_at	91	-2.65
ELMSAN1	91748	ELM2 and Myb/SANT domain containing 1	hsa-miR-15a-5p	hsa-miR-15a-5p	1000	1.6306	235430_at	704	-1.87
MYLK3	91807	myosin light chain kinase 3	hsa-miR-15a-5p	hsa-miR-15a-5p	1000	1.6306	1562411_at	1906	1.58
DEDD	9191	death effector domain containing	hsa-miR-15a-5p	hsa-miR-15a-5p	1000	1.6306	211255_x_at	621	-1.91
SNX29	92017	sorting nexin 29	hsa-miR-15a-5p	hsa-miR-15a-5p	1000	1.6306	232485_at	2647	-1.49
LRRFIP2	9209	LRR binding FLII interacting protein 2	hsa-miR-15a-5p	hsa-miR-15a-5p	1000	1.6306	218364_at	5481	-1.27
CACNA2D4	93589	calcium voltage-gated channel auxiliary subunit alpha2delta 4	hsa-miR-15a-5p	hsa-miR-15a-5p	1000	1.6306	228083_at	3734	1.39
KIF3B	9371	kinesin family member 3B	hsa-miR-15a-5p	hsa-miR-15a-5p	1000	1.6306	203943_at	1993	1.57
CD80	941	CD80 molecule	hsa-miR-15a-5p	hsa-miR-15a-5p	1000	1.6306	1554519_at	1081	1.74
ROCK2	9475	Rho associated coiled-coil containing protein kinase 2	hsa-miR-15a-5p	hsa-miR-15a-5p	1000	1.6306	211504_x_at	5001	1.3
KIF23	9493	kinesin family member 23	hsa-miR-15a-5p	hsa-miR-15a-5p	1000	1.6306	244427_at	1647	1.62
CD40	958	CD40 molecule	hsa-miR-15a-5p	hsa-miR-15a-5p	1000	1.6306	222292_at	2469	-1.51
ATG13	9776	autophagy related 13	hsa-miR-15a-5p	hsa-miR-15a-5p	1000	1.6306	203364_s_at	1836	-1.59
ARMCX2	9823	armadillo repeat containing, X-linked 2	hsa-miR-15a-5p	hsa-miR-15a-5p	1000	1.6306	203404_at	567	1.94
TLK1	9874	tousled like kinase 1	hsa-miR-15a-5p	hsa-miR-15a-5p	1000	1.6306	210379_s_at	4696	-1.32
AP5Z1	9907	adaptor related protein complex 5 zeta 1 subunit	hsa-miR-15a-5p	hsa-miR-15a-5p	1000	1.6306	209913_x_at	4410	-1.34
MFN2	9927	mitofusin 2	hsa-miR-15a-5p	hsa-miR-15a-5p	1000	1.6306	201155_s_at	5665	-1.26
HELZ	9931	helicase with zinc finger	hsa-miR-15a-5p	hsa-miR-15a-5p	1000	1.6306	203674_at	5319	-1.28
CDC42	998	cell division cycle 42	hsa-miR-15a-5p	hsa-miR-15a-5p	1000	1.6306	208727_s_at	498	-1.98
DPP3	10072	dipeptidyl peptidase 3	hsa-let-7b-5p	hsa-let-7b-5p	1100	-1.6196	218567_x_at	6376	-1.22
RASA4	10156	RAS p21 protein activator 4	hsa-let-7b-5p	hsa-let-7b-5p	1100	-1.6196	208534_s_at	137	-2.44
CRTAP	10491	cartilage associated protein	hsa-let-7b-5p	hsa-let-7b-5p	1100	-1.6196	1555889_a_at	2076	-1.56
SEMA4F	10505	ssemaphorin 4F	hsa-let-7b-5p	hsa-let-7b-5p	1100	-1.6196	228660_x_at	6786	1.2
ADAMTS8	11095	ADAM metallopeptidase with thrombospondin type 1 motif 8	hsa-let-7b-5p	hsa-let-7b-5p	1100	-1.6196	220677_s_at	4113	-1.36
EGLN2	112398	egl-9 family hypoxia inducible factor 2	hsa-let-7b-5p	hsa-let-7b-5p	1100	-1.6196	227147_s_at	1647	-1.62
MED8	112950	mediator complex subunit 8	hsa-let-7b-5p	hsa-let-7b-5p	1100	-1.6196	213127_s_at	6376	1.22
MGLL	11343	monoglyceride lipase	hsa-let-7b-5p	hsa-let-7b-5p	1100	-1.6196	211026_s_at	1543	1.64
DTX2	113878	deltex E3 ubiquitin ligase 2	hsa-let-7b-5p	hsa-let-7b-5p	1100	-1.6196	215732_s_at	932	-1.78
RMI2	116028	RecQ mediated genome instability 2	hsa-let-7b-5p	hsa-let-7b-5p	1100	-1.6196	226456_at	4696	1.32
GRIN3A	116443	glutamate ionotropic receptor NMDA type subunit 3A	hsa-let-7b-5p	hsa-let-7b-5p	1100	-1.6196	233171_at	4696	-1.32
GALNT15	117248	polypeptide N-acetylgalactosaminyltransferase 15	hsa-let-7b-5p	hsa-let-7b-5p	1100	-1.6196	228501_at	6185	1.23
AP1S1	1174	adaptor related protein complex 1 sigma 1 subunit	hsa-let-7b-5p	hsa-let-7b-5p	1100	-1.6196	205195_at	3263	-1.43
TPP1	1200	tripeptidyl peptidase 1	hsa-let-7b-5p	hsa-let-7b-5p	1100	-1.6196	214195_at	5171	-1.29
ZNF641	121274	zinc finger protein 641	hsa-let-7b-5p	hsa-let-7b-5p	1100	-1.6196	1554958_at	1169	-1.72
C14orf28	122525	chromosome 14 open reading frame 28	hsa-let-7b-5p	hsa-let-7b-5p	1100	-1.6196	238647_at	4855	-1.31
CANT1	124583	calcium activated nucleotidase 1	hsa-let-7b-5p	hsa-let-7b-5p	1100	-1.6196	221732_at	3734	-1.39
COL1A1	1277	collagen type I alpha 1 chain	hsa-let-7b-5p	hsa-let-7b-5p	1100	-1.6196	202312_s_at	4410	-1.34
COL3A1	1281	collagen type III alpha 1 chain	hsa-let-7b-5p	hsa-let-7b-5p	1100	-1.6196	232458_at	5001	1.3
COL9A1	1297	collagen type IX alpha 1 chain	hsa-let-7b-5p	hsa-let-7b-5p	1100	-1.6196	222008_at	5835	-1.25
ACVR1C	130399	activin A receptor type 1C	hsa-let-7b-5p	hsa-let-7b-5p	1100	-1.6196	1552519_at	1600	1.63
SLC31A1	1317	solute carrier family 31 member 1	hsa-let-7b-5p	hsa-let-7b-5p	1100	-1.6196	203971_at	3051	-1.45
UGT3A1	133688	UDP glycosyltransferase family 3 member A1	hsa-let-7b-5p	hsa-let-7b-5p	1100	-1.6196	236597_at	3973	1.37
GPAT4	137964	glycerol-3-phosphate acyltransferase 4	hsa-let-7b-5p	hsa-let-7b-5p	1100	-1.6196	229577_at	1715	1.61
GAB3	139716	GRB2 associated binding protein 3	hsa-let-7b-5p	hsa-let-7b-5p	1100	-1.6196	228410_at	4551	-1.33
IFNLR1	163702	interferon lambda receptor 1	hsa-let-7b-5p	hsa-let-7b-5p	1100	-1.6196	1555499_a_at	3856	1.38
CCDC71L	168455	coiled-coil domain containing 71 like	hsa-let-7b-5p	hsa-let-7b-5p	1100	-1.6196	227883_at	1321	-1.68
DLST	1743	dihydrolipoamide S-succinyltransferase	hsa-let-7b-5p	hsa-let-7b-5p	1100	-1.6196	215210_s_at	201	-2.29
DPP6	1804	dipeptidyl peptidase like 6	hsa-let-7b-5p	hsa-let-7b-5p	1100	-1.6196	207789_s_at	6603	1.21
DUSP1	1843	dual specificity phosphatase 1	hsa-let-7b-5p	hsa-let-7b-5p	1100	-1.6196	201044_x_at	2939	-1.46
DVL3	1857	dishevelled segment polarity protein 3	hsa-let-7b-5p	hsa-let-7b-5p	1100	-1.6196	201908_at	4855	1.31
EDN1	1906	endothelin 1	hsa-let-7b-5p	hsa-let-7b-5p	1100	-1.6196	222802_at	5001	1.3
AGO3	192669	argonaute 3, RISC catalytic component	hsa-let-7b-5p	hsa-let-7b-5p	1100	-1.6196	235782_at	3856	1.38
ELF4	2000	E74 like ETS transcription factor 4	hsa-let-7b-5p	hsa-let-7b-5p	1100	-1.6196	31845_at	5001	-1.3
PDE12	201626	phosphodiesterase 12	hsa-let-7b-5p	hsa-let-7b-5p	1100	-1.6196	214826_at	4696	1.32
FCAR	2204	Fc fragment of IgA receptor	hsa-let-7b-5p	hsa-let-7b-5p	1100	-1.6196	211307_s_at	423	-2.03
SDK1	221935	sidekick cell adhesion molecule 1	hsa-let-7b-5p	hsa-let-7b-5p	1100	-1.6196	229912_at	5665	-1.26
TMED4	222068	transmembrane p24 trafficking protein 4	hsa-let-7b-5p	hsa-let-7b-5p	1100	-1.6196	1558053_s_at	4696	1.32
PXT1	222659	peroxisomal, testis specific 1	hsa-let-7b-5p	hsa-let-7b-5p	1100	-1.6196	1552599_at	4113	1.36
DLGAP4	22839	DLG associated protein 4	hsa-let-7b-5p	hsa-let-7b-5p	1100	-1.6196	202572_s_at	1169	-1.72
CEP164	22897	centrosomal protein 164	hsa-let-7b-5p	hsa-let-7b-5p	1100	-1.6196	204250_s_at	4696	-1.32
HABP4	22927	hyaluronan binding protein 4	hsa-let-7b-5p	hsa-let-7b-5p	1100	-1.6196	232341_x_at	1321	1.68
ZC3H3	23144	zinc finger CCCH-type containing 3	hsa-let-7b-5p	hsa-let-7b-5p	1100	-1.6196	241056_at	5665	-1.26
FRMD4B	23150	FERM domain containing 4B	hsa-let-7b-5p	hsa-let-7b-5p	1100	-1.6196	216131_at	6786	-1.2
PACS2	23241	phosphofurin acidic cluster sorting protein 2	hsa-let-7b-5p	hsa-let-7b-5p	1100	-1.6196	1555824_a_at	6786	1.2
ANKRD28	23243	ankyrin repeat domain 28	hsa-let-7b-5p	hsa-let-7b-5p	1100	-1.6196	213035_at	3617	1.4
AFF2	2334	AF4/FMR2 family member 2	hsa-let-7b-5p	hsa-let-7b-5p	1100	-1.6196	206105_at	4113	1.36
ICMT	23463	isoprenylcysteine carboxyl methyltransferase	hsa-let-7b-5p	hsa-let-7b-5p	1100	-1.6196	201611_s_at	3476	-1.41
CBX5	23468	chromobox 5	hsa-let-7b-5p	hsa-let-7b-5p	1100	-1.6196	234990_at	5001	1.3
TGDS	23483	TDP-glucose 4,6-dehydratase	hsa-let-7b-5p	hsa-let-7b-5p	1100	-1.6196	237346_at	5319	1.28
SMUG1	23583	single-strand-selective monofunctional uracil-DNA glycosylase 1	hsa-let-7b-5p	hsa-let-7b-5p	1100	-1.6196	218685_s_at	4855	1.31
PLD3	23646	phospholipase D family member 3	hsa-let-7b-5p	hsa-let-7b-5p	1100	-1.6196	201050_at	1836	-1.59
ARHGAP8	23779	Rho GTPase activating protein 8	hsa-let-7b-5p	hsa-let-7b-5p	1100	-1.6196	1555162_at	5001	1.3
ZNF318	24149	zinc finger protein 318	hsa-let-7b-5p	hsa-let-7b-5p	1100	-1.6196	203520_s_at	6786	-1.2
B3GAT3	26229	beta-1,3-glucuronyltransferase 3	hsa-let-7b-5p	hsa-let-7b-5p	1100	-1.6196	35179_at	687	-1.88
MYCBP	26292	MYC binding protein	hsa-let-7b-5p	hsa-let-7b-5p	1100	-1.6196	203360_s_at	932	-1.78
OSTF1	26578	osteoclast stimulating factor 1	hsa-let-7b-5p	hsa-let-7b-5p	1100	-1.6196	204479_at	131	-2.45
KCTD21	283219	potassium channel tetramerization domain containing 21	hsa-let-7b-5p	hsa-let-7b-5p	1100	-1.6196	229873_at	1778	1.6
NKIRAS2	28511	NFKB inhibitor interacting Ras like 2	hsa-let-7b-5p	hsa-let-7b-5p	1100	-1.6196	218240_at	4696	-1.32
ABT1	29777	activator of basal transcription 1	hsa-let-7b-5p	hsa-let-7b-5p	1100	-1.6196	218405_at	4696	-1.32
GPR132	29933	G protein-coupled receptor 132	hsa-let-7b-5p	hsa-let-7b-5p	1100	-1.6196	221140_s_at	6603	-1.21
SLC25A24	29957	solute carrier family 25 member 24	hsa-let-7b-5p	hsa-let-7b-5p	1100	-1.6196	1569121_at	3734	1.39
ERO1A	30001	endoplasmic reticulum oxidoreductase 1 alpha	hsa-let-7b-5p	hsa-let-7b-5p	1100	-1.6196	225750_at	3476	-1.41
HK2	3099	hexokinase 2	hsa-let-7b-5p	hsa-let-7b-5p	1100	-1.6196	202934_at	5319	-1.28
SNAI3	333929	snail family transcriptional repressor 3	hsa-let-7b-5p	hsa-let-7b-5p	1100	-1.6196	1560228_at	2835	-1.47
FASLG	356	Fas ligand	hsa-let-7b-5p	hsa-let-7b-5p	1100	-1.6196	210865_at	4696	-1.32
INPP5A	3632	inositol polyphosphate-5-phosphatase A	hsa-let-7b-5p	hsa-let-7b-5p	1100	-1.6196	1554757_a_at	6376	-1.22
ITGB3	3690	integrin subunit beta 3	hsa-let-7b-5p	hsa-let-7b-5p	1100	-1.6196	204628_s_at	2152	1.55
RAB15	376267	RAB15, member RAS oncogene family	hsa-let-7b-5p	hsa-let-7b-5p	1100	-1.6196	59697_at	3856	1.38
KRT5	3852	keratin 5	hsa-let-7b-5p	hsa-let-7b-5p	1100	-1.6196	201820_at	975	1.77
YPEL2	388403	yippee like 2	hsa-let-7b-5p	hsa-let-7b-5p	1100	-1.6196	229060_at	4410	-1.34
MAP3K3	4215	mitogen-activated protein kinase kinase kinase 3	hsa-let-7b-5p	hsa-let-7b-5p	1100	-1.6196	227131_at	1208	-1.71
MUC4	4585	mucin 4, cell surface associated	hsa-let-7b-5p	hsa-let-7b-5p	1100	-1.6196	204895_x_at	6185	-1.23
PPP1R12B	4660	protein phosphatase 1 regulatory subunit 12B	hsa-let-7b-5p	hsa-let-7b-5p	1100	-1.6196	201958_s_at	2152	1.55
ATP2A2	488	ATPase sarcoplasmic/endoplasmic reticulum Ca2+ transporting 2	hsa-let-7b-5p	hsa-let-7b-5p	1100	-1.6196	212362_at	5171	-1.29
OPRM1	4988	opioid receptor mu 1	hsa-let-7b-5p	hsa-let-7b-5p	1100	-1.6196	211359_s_at	3476	1.41
PBX1	5087	PBX homeobox 1	hsa-let-7b-5p	hsa-let-7b-5p	1100	-1.6196	212148_at	975	1.77
RBFOX1	54715	RNA binding fox-1 homolog 1	hsa-let-7b-5p	hsa-let-7b-5p	1100	-1.6196	235070_at	6603	1.21
ZCCHC10	54819	zinc finger CCHC-type containing 10	hsa-let-7b-5p	hsa-let-7b-5p	1100	-1.6196	1559399_s_at	1009	-1.76
FBXL12	54850	F-box and leucine rich repeat protein 12	hsa-let-7b-5p	hsa-let-7b-5p	1100	-1.6196	237256_at	6185	-1.23
STX17	55014	syntaxin 17	hsa-let-7b-5p	hsa-let-7b-5p	1100	-1.6196	218666_s_at	1081	1.74
CDCA8	55143	cell division cycle associated 8	hsa-let-7b-5p	hsa-let-7b-5p	1100	-1.6196	221520_s_at	2232	1.54
DARS2	55157	aspartyl-tRNA synthetase 2, mitochondrial	hsa-let-7b-5p	hsa-let-7b-5p	1100	-1.6196	218365_s_at	932	1.78
DCUN1D2	55208	defective in cullin neddylation 1 domain containing 2	hsa-let-7b-5p	hsa-let-7b-5p	1100	-1.6196	219116_s_at	4113	-1.36
STEAP3	55240	STEAP3 metalloreductase	hsa-let-7b-5p	hsa-let-7b-5p	1100	-1.6196	1554830_a_at	3374	-1.42
BRF2	55290	BRF2, RNA polymerase III transcription initiation factor subunit	hsa-let-7b-5p	hsa-let-7b-5p	1100	-1.6196	218954_s_at	4113	-1.36
DDX19A	55308	DEAD-box helicase 19A	hsa-let-7b-5p	hsa-let-7b-5p	1100	-1.6196	202578_s_at	5665	-1.26
BIN3	55909	bridging integrator 3	hsa-let-7b-5p	hsa-let-7b-5p	1100	-1.6196	1557582_at	255	2.21
SULF2	55959	sulfatase 2	hsa-let-7b-5p	hsa-let-7b-5p	1100	-1.6196	233555_s_at	2739	-1.48
TMX4	56255	thioredoxin related transmembrane protein 4	hsa-let-7b-5p	hsa-let-7b-5p	1100	-1.6196	201580_s_at	1543	-1.64
KLK10	5655	kallikrein related peptidase 10	hsa-let-7b-5p	hsa-let-7b-5p	1100	-1.6196	209792_s_at	3263	1.43
C15orf39	56905	chromosome 15 open reading frame 39	hsa-let-7b-5p	hsa-let-7b-5p	1100	-1.6196	204495_s_at	6603	-1.21
SPPL2B	56928	signal peptide peptidase like 2B	hsa-let-7b-5p	hsa-let-7b-5p	1100	-1.6196	215833_s_at	1715	-1.61
SLC12A9	56996	solute carrier family 12 member 9	hsa-let-7b-5p	hsa-let-7b-5p	1100	-1.6196	223994_s_at	327	-2.13
ZNF512B	57473	zinc finger protein 512B	hsa-let-7b-5p	hsa-let-7b-5p	1100	-1.6196	221869_at	2939	-1.46
ARID1B	57492	AT-rich interaction domain 1B	hsa-let-7b-5p	hsa-let-7b-5p	1100	-1.6196	1566991_at	3051	-1.45
CASKIN1	57524	CASK interacting protein 1	hsa-let-7b-5p	hsa-let-7b-5p	1100	-1.6196	239189_at	5001	-1.3
SPTBN4	57731	spectrin beta, non-erythrocytic 4	hsa-let-7b-5p	hsa-let-7b-5p	1100	-1.6196	224297_s_at	1208	-1.71
PRSS22	64063	protease, serine 22	hsa-let-7b-5p	hsa-let-7b-5p	1100	-1.6196	205847_at	4855	-1.31
AEN	64782	apoptosis enhancing nuclease	hsa-let-7b-5p	hsa-let-7b-5p	1100	-1.6196	219361_s_at	4855	-1.31
VPS33A	65082	VPS33A, CORVET/HOPS core subunit	hsa-let-7b-5p	hsa-let-7b-5p	1100	-1.6196	244400_at	5171	-1.29
SLC1A4	6509	solute carrier family 1 member 4	hsa-let-7b-5p	hsa-let-7b-5p	1100	-1.6196	212811_x_at	5001	1.3
SLC8A2	6543	solute carrier family 8 member A2	hsa-let-7b-5p	hsa-let-7b-5p	1100	-1.6196	215267_s_at	6012	1.24
SURF4	6836	surfeit 4	hsa-let-7b-5p	hsa-let-7b-5p	1100	-1.6196	222977_at	1321	-1.68
TBX5	6910	T-box 5	hsa-let-7b-5p	hsa-let-7b-5p	1100	-1.6196	240715_at	5001	-1.3
TGFBR1	7046	transforming growth factor beta receptor 1	hsa-let-7b-5p	hsa-let-7b-5p	1100	-1.6196	206943_at	1600	1.63
TP53	7157	tumor protein p53	hsa-let-7b-5p	hsa-let-7b-5p	1100	-1.6196	211300_s_at	279	-2.18
UBE2G2	7327	ubiquitin conjugating enzyme E2 G2	hsa-let-7b-5p	hsa-let-7b-5p	1100	-1.6196	209041_s_at	313	-2.14
ZNF215	7762	zinc finger protein 215	hsa-let-7b-5p	hsa-let-7b-5p	1100	-1.6196	220214_at	6603	1.21
LRFN4	78999	leucine rich repeat and fibronectin type III domain containing 4	hsa-let-7b-5p	hsa-let-7b-5p	1100	-1.6196	238092_at	368	-2.08
EFHD2	79180	EF-hand domain family member D2	hsa-let-7b-5p	hsa-let-7b-5p	1100	-1.6196	217992_s_at	489	-1.99
KCTD17	79734	potassium channel tetramerization domain containing 17	hsa-let-7b-5p	hsa-let-7b-5p	1100	-1.6196	1554566_at	3149	1.44
KATNBL1	79768	katanin regulatory subunit B1 like 1	hsa-let-7b-5p	hsa-let-7b-5p	1100	-1.6196	1559658_at	5319	1.28
DOK3	79930	docking protein 3	hsa-let-7b-5p	hsa-let-7b-5p	1100	-1.6196	220320_at	3617	-1.4
ABHD18	80167	abhydrolase domain containing 18	hsa-let-7b-5p	hsa-let-7b-5p	1100	-1.6196	219980_at	975	1.77
BRD3	8019	bromodomain containing 3	hsa-let-7b-5p	hsa-let-7b-5p	1100	-1.6196	203825_at	2739	-1.48
KMT2D	8085	lysine methyltransferase 2D	hsa-let-7b-5p	hsa-let-7b-5p	1100	-1.6196	216382_s_at	2311	1.53
ZBP1	81030	Z-DNA binding protein 1	hsa-let-7b-5p	hsa-let-7b-5p	1100	-1.6196	242020_s_at	1647	-1.62
CAPN3	825	calpain 3	hsa-let-7b-5p	hsa-let-7b-5p	1100	-1.6196	214475_x_at	5835	-1.25
FAM103A1	83640	family with sequence similarity 103 member A1	hsa-let-7b-5p	hsa-let-7b-5p	1100	-1.6196	225208_s_at	6376	-1.22
STK40	83931	serine/threonine kinase 40	hsa-let-7b-5p	hsa-let-7b-5p	1100	-1.6196	225015_s_at	5835	-1.25
STK24	8428	serine/threonine kinase 24	hsa-let-7b-5p	hsa-let-7b-5p	1100	-1.6196	1562425_at	6185	-1.23
RAB11FIP4	84440	RAB11 family interacting protein 4	hsa-let-7b-5p	hsa-let-7b-5p	1100	-1.6196	224482_s_at	704	-1.87
SFT2D3	84826	SFT2 domain containing 3	hsa-let-7b-5p	hsa-let-7b-5p	1100	-1.6196	229472_at	3149	-1.44
LINGO1	84894	leucine rich repeat and Ig domain containing 1	hsa-let-7b-5p	hsa-let-7b-5p	1100	-1.6196	227933_at	3149	-1.44
SMIM3	85027	small integral membrane protein 3	hsa-let-7b-5p	hsa-let-7b-5p	1100	-1.6196	223276_at	4410	1.34
P4HA2	8974	prolyl 4-hydroxylase subunit alpha 2	hsa-let-7b-5p	hsa-let-7b-5p	1100	-1.6196	202733_at	3734	1.39
KLHL6	89857	kelch like family member 6	hsa-let-7b-5p	hsa-let-7b-5p	1100	-1.6196	1560397_s_at	3263	-1.43
DCAF15	90379	DDB1 and CUL4 associated factor 15	hsa-let-7b-5p	hsa-let-7b-5p	1100	-1.6196	91952_at	517	-1.97
TRIM41	90933	tripartite motif containing 41	hsa-let-7b-5p	hsa-let-7b-5p	1100	-1.6196	226445_s_at	1600	-1.63
OSMR	9180	oncostatin M receptor	hsa-let-7b-5p	hsa-let-7b-5p	1100	-1.6196	1554008_at	898	1.79
AURKB	9212	aurora kinase B	hsa-let-7b-5p	hsa-let-7b-5p	1100	-1.6196	239219_at	4551	-1.33
PDLIM7	9260	PDZ and LIM domain 7	hsa-let-7b-5p	hsa-let-7b-5p	1100	-1.6196	214122_at	1242	-1.7
CYTH3	9265	cytohesin 3	hsa-let-7b-5p	hsa-let-7b-5p	1100	-1.6196	243752_s_at	2939	-1.46
2009-03-01	92979	membrane associated ring-CH-type finger 9	hsa-let-7b-5p	hsa-let-7b-5p	1100	-1.6196	226454_at	975	-1.77
B3GNT7	93010	UDP-GlcNAc:betaGal beta-1,3-N-acetylglucosaminyltransferase 7	hsa-let-7b-5p	hsa-let-7b-5p	1100	-1.6196	1555963_x_at	346	-2.11
CHST3	9469	carbohydrate sulfotransferase 3	hsa-let-7b-5p	hsa-let-7b-5p	1100	-1.6196	209834_at	898	1.79
TTLL4	9654	tubulin tyrosine ligase like 4	hsa-let-7b-5p	hsa-let-7b-5p	1100	-1.6196	203703_s_at	1081	1.74
CDC34	997	cell division cycle 34	hsa-let-7b-5p	hsa-let-7b-5p	1100	-1.6196	212540_at	3856	-1.38
TNK2	10188	tyrosine kinase non receptor 2	hsa-miR-7-5p	hsa-miR-7-5p	1200	-1.5596	203839_s_at	5171	-1.29
STX6	10228	syntaxin 6	hsa-miR-7-5p	hsa-miR-7-5p	1200	-1.5596	214441_at	3149	-1.44
CLEC4M	10332	C-type lectin domain family 4 member M	hsa-miR-7-5p	hsa-miR-7-5p	1200	-1.5596	207995_s_at	5481	1.27
MERTK	10461	MER proto-oncogene, tyrosine kinase	hsa-miR-7-5p	hsa-miR-7-5p	1200	-1.5596	211913_s_at	748	-1.85
TCERG1	10915	transcription elongation regulator 1	hsa-miR-7-5p	hsa-miR-7-5p	1200	-1.5596	229706_at	1009	1.76
EHD1	10938	EH domain containing 1	hsa-miR-7-5p	hsa-miR-7-5p	1200	-1.5596	209038_s_at	137	-2.44
MLLT11	10962	MLLT11, transcription factor 7 cofactor	hsa-miR-7-5p	hsa-miR-7-5p	1200	-1.5596	211071_s_at	5319	1.28
CKAP4	10970	cytoskeleton associated protein 4	hsa-miR-7-5p	hsa-miR-7-5p	1200	-1.5596	200999_s_at	56	-3.1
RNF24	11237	ring finger protein 24	hsa-miR-7-5p	hsa-miR-7-5p	1200	-1.5596	204669_s_at	2469	1.51
FAM71E1	112703	family with sequence similarity 71 member E1	hsa-miR-7-5p	hsa-miR-7-5p	1200	-1.5596	229289_at	1647	-1.62
OSBPL5	114879	oxysterol binding protein like 5	hsa-miR-7-5p	hsa-miR-7-5p	1200	-1.5596	233734_s_at	3973	-1.37
ATG4A	115201	autophagy related 4A cysteine peptidase	hsa-miR-7-5p	hsa-miR-7-5p	1200	-1.5596	213115_at	5001	1.3
DPCR1	135656	diffuse panbronchiolitis critical region 1	hsa-miR-7-5p	hsa-miR-7-5p	1200	-1.5596	241137_at	5481	1.27
FBXL14	144699	F-box and leucine rich repeat protein 14	hsa-miR-7-5p	hsa-miR-7-5p	1200	-1.5596	1553682_at	4855	1.31
B3GLCT	145173	beta 3-glucosyltransferase	hsa-miR-7-5p	hsa-miR-7-5p	1200	-1.5596	227100_at	3973	1.37
RBFOX3	146713	RNA binding fox-1 homolog 3	hsa-miR-7-5p	hsa-miR-7-5p	1200	-1.5596	229406_at	6603	-1.21
DIRAS1	148252	DIRAS family GTPase 1	hsa-miR-7-5p	hsa-miR-7-5p	1200	-1.5596	226573_at	2939	-1.46
COMMD7	149951	COMM domain containing 7	hsa-miR-7-5p	hsa-miR-7-5p	1200	-1.5596	244178_at	6012	1.24
CTSB	1508	cathepsin B	hsa-miR-7-5p	hsa-miR-7-5p	1200	-1.5596	200838_at	1778	-1.6
CTSK	1513	cathepsin K	hsa-miR-7-5p	hsa-miR-7-5p	1200	-1.5596	202450_s_at	1778	1.6
EGFR	1956	epidermal growth factor receptor	hsa-miR-7-5p	hsa-miR-7-5p	1200	-1.5596	201984_s_at	2311	1.53
FHIT	2272	fragile histidine triad	hsa-miR-7-5p	hsa-miR-7-5p	1200	-1.5596	206492_at	4113	-1.36
IGSF9B	22997	immunoglobulin superfamily member 9B	hsa-miR-7-5p	hsa-miR-7-5p	1200	-1.5596	215255_at	4551	-1.33
RAD54L2	23132	RAD54 like 2	hsa-miR-7-5p	hsa-miR-7-5p	1200	-1.5596	1557194_a_at	2835	1.47
ANKRD12	23253	ankyrin repeat domain 12	hsa-miR-7-5p	hsa-miR-7-5p	1200	-1.5596	216563_at	355	2.09
HAUS5	23354	HAUS augmin like complex subunit 5	hsa-miR-7-5p	hsa-miR-7-5p	1200	-1.5596	36888_at	1081	1.74
ANGPTL2	23452	angiopoietin like 2	hsa-miR-7-5p	hsa-miR-7-5p	1200	-1.5596	213001_at	5665	1.26
TMCO4	255104	transmembrane and coiled-coil domains 4	hsa-miR-7-5p	hsa-miR-7-5p	1200	-1.5596	1560292_a_at	3476	-1.41
SETBP1	26040	SET binding protein 1	hsa-miR-7-5p	hsa-miR-7-5p	1200	-1.5596	205933_at	932	1.78
GFER	2671	growth factor, augmenter of liver regeneration	hsa-miR-7-5p	hsa-miR-7-5p	1200	-1.5596	204659_s_at	975	-1.77
CNPPD1	27013	cyclin Pas1/PHO80 domain containing 1	hsa-miR-7-5p	hsa-miR-7-5p	1200	-1.5596	207511_s_at	1715	-1.61
GLG1	2734	golgi glycoprotein 1	hsa-miR-7-5p	hsa-miR-7-5p	1200	-1.5596	225918_at	5319	-1.28
RABGEF1	27342	RAB guanine nucleotide exchange factor 1	hsa-miR-7-5p	hsa-miR-7-5p	1200	-1.5596	235407_at	3263	1.43
GLI3	2737	GLI family zinc finger 3	hsa-miR-7-5p	hsa-miR-7-5p	1200	-1.5596	227376_at	5001	-1.3
GNAS	2778	GNAS complex locus	hsa-miR-7-5p	hsa-miR-7-5p	1200	-1.5596	217058_at	1280	-1.69
ST8SIA5	29906	ST8 alpha-N-acetyl-neuraminide alpha-2,8-sialyltransferase 5	hsa-miR-7-5p	hsa-miR-7-5p	1200	-1.5596	217514_at	5171	-1.29
TTC6	319089	tetratricopeptide repeat domain 6	hsa-miR-7-5p	hsa-miR-7-5p	1200	-1.5596	1556665_at	761	1.84
AGFG2	3268	ArfGAP with FG repeats 2	hsa-miR-7-5p	hsa-miR-7-5p	1200	-1.5596	222126_at	2076	-1.56
LOXL2	4017	lysyl oxidase like 2	hsa-miR-7-5p	hsa-miR-7-5p	1200	-1.5596	202998_s_at	5171	1.29
PAK1	5058	p21 (RAC1) activated kinase 1	hsa-miR-7-5p	hsa-miR-7-5p	1200	-1.5596	209615_s_at	1993	-1.57
UBR5	51366	ubiquitin protein ligase E3 component n-recognin 5	hsa-miR-7-5p	hsa-miR-7-5p	1200	-1.5596	208884_s_at	6012	1.24
NUB1	51667	negative regulator of ubiquitin like proteins 1	hsa-miR-7-5p	hsa-miR-7-5p	1200	-1.5596	222512_at	3374	-1.42
PKP2	5318	plakophilin 2	hsa-miR-7-5p	hsa-miR-7-5p	1200	-1.5596	214154_s_at	5319	-1.28
TPCN1	53373	two pore segment channel 1	hsa-miR-7-5p	hsa-miR-7-5p	1200	-1.5596	1557185_at	2939	-1.46
PLEC	5339	plectin	hsa-miR-7-5p	hsa-miR-7-5p	1200	-1.5596	216971_s_at	1044	-1.75
POLH	5429	DNA polymerase eta	hsa-miR-7-5p	hsa-miR-7-5p	1200	-1.5596	1557700_at	114	2.52
SOX18	54345	SRY-box 18	hsa-miR-7-5p	hsa-miR-7-5p	1200	-1.5596	219568_x_at	5835	-1.25
MIER2	54531	MIER family member 2	hsa-miR-7-5p	hsa-miR-7-5p	1200	-1.5596	221862_at	4259	1.35
ITFG2	55846	integrin alpha FG-GAP repeat containing 2	hsa-miR-7-5p	hsa-miR-7-5p	1200	-1.5596	220590_at	6603	-1.21
ZNF395	55893	zinc finger protein 395	hsa-miR-7-5p	hsa-miR-7-5p	1200	-1.5596	222536_s_at	2152	-1.55
PSEN1	5663	presenilin 1	hsa-miR-7-5p	hsa-miR-7-5p	1200	-1.5596	238816_at	1778	-1.6
POLE4	56655	DNA polymerase epsilon 4, accessory subunit	hsa-miR-7-5p	hsa-miR-7-5p	1200	-1.5596	1553587_a_at	1081	-1.74
NDUFA4L2	56901	NDUFA4, mitochondrial complex associated like 2	hsa-miR-7-5p	hsa-miR-7-5p	1200	-1.5596	218484_at	1600	-1.63
RALGAPA2	57186	Ral GTPase activating protein catalytic alpha subunit 2	hsa-miR-7-5p	hsa-miR-7-5p	1200	-1.5596	239660_at	6603	1.21
REXO1	57455	RNA exonuclease 1 homolog	hsa-miR-7-5p	hsa-miR-7-5p	1200	-1.5596	233939_at	449	-2.01
PTK2	5747	protein tyrosine kinase 2	hsa-miR-7-5p	hsa-miR-7-5p	1200	-1.5596	208820_at	2076	1.56
CADM3	57863	cell adhesion molecule 3	hsa-miR-7-5p	hsa-miR-7-5p	1200	-1.5596	221921_s_at	3973	-1.37
RAB6A	5870	RAB6A, member RAS oncogene family	hsa-miR-7-5p	hsa-miR-7-5p	1200	-1.5596	201048_x_at	498	-1.98
RELA	5970	RELA proto-oncogene, NF-kB subunit	hsa-miR-7-5p	hsa-miR-7-5p	1200	-1.5596	209878_s_at	687	-1.88
RYK	6259	receptor-like tyrosine kinase	hsa-miR-7-5p	hsa-miR-7-5p	1200	-1.5596	216976_s_at	1993	-1.57
SCN2B	6327	sodium voltage-gated channel beta subunit 2	hsa-miR-7-5p	hsa-miR-7-5p	1200	-1.5596	210364_at	5665	-1.26
SDHC	6391	succinate dehydrogenase complex subunit C	hsa-miR-7-5p	hsa-miR-7-5p	1200	-1.5596	238056_at	2835	1.47
TP53AIP1	63970	tumor protein p53 regulated apoptosis inducing protein 1	hsa-miR-7-5p	hsa-miR-7-5p	1200	-1.5596	220403_s_at	3973	-1.37
RFX7	64864	regulatory factor X7	hsa-miR-7-5p	hsa-miR-7-5p	1200	-1.5596	218430_s_at	1081	-1.74
SRD5A1	6715	steroid 5 alpha-reductase 1	hsa-miR-7-5p	hsa-miR-7-5p	1200	-1.5596	204675_at	6012	1.24
TFRC	7037	transferrin receptor	hsa-miR-7-5p	hsa-miR-7-5p	1200	-1.5596	240686_x_at	584	-1.93
TMEM242	729515	transmembrane protein 242	hsa-miR-7-5p	hsa-miR-7-5p	1200	-1.5596	218453_s_at	1906	1.58
NR1H2	7376	nuclear receptor subfamily 1 group H member 2	hsa-miR-7-5p	hsa-miR-7-5p	1200	-1.5596	218215_s_at	449	-2.01
VDAC3	7419	voltage dependent anion channel 3	hsa-miR-7-5p	hsa-miR-7-5p	1200	-1.5596	208844_at	584	1.93
ZNF557	79230	zinc finger protein 557	hsa-miR-7-5p	hsa-miR-7-5p	1200	-1.5596	220444_at	4113	-1.36
BTNL8	79908	butyrophilin like 8	hsa-miR-7-5p	hsa-miR-7-5p	1200	-1.5596	220421_at	1127	1.73
PYROXD1	79912	pyridine nucleotide-disulphide oxidoreductase domain 1	hsa-miR-7-5p	hsa-miR-7-5p	1200	-1.5596	231173_at	5665	1.26
CPTP	80772	ceramide-1-phosphate transfer protein	hsa-miR-7-5p	hsa-miR-7-5p	1200	-1.5596	220734_s_at	3617	-1.4
CALM3	808	calmodulin 3	hsa-miR-7-5p	hsa-miR-7-5p	1200	-1.5596	200623_s_at	2232	-1.54
CAMK2D	817	calcium/calmodulin dependent protein kinase II delta	hsa-miR-7-5p	hsa-miR-7-5p	1200	-1.5596	230749_s_at	1378	-1.67
RHBDD1	84236	rhomboid domain containing 1	hsa-miR-7-5p	hsa-miR-7-5p	1200	-1.5596	227414_at	1543	1.64
MFSD9	84804	major facilitator superfamily domain containing 9	hsa-miR-7-5p	hsa-miR-7-5p	1200	-1.5596	213403_at	1778	-1.6
SEMA7A	8482	semaphorin 7A (John Milton Hagen blood group)	hsa-miR-7-5p	hsa-miR-7-5p	1200	-1.5596	230345_at	3476	-1.41
FAM83A	84985	family with sequence similarity 83 member A	hsa-miR-7-5p	hsa-miR-7-5p	1200	-1.5596	239586_at	3476	1.41
SHANK3	85358	SH3 and multiple ankyrin repeat domains 3	hsa-miR-7-5p	hsa-miR-7-5p	1200	-1.5596	229698_at	6376	-1.22
AGPS	8540	alkylglycerone phosphate synthase	hsa-miR-7-5p	hsa-miR-7-5p	1200	-1.5596	205401_at	1485	-1.65
SOCS2	8835	suppressor of cytokine signaling 2	hsa-miR-7-5p	hsa-miR-7-5p	1200	-1.5596	232539_at	5665	1.26
SQSTM1	8878	sequestosome 1	hsa-miR-7-5p	hsa-miR-7-5p	1200	-1.5596	239004_at	313	-2.14
GAL3ST3	89792	galactose-3-O-sulfotransferase 3	hsa-miR-7-5p	hsa-miR-7-5p	1200	-1.5596	243965_at	4551	-1.33
UBE3B	89910	ubiquitin protein ligase E3B	hsa-miR-7-5p	hsa-miR-7-5p	1200	-1.5596	213822_s_at	3149	-1.44
HAP1	9001	huntingtin associated protein 1	hsa-miR-7-5p	hsa-miR-7-5p	1200	-1.5596	238275_at	3051	-1.45
RNF8	9025	ring finger protein 8	hsa-miR-7-5p	hsa-miR-7-5p	1200	-1.5596	203161_s_at	3476	1.41
TTC5	91875	tetratricopeptide repeat domain 5	hsa-miR-7-5p	hsa-miR-7-5p	1200	-1.5596	243007_at	2835	1.47
ZBTB22	9278	zinc finger and BTB domain containing 22	hsa-miR-7-5p	hsa-miR-7-5p	1200	-1.5596	213081_at	4259	-1.35
KLF4	9314	Kruppel like factor 4	hsa-miR-7-5p	hsa-miR-7-5p	1200	-1.5596	221841_s_at	2739	1.48
PRDM6	93166	PR/SET domain 6	hsa-miR-7-5p	hsa-miR-7-5p	1200	-1.5596	230311_s_at	2311	1.53
PCYT1B	9468	phosphate cytidylyltransferase 1, choline, beta	hsa-miR-7-5p	hsa-miR-7-5p	1200	-1.5596	210456_at	3973	-1.37
SCARB2	950	scavenger receptor class B member 2	hsa-miR-7-5p	hsa-miR-7-5p	1200	-1.5596	215754_at	2152	1.55
APOBEC3B	9582	apolipoprotein B mRNA editing enzyme catalytic subunit 3B	hsa-miR-7-5p	hsa-miR-7-5p	1200	-1.5596	206632_s_at	368	-2.08
ENTPD4	9583	ectonucleoside triphosphate diphosphohydrolase 4	hsa-miR-7-5p	hsa-miR-7-5p	1200	-1.5596	204077_x_at	6012	-1.24
LRRC14	9684	leucine rich repeat containing 14	hsa-miR-7-5p	hsa-miR-7-5p	1200	-1.5596	203495_at	1169	-1.72
RUBCN	9711	RUN and cysteine rich domain containing beclin 1 interacting protein	hsa-miR-7-5p	hsa-miR-7-5p	1200	-1.5596	212735_at	1906	1.58
BMS1	9790	BMS1, ribosome biogenesis factor	hsa-miR-7-5p	hsa-miR-7-5p	1200	-1.5596	203082_at	3734	-1.39
SMG7	9887	SMG7, nonsense mediated mRNA decay factor	hsa-miR-7-5p	hsa-miR-7-5p	1200	-1.5596	236367_at	1169	1.72
PPP4R1	9989	protein phosphatase 4 regulatory subunit 1	hsa-miR-7-5p	hsa-miR-7-5p	1200	-1.5596	201594_s_at	4113	-1.36
NUTF2	10204	nuclear transport factor 2	hsa-miR-4433b-5p	hsa-miR-4433b-5p	1300	1.516	202397_at	38	-3.5
EFS	10278	embryonal Fyn-associated substrate	hsa-miR-4433b-5p	hsa-miR-4433b-5p	1300	1.516	210880_s_at	1127	1.73
SNX20	124460	sorting nexin 20	hsa-miR-4433b-5p	hsa-miR-4433b-5p	1300	1.516	229045_at	274	-2.19
MRPL10	124995	mitochondrial ribosomal protein L10	hsa-miR-4433b-5p	hsa-miR-4433b-5p	1300	1.516	224671_at	1647	-1.62
CST9	128822	cystatin 9	hsa-miR-4433b-5p	hsa-miR-4433b-5p	1300	1.516	1554386_at	5001	-1.3
ATF6B	1388	activating transcription factor 6 beta	hsa-miR-4433b-5p	hsa-miR-4433b-5p	1300	1.516	216208_s_at	5001	-1.3
CRHR1	1394	corticotropin releasing hormone receptor 1	hsa-miR-4433b-5p	hsa-miR-4433b-5p	1300	1.516	208593_x_at	3374	1.42
CSE1L	1434	chromosome segregation 1 like	hsa-miR-4433b-5p	hsa-miR-4433b-5p	1300	1.516	210765_at	2939	1.46
AMZ1	155185	archaelysin family metallopeptidase 1	hsa-miR-4433b-5p	hsa-miR-4433b-5p	1300	1.516	1561179_s_at	4259	-1.35
TMEM92	162461	transmembrane protein 92	hsa-miR-4433b-5p	hsa-miR-4433b-5p	1300	1.516	231408_at	5001	1.3
FUT11	170384	fucosyltransferase 11	hsa-miR-4433b-5p	hsa-miR-4433b-5p	1300	1.516	226348_at	2152	-1.55
STK32A	202374	serine/threonine kinase 32A	hsa-miR-4433b-5p	hsa-miR-4433b-5p	1300	1.516	229866_at	3476	-1.41
FAM185A	222234	family with sequence similarity 185 member A	hsa-miR-4433b-5p	hsa-miR-4433b-5p	1300	1.516	236182_at	218	-2.26
PHLDA1	22822	pleckstrin homology like domain family A member 1	hsa-miR-4433b-5p	hsa-miR-4433b-5p	1300	1.516	225842_at	6376	1.22
BAHD1	22893	bromo adjacent homology domain containing 1	hsa-miR-4433b-5p	hsa-miR-4433b-5p	1300	1.516	203051_at	2076	-1.56
ICOSLG	23308	inducible T cell costimulator ligand	hsa-miR-4433b-5p	hsa-miR-4433b-5p	1300	1.516	211198_s_at	6603	-1.21
SLC39A14	23516	solute carrier family 39 member 14	hsa-miR-4433b-5p	hsa-miR-4433b-5p	1300	1.516	212110_at	5665	1.26
WFDC9	259240	WAP four-disulfide core domain 9	hsa-miR-4433b-5p	hsa-miR-4433b-5p	1300	1.516	1552415_a_at	5481	1.27
TSPAN17	26262	tetraspanin 17	hsa-miR-4433b-5p	hsa-miR-4433b-5p	1300	1.516	225235_at	1421	-1.66
PRPF19	27339	pre-mRNA processing factor 19	hsa-miR-4433b-5p	hsa-miR-4433b-5p	1300	1.516	203103_s_at	1778	-1.6
RABL3	285282	RAB, member of RAS oncogene family like 3	hsa-miR-4433b-5p	hsa-miR-4433b-5p	1300	1.516	213970_at	1127	1.73
TRA2A	29896	transformer 2 alpha homolog	hsa-miR-4433b-5p	hsa-miR-4433b-5p	1300	1.516	213575_at	1242	-1.7
IL13RA1	3597	interleukin 13 receptor subunit alpha 1	hsa-miR-4433b-5p	hsa-miR-4433b-5p	1300	1.516	201887_at	4259	-1.35
ARRB1	408	arrestin beta 1	hsa-miR-4433b-5p	hsa-miR-4433b-5p	1300	1.516	218832_x_at	2232	-1.54
NFKB2	4791	nuclear factor kappa B subunit 2	hsa-miR-4433b-5p	hsa-miR-4433b-5p	1300	1.516	209636_at	833	-1.81
ISYNA1	51477	inositol-3-phosphate synthase 1	hsa-miR-4433b-5p	hsa-miR-4433b-5p	1300	1.516	229324_x_at	240	-2.23
SAMD4B	55095	sterile alpha motif domain containing 4B	hsa-miR-4433b-5p	hsa-miR-4433b-5p	1300	1.516	220457_at	3263	-1.43
RNF121	55298	ring finger protein 121	hsa-miR-4433b-5p	hsa-miR-4433b-5p	1300	1.516	219021_at	2835	-1.47
BCORL1	63035	BCL6 corepressor like 1	hsa-miR-4433b-5p	hsa-miR-4433b-5p	1300	1.516	234711_s_at	3149	-1.44
SLC11A1	6556	solute carrier family 11 member 1	hsa-miR-4433b-5p	hsa-miR-4433b-5p	1300	1.516	217507_at	1378	-1.67
REEP4	80346	receptor accessory protein 4	hsa-miR-4433b-5p	hsa-miR-4433b-5p	1300	1.516	218777_at	6376	-1.22
DOCK8	81704	dedicator of cytokinesis 8	hsa-miR-4433b-5p	hsa-miR-4433b-5p	1300	1.516	239027_at	1421	-1.66
FCRL5	83416	Fc receptor like 5	hsa-miR-4433b-5p	hsa-miR-4433b-5p	1300	1.516	224404_s_at	4410	1.34
FRMD8	83786	FERM domain containing 8	hsa-miR-4433b-5p	hsa-miR-4433b-5p	1300	1.516	1554903_at	131	2.45
ZNF503	84858	zinc finger protein 503	hsa-miR-4433b-5p	hsa-miR-4433b-5p	1300	1.516	227225_at	6185	-1.23
RUNX1	861	runt related transcription factor 1	hsa-miR-4433b-5p	hsa-miR-4433b-5p	1300	1.516	209359_x_at	833	-1.81
NOL3	8996	nucleolar protein 3	hsa-miR-4433b-5p	hsa-miR-4433b-5p	1300	1.516	221566_s_at	368	-2.08
CABLES1	91768	Cdk5 and Abl enzyme substrate 1	hsa-miR-4433b-5p	hsa-miR-4433b-5p	1300	1.516	225532_at	3734	-1.39
PIGM	93183	phosphatidylinositol glycan anchor biosynthesis class M	hsa-miR-4433b-5p	hsa-miR-4433b-5p	1300	1.516	235168_at	2739	1.48
MAD2L2	10459	mitotic arrest deficient 2 like 2	hsa-miR-127-3p	hsa-miR-127-3p	1400	-1.5083	223234_at	1321	-1.68
PLD4	122618	phospholipase D family member 4	hsa-miR-127-3p	hsa-miR-127-3p	1400	-1.5083	235802_at	537	-1.96
CNGB1	1258	cyclic nucleotide gated channel beta 1	hsa-miR-127-3p	hsa-miR-127-3p	1400	-1.5083	211099_s_at	4259	-1.35
ADAD2	161931	adenosine deaminase domain containing 2	hsa-miR-127-3p	hsa-miR-127-3p	1400	-1.5083	236463_at	1421	-1.66
R3HCC1	203069	R3H domain and coiled-coil containing 1	hsa-miR-127-3p	hsa-miR-127-3p	1400	-1.5083	35156_at	2396	-1.52
BRAT1	221927	BRCA1 associated ATM activator 1	hsa-miR-127-3p	hsa-miR-127-3p	1400	-1.5083	225437_s_at	5835	-1.25
EHBP1L1	254102	EH domain binding protein 1 like 1	hsa-miR-127-3p	hsa-miR-127-3p	1400	-1.5083	91703_at	245	-2.22
CFAP47	286464	cilia and flagella associated protein 47	hsa-miR-127-3p	hsa-miR-127-3p	1400	-1.5083	1553466_at	2152	1.55
MATK	4145	megakaryocyte-associated tyrosine kinase	hsa-miR-127-3p	hsa-miR-127-3p	1400	-1.5083	206267_s_at	181	-2.33
ACO2	50	aconitase 2	hsa-miR-127-3p	hsa-miR-127-3p	1400	-1.5083	200793_s_at	3856	-1.38
PGPEP1	54858	pyroglutamyl-peptidase I	hsa-miR-127-3p	hsa-miR-127-3p	1400	-1.5083	219891_at	1778	1.6
TRMU	55687	tRNA 5-methylaminomethyl-2-thiouridylate methyltransferase	hsa-miR-127-3p	hsa-miR-127-3p	1400	-1.5083	213634_s_at	2396	-1.52
TTYH1	57348	tweety family member 1	hsa-miR-127-3p	hsa-miR-127-3p	1400	-1.5083	219415_at	5171	-1.29
VAMP2	6844	vesicle associated membrane protein 2	hsa-miR-127-3p	hsa-miR-127-3p	1400	-1.5083	201557_at	2739	-1.48
TALDO1	6888	transaldolase 1	hsa-miR-127-3p	hsa-miR-127-3p	1400	-1.5083	201463_s_at	3973	-1.37
BAIAP2L2	80115	BAI1 associated protein 2 like 2	hsa-miR-127-3p	hsa-miR-127-3p	1400	-1.5083	228876_at	5835	-1.25
RRP36	88745	ribosomal RNA processing 36	hsa-miR-127-3p	hsa-miR-127-3p	1400	-1.5083	235223_at	2835	-1.47
AP4M1	9179	adaptor related protein complex 4 mu 1 subunit	hsa-miR-127-3p	hsa-miR-127-3p	1400	-1.5083	209837_at	5835	-1.25
MSC	9242	musculin	hsa-miR-127-3p	hsa-miR-127-3p	1400	-1.5083	209928_s_at	423	-2.03
ABCF2	10061	ATP binding cassette subfamily F member 2	hsa-miR-1301-3p	hsa-miR-1301-3p	1500	1.5019	209247_s_at	2939	-1.46
SCAMP2	10066	secretory carrier membrane protein 2	hsa-miR-1301-3p	hsa-miR-1301-3p	1500	1.5019	218143_s_at	4259	-1.35
TSFM	10102	Ts translation elongation factor, mitochondrial	hsa-miR-1301-3p	hsa-miR-1301-3p	1500	1.5019	214331_at	6012	1.24
EXOC3	11336	exocyst complex component 3	hsa-miR-1301-3p	hsa-miR-1301-3p	1500	1.5019	212630_at	2739	-1.48
LYPD1	116372	LY6/PLAUR domain containing 1	hsa-miR-1301-3p	hsa-miR-1301-3p	1500	1.5019	212909_at	3149	-1.44
TEDDM1	127670	transmembrane epididymal protein 1	hsa-miR-1301-3p	hsa-miR-1301-3p	1500	1.5019	1552940_at	2152	1.55
MTPN	136319	myotrophin	hsa-miR-1301-3p	hsa-miR-1301-3p	1500	1.5019	223925_s_at	3617	1.4
MUC17	140453	mucin 17, cell surface associated	hsa-miR-1301-3p	hsa-miR-1301-3p	1500	1.5019	232407_at	6012	1.24
CSPG4	1464	chondroitin sulfate proteoglycan 4	hsa-miR-1301-3p	hsa-miR-1301-3p	1500	1.5019	204736_s_at	3374	-1.42
KANSL1L	151050	KAT8 regulatory NSL complex subunit 1 like	hsa-miR-1301-3p	hsa-miR-1301-3p	1500	1.5019	215046_at	1543	1.64
ECM2	1842	extracellular matrix protein 2	hsa-miR-1301-3p	hsa-miR-1301-3p	1500	1.5019	1568779_a_at	6603	1.21
CADM4	199731	cell adhesion molecule 4	hsa-miR-1301-3p	hsa-miR-1301-3p	1500	1.5019	214267_s_at	3734	-1.39
C6orf89	221477	chromosome 6 open reading frame 89	hsa-miR-1301-3p	hsa-miR-1301-3p	1500	1.5019	224977_at	1127	-1.73
FDXR	2232	ferredoxin reductase	hsa-miR-1301-3p	hsa-miR-1301-3p	1500	1.5019	207813_s_at	2232	-1.54
CD93	22918	CD93 molecule	hsa-miR-1301-3p	hsa-miR-1301-3p	1500	1.5019	202878_s_at	2469	-1.51
MAPKBP1	23005	mitogen-activated protein kinase binding protein 1	hsa-miR-1301-3p	hsa-miR-1301-3p	1500	1.5019	1558839_at	5001	1.3
TTLL12	23170	tubulin tyrosine ligase like 12	hsa-miR-1301-3p	hsa-miR-1301-3p	1500	1.5019	1552257_a_at	6786	1.2
PADI4	23569	peptidyl arginine deiminase 4	hsa-miR-1301-3p	hsa-miR-1301-3p	1500	1.5019	211413_s_at	2469	-1.51
CNTNAP2	26047	contactin associated protein like 2	hsa-miR-1301-3p	hsa-miR-1301-3p	1500	1.5019	219300_s_at	1378	1.67
TAF5L	27097	TATA-box binding protein associated factor 5 like	hsa-miR-1301-3p	hsa-miR-1301-3p	1500	1.5019	237199_at	4855	1.31
GLS	2744	glutaminase	hsa-miR-1301-3p	hsa-miR-1301-3p	1500	1.5019	223080_at	6012	1.24
SIRPB2	284759	signal regulatory protein beta 2	hsa-miR-1301-3p	hsa-miR-1301-3p	1500	1.5019	1559034_at	1081	-1.74
PDIA3	2923	protein disulfide isomerase family A member 3	hsa-miR-1301-3p	hsa-miR-1301-3p	1500	1.5019	227033_at	3476	1.41
RBM15B	29890	RNA binding motif protein 15B	hsa-miR-1301-3p	hsa-miR-1301-3p	1500	1.5019	202689_at	5665	-1.26
ANXA5	308	annexin A5	hsa-miR-1301-3p	hsa-miR-1301-3p	1500	1.5019	200782_at	1169	-1.72
APBB2	323	amyloid beta precursor protein binding family B member 2	hsa-miR-1301-3p	hsa-miR-1301-3p	1500	1.5019	213419_at	5665	1.26
FOXK2	3607	forkhead box K2	hsa-miR-1301-3p	hsa-miR-1301-3p	1500	1.5019	223409_at	3734	-1.39
TNPO1	3842	transportin 1	hsa-miR-1301-3p	hsa-miR-1301-3p	1500	1.5019	212635_at	5001	-1.3
KRT1	3848	keratin 1	hsa-miR-1301-3p	hsa-miR-1301-3p	1500	1.5019	205900_at	83	2.76
TMEM200B	399474	transmembrane protein 200B	hsa-miR-1301-3p	hsa-miR-1301-3p	1500	1.5019	227386_s_at	4696	1.32
NBN	4683	nibrin	hsa-miR-1301-3p	hsa-miR-1301-3p	1500	1.5019	202905_x_at	3856	1.38
UBQLN3	50613	ubiquilin 3	hsa-miR-1301-3p	hsa-miR-1301-3p	1500	1.5019	220422_at	6185	1.23
2002-03-01	54996	mitochondrial amidoxime reducing component 2	hsa-miR-1301-3p	hsa-miR-1301-3p	1500	1.5019	219527_at	724	-1.86
EVA1B	55194	eva-1 homolog B	hsa-miR-1301-3p	hsa-miR-1301-3p	1500	1.5019	220134_x_at	151	-2.4
LUC7L	55692	LUC7 like	hsa-miR-1301-3p	hsa-miR-1301-3p	1500	1.5019	220143_x_at	1081	-1.74
FAM212B	55924	family with sequence similarity 212 member B	hsa-miR-1301-3p	hsa-miR-1301-3p	1500	1.5019	229382_at	5481	1.27
MEPCE	56257	methylphosphate capping enzyme	hsa-miR-1301-3p	hsa-miR-1301-3p	1500	1.5019	219798_s_at	3973	-1.37
CELF4	56853	CUGBP Elav-like family member 4	hsa-miR-1301-3p	hsa-miR-1301-3p	1500	1.5019	223653_x_at	4113	-1.36
FAM219B	57184	family with sequence similarity 219 member B	hsa-miR-1301-3p	hsa-miR-1301-3p	1500	1.5019	224798_s_at	6376	-1.22
USP36	57602	ubiquitin specific peptidase 36	hsa-miR-1301-3p	hsa-miR-1301-3p	1500	1.5019	220370_s_at	5171	-1.29
RANBP10	57610	RAN binding protein 10	hsa-miR-1301-3p	hsa-miR-1301-3p	1500	1.5019	232329_at	5835	1.25
RAD1	5810	RAD1 checkpoint DNA exonuclease	hsa-miR-1301-3p	hsa-miR-1301-3p	1500	1.5019	204460_s_at	4410	1.34
EPS15L1	58513	epidermal growth factor receptor pathway substrate 15 like 1	hsa-miR-1301-3p	hsa-miR-1301-3p	1500	1.5019	232438_at	1836	-1.59
RGS4	5999	regulator of G protein signaling 4	hsa-miR-1301-3p	hsa-miR-1301-3p	1500	1.5019	204337_at	125	2.47
RHEB	6009	Ras homolog, mTORC1 binding	hsa-miR-1301-3p	hsa-miR-1301-3p	1500	1.5019	201452_at	2739	-1.48
NOL6	65083	nucleolar protein 6	hsa-miR-1301-3p	hsa-miR-1301-3p	1500	1.5019	228076_s_at	4696	-1.32
SMS	6611	spermine synthase	hsa-miR-1301-3p	hsa-miR-1301-3p	1500	1.5019	202043_s_at	1378	-1.67
SOX2	6657	SRY-box 2	hsa-miR-1301-3p	hsa-miR-1301-3p	1500	1.5019	214178_s_at	5481	1.27
TCN1	6947	transcobalamin 1	hsa-miR-1301-3p	hsa-miR-1301-3p	1500	1.5019	205513_at	2396	1.52
ANKRD55	79722	ankyrin repeat domain 55	hsa-miR-1301-3p	hsa-miR-1301-3p	1500	1.5019	220112_at	2232	1.54
NUBPL	80224	nucleotide binding protein like	hsa-miR-1301-3p	hsa-miR-1301-3p	1500	1.5019	220176_at	6603	-1.21
URM1	81605	ubiquitin related modifier 1	hsa-miR-1301-3p	hsa-miR-1301-3p	1500	1.5019	208101_s_at	6786	-1.2
ARID1A	8289	AT-rich interaction domain 1A	hsa-miR-1301-3p	hsa-miR-1301-3p	1500	1.5019	210649_s_at	1280	-1.69
TAGLN2	8407	transgelin 2	hsa-miR-1301-3p	hsa-miR-1301-3p	1500	1.5019	210978_s_at	932	-1.78
ARMC2	84071	armadillo repeat containing 2	hsa-miR-1301-3p	hsa-miR-1301-3p	1500	1.5019	223866_at	1421	1.66
RNGTT	8732	RNA guanylyltransferase and 5'-phosphatase	hsa-miR-1301-3p	hsa-miR-1301-3p	1500	1.5019	211387_x_at	3617	1.4
TRIM4	89122	tripartite motif containing 4	hsa-miR-1301-3p	hsa-miR-1301-3p	1500	1.5019	1554287_at	1647	-1.62
CNOT9	9125	CCR4-NOT transcription complex subunit 9	hsa-miR-1301-3p	hsa-miR-1301-3p	1500	1.5019	213098_at	449	-2.01
DNAJC3	5611	DnaJ heat shock protein family (Hsp40) member C3					208499_s_at	2835	-1.47
PYROXD2	84795	pyridine nucleotide-disulphide oxidoreductase domain 2					232942_at	6603	1.21
CDS1	1040	CDP-diacylglycerol synthase 1					226185_at	6185	1.23
MYH11	4629	myosin heavy chain 11					228133_s_at	3973	-1.37
CCDC71L	168455	coiled-coil domain containing 71 like					228668_x_at	4259	-1.35
ZNF124	7678	zinc finger protein 124					234394_at	4410	1.34
SLAMF8	56833	SLAM family member 8					219385_at	3374	1.42
NCAM1	4684	neural cell adhesion molecule 1					231532_at	6185	-1.23
WIPI2	26100	WD repeat domain, phosphoinositide interacting 2					204710_s_at	4410	-1.34
WIPI2	26100	WD repeat domain, phosphoinositide interacting 2					202031_s_at	5171	-1.29
BRD4	23476	bromodomain containing 4					202103_at	6185	-1.23
UBE2D4	51619	ubiquitin conjugating enzyme E2 D4 (putative)					58900_at	1009	1.76
COA1	55744	cytochrome c oxidase assembly factor 1 homolog					239490_at	3051	1.45
JPH3	57338	junctophilin 3					229294_at	4113	1.36
NF2	4771	neurofibromin 2					211017_s_at	6376	-1.22
ZNF831	128611	zinc finger protein 831					1558827_a_at	5665	-1.26
ASXL2	55252	additional sex combs like 2, transcriptional regulator					1555266_a_at	6012	-1.24
CORO1C	23603	coronin 1C					221676_s_at	4551	-1.33
ADAM23	8745	ADAM metallopeptidase domain 23					213808_at	3476	1.41
H6PD	9563	hexose-6-phosphate dehydrogenase/glucose 1-dehydrogenase					206933_s_at	6012	-1.24
TMEM64	169200	transmembrane protein 64					225972_at	5481	-1.27
ARIH1	25820	ariadne RBR E3 ubiquitin protein ligase 1					201878_at	3476	-1.41
NUP50	10762	nucleoporin 50					218293_x_at	5481	-1.27
NPR3	4883	natriuretic peptide receptor 3					219054_at	5481	1.27
HIC2	23119	HIC ZBTB transcriptional repressor 2					212965_at	1836	-1.59
ZNF709	163051	zinc finger protein 709					1570366_x_at	1906	-1.58
CNOT9	9125	CCR4-NOT transcription complex subunit 9					236684_at	2939	-1.46
CNOT9	9125	CCR4-NOT transcription complex subunit 9					213179_at	5171	-1.29
ZBP1	81030	Z-DNA binding protein 1					208087_s_at	3149	-1.44
FXYD5	53827	FXYD domain containing ion transport regulator 5					224252_s_at	3374	-1.42
RAB2A	5862	RAB2A, member RAS oncogene family					221960_s_at	1543	1.64
SQSTM1	8878	sequestosome 1					244804_at	1280	-1.69
SLC4A8	9498	solute carrier family 4 member 8					1554113_a_at	5001	1.3
PXMP4	11264	peroxisomal membrane protein 4					219428_s_at	3856	1.38
CDYL2	124359	chromodomain Y like 2					227290_at	5481	1.27
FAM83A	84985	family with sequence similarity 83 member A					238741_at	5001	1.3
PWWP2B	170394	PWWP domain containing 2B					238046_x_at	2739	-1.48
PAPPA	5069	pappalysin 1					1558608_a_at	4410	-1.34
PAPPA	5069	pappalysin 1					232748_at	6185	1.23
ZFY	7544	zinc finger protein, Y-linked					207246_at	517	1.97
KLHL6	89857	kelch like family member 6					1560396_at	5665	1.26
ABHD12	26090	abhydrolase domain containing 12					228123_s_at	3973	-1.37
ARID1B	57492	AT-rich interaction domain 1B					225184_at	3973	-1.37
ABCC3	8714	ATP binding cassette subfamily C member 3					242553_at	5319	-1.28
ABCC3	8714	ATP binding cassette subfamily C member 3					208161_s_at	5481	1.27
CDK14	5218	cyclin dependent kinase 14					211502_s_at	4551	1.33
PGK1	5230	phosphoglycerate kinase 1					200738_s_at	4551	-1.33
RTN1	6252	reticulon 1					210222_s_at	3734	1.39
ETV5	2119	ETS variant 5					230102_at	6376	-1.22
MSI2	124540	musashi RNA binding protein 2					239232_at	1836	1.59
PKD1L2	114780	polycystin 1 like 2 (gene/pseudogene)					1554371_at	6185	1.23
PLD4	122618	phospholipase D family member 4					1566433_at	1778	-1.6
PLEC	5339	plectin					201373_at	3149	-1.44
CABLES1	91768	Cdk5 and Abl enzyme substrate 1					1558621_at	5001	1.3
AGO4	192670	argonaute 4, RISC catalytic component					219190_s_at	5319	-1.28
CARD10	29775	caspase recruitment domain family member 10					214207_s_at	4410	-1.34
PPARA	5465	peroxisome proliferator activated receptor alpha					244689_at	6185	-1.23
PPARA	5465	peroxisome proliferator activated receptor alpha					210771_at	6786	-1.2
MED1	5469	mediator complex subunit 1					203496_s_at	6603	1.21
DIP2A	23181	disco interacting protein 2 homolog A					1561286_a_at	6376	-1.22
TMCO4	255104	transmembrane and coiled-coil domains 4					227007_at	6376	1.22
ANKRD11	29123	ankyrin repeat domain 11					227661_at	2566	-1.5
ANKRD11	29123	ankyrin repeat domain 11					219437_s_at	4113	-1.36
PRKAR2A	5576	protein kinase cAMP-dependent type II regulatory subunit alpha					225000_at	6012	-1.24
SVEP1	79987	sushi, von Willebrand factor type A, EGF and pentraxin domain containing 1					1566721_at	5001	-1.3
KCTD1	284252	potassium channel tetramerization domain containing 1					226245_at	4410	1.34
RASEF	158158	RAS and EF-hand domain containing					1553185_at	440	-2.02
KIDINS220	57498	kinase D interacting substrate 220					242032_at	6185	1.23
WASF2	10163	WAS protein family member 2					221725_at	5481	-1.27
XPO7	23039	exportin 7					212166_at	6185	-1.23
PSEN1	5663	presenilin 1					1567443_x_at	2566	-1.5
PSEN2	5664	presenilin 2					204262_s_at	6376	-1.22
MMAB	326625	methylmalonic aciduria (cobalamin deficiency) cblB type					238975_at	6185	1.23
CELF4	56853	CUGBP Elav-like family member 4					232719_at	4696	-1.32
PTK2B	2185	protein tyrosine kinase 2 beta					203110_at	1647	-1.62
MCTP2	55784	multiple C2 and transmembrane domain containing 2					229021_at	5481	1.27
SIRPA	140885	signal regulatory protein alpha					202897_at	1993	-1.57
SIRPA	140885	signal regulatory protein alpha					202896_s_at	4551	-1.33
MCPH1	79648	microcephalin 1					232243_at	4696	1.32
ARHGDIA	396	Rho GDP dissociation inhibitor alpha					201167_x_at	584	-1.93
ARHGDIA	396	Rho GDP dissociation inhibitor alpha					211716_x_at	3149	-1.44
ARHGDIA	396	Rho GDP dissociation inhibitor alpha					201168_x_at	6786	-1.2
PTPRJ	5795	protein tyrosine phosphatase, receptor type J					214137_at	5319	1.28
RAPGEF6	51735	Rap guanine nucleotide exchange factor 6					239438_at	6603	-1.21
ZNF500	26048	zinc finger protein 500					213639_s_at	3617	-1.4
RDH13	112724	retinol dehydrogenase 13					1559190_s_at	3856	1.38
RDH13	112724	retinol dehydrogenase 13					225467_s_at	5171	1.29
RAB4B	53916	RAB4B, member RAS oncogene family					233385_x_at	5665	-1.26
RAB6A	5870	RAB6A, member RAS oncogene family					201045_s_at	898	-1.79
RAC1	5879	Rac family small GTPase 1					208640_at	4410	-1.34
RAD1	5810	RAD1 checkpoint DNA exonuclease					210216_x_at	5835	1.25
IGSF3	3321	immunoglobulin superfamily member 3					1556163_a_at	5001	-1.3
SRD5A1	6715	steroid 5 alpha-reductase 1					211056_s_at	6786	1.2
RASA3	22821	RAS p21 protein activator 3					206221_at	1906	-1.58
ARRB1	408	arrestin beta 1					43511_s_at	5481	-1.27
RBBP6	5930	RB binding protein 6, ubiquitin ligase					228814_at	2647	-1.49
PHKA2	5256	phosphorylase kinase regulatory subunit alpha 2					209438_at	5481	1.27
RALGDS	5900	ral guanine nucleotide dissociation stimulator					209050_s_at	2232	-1.54
ADARB1	104	adenosine deaminase, RNA specific B1					207999_s_at	5171	-1.29
ROCK1	6093	Rho associated coiled-coil containing protein kinase 1					230239_at	1421	-1.66
CACNG8	59283	calcium voltage-gated channel auxiliary subunit gamma 8					234756_at	2647	-1.49
CACNG8	59283	calcium voltage-gated channel auxiliary subunit gamma 8					231355_at	5665	1.26
RORA	6095	RAR related orphan receptor A					235567_at	932	-1.78
LIMS1	3987	LIM zinc finger domain containing 1					1566127_at	3263	-1.43
LIMS1	3987	LIM zinc finger domain containing 1					1566129_at	6603	-1.21
WDR6	11180	WD repeat domain 6					233573_s_at	1836	-1.59
EGLN1	54583	egl-9 family hypoxia inducible factor 1					223045_at	748	-1.85
EGLN2	112398	egl-9 family hypoxia inducible factor 2					223083_s_at	2076	-1.56
EGLN2	112398	egl-9 family hypoxia inducible factor 2					220956_s_at	3149	-1.44
ABCA1	19	ATP binding cassette subfamily A member 1					203505_at	2232	1.54
ABCA2	20	ATP binding cassette subfamily A member 2					212772_s_at	1836	-1.59
ASIC1	41	acid sensing ion channel subunit 1					205156_s_at	1906	1.58
KLF7	8609	Kruppel like factor 7					238517_at	6376	1.22
EHBP1L1	254102	EH domain binding protein 1 like 1					1557228_at	4551	1.33
KLHL28	54813	kelch like family member 28					220374_at	5319	1.28
ADRB1	153	adrenoceptor beta 1					229277_at	6185	1.23
SORBS1	10580	sorbin and SH3 domain containing 1					211819_s_at	6603	-1.21
PDXDC1	23042	pyridoxal dependent decarboxylase domain containing 1					212053_at	4855	-1.31
ST6GALNAC4	27090	ST6 N-acetylgalactosaminide alpha-2,6-sialyltransferase 4					223285_s_at	1321	-1.68
ST6GALNAC4	27090	ST6 N-acetylgalactosaminide alpha-2,6-sialyltransferase 4					221551_x_at	2076	-1.56
RIOK3	8780	RIO kinase 3					240583_at	5171	-1.29
ALDOA	226	aldolase, fructose-bisphosphate A					238996_x_at	898	-1.79
MAP3K3	4215	mitogen-activated protein kinase kinase kinase 3					203514_at	4696	-1.32
MTAP	4507	methylthioadenosine phosphorylase					211364_at	3149	1.44
MTAP	4507	methylthioadenosine phosphorylase					211363_s_at	3734	-1.39
CHORDC1	26973	cysteine and histidine rich domain containing 1					239436_at	3617	1.4
PBRM1	55193	polybromo 1					232613_at	6185	1.23
GFER	2671	growth factor, augmenter of liver regeneration					204660_at	5481	-1.27
DCAF8	50717	DDB1 and CUL4 associated factor 8					202249_s_at	2076	-1.56
DCAF8	50717	DDB1 and CUL4 associated factor 8					232339_at	3263	1.43
DCAF8	50717	DDB1 and CUL4 associated factor 8					1554049_s_at	4113	1.36
REXO1	57455	RNA exonuclease 1 homolog					244281_at	2469	-1.51
SLC2A1	6513	solute carrier family 2 member 1					201250_s_at	5319	1.28
SLC9A1	6548	solute carrier family 9 member A1					244561_at	4855	1.31
POLE4	56655	DNA polymerase epsilon 4, accessory subunit					225844_at	2076	-1.56
ANXA11	311	annexin A11					214783_s_at	3476	-1.41
ANXA11	311	annexin A11					228727_at	5665	1.26
APBB2	323	amyloid beta precursor protein binding family B member 2					212972_x_at	5665	1.26
APC	324	APC, WNT signaling pathway regulator					216933_x_at	3734	1.39
LSM12	124801	LSM12 homolog					212532_s_at	898	-1.79
SOX4	6659	SRY-box 4					213668_s_at	2647	-1.49
SOX4	6659	SRY-box 4					213665_at	3973	-1.37
SP1	6667	Sp1 transcription factor					214732_at	3973	1.37
C8orf58	541565	chromosome 8 open reading frame 58					236296_x_at	6376	-1.22
RHOB	388	ras homolog family member B					212099_at	932	-1.78
RHOB	388	ras homolog family member B					226417_at	1836	-1.59
COPS7B	64708	COP9 signalosome subunit 7B					225696_at	3051	1.45
STRN	6801	striatin					244354_at	2835	1.47
STRN	6801	striatin					1569815_x_at	3374	1.42
STRN	6801	striatin					236388_at	3973	-1.37
SMARCA2	6595	SWI/SNF related, matrix associated, actin dependent regulator of chromatin, subfamily a, member 2					228926_s_at	6376	1.22
SMARCA2	6595	SWI/SNF related, matrix associated, actin dependent regulator of chromatin, subfamily a, member 2					212258_s_at	6603	-1.21
CAMKK2	10645	calcium/calmodulin dependent protein kinase kinase 2					212252_at	3856	-1.38
CAMKK2	10645	calcium/calmodulin dependent protein kinase kinase 2					207359_at	4551	1.33
USF3	205717	upstream transcription factor family member 3					227435_at	3051	1.45
SETX	23064	senataxin					232229_at	3374	1.42
PPP2R5C	5527	protein phosphatase 2 regulatory subunit B'gamma					237181_at	6786	1.2
MPRIP	23164	myosin phosphatase Rho interacting protein					238328_at	3617	-1.4
PELI1	57162	pellino E3 ubiquitin protein ligase 1					232304_at	2739	1.48
2002-03-01	54996	mitochondrial amidoxime reducing component 2					221636_s_at	5001	1.3
SRPRB	58477	SRP receptor beta subunit					227737_at	6786	1.2
CD99	4267	CD99 molecule (Xg blood group)					201029_s_at	2566	-1.5
BCL2L11	10018	BCL2 like 11					1555372_at	5171	1.29
EIF4E2	9470	eukaryotic translation initiation factor 4E family member 2					213570_at	2232	1.54
DIRAS1	148252	DIRAS family GTPase 1					232854_at	4113	-1.36
IDH2	3418	isocitrate dehydrogenase (NADP(+)) 2, mitochondrial					210045_at	4410	-1.34
BRD3	8019	bromodomain containing 3					213788_s_at	5171	-1.29
BRD3	8019	bromodomain containing 3					212547_at	5835	-1.25
SLC35E1	79939	solute carrier family 35 member E1					235035_at	5319	-1.28
PDLIM7	9260	PDZ and LIM domain 7					1569149_at	1715	1.61
PDLIM7	9260	PDZ and LIM domain 7					203369_x_at	2396	-1.52
TRIQK	286144	triple QxxK/R motif containing					225600_at	3476	1.41
FANCI	55215	Fanconi anemia complementation group I					213007_at	5835	-1.25
ULK4	54986	unc-51 like kinase 4					220958_at	6603	1.21
CACNB2	783	calcium voltage-gated channel auxiliary subunit beta 2					1559419_at	2647	1.49
ZNF710	374655	zinc finger protein 710					239700_at	5665	-1.26
CALM3	808	calmodulin 3					200622_x_at	3973	-1.37
CALU	813	calumenin					229549_at	5319	1.28
CAT	847	catalase					201432_at	2835	-1.47
CASK	8573	calcium/calmodulin dependent serine protein kinase					211208_s_at	6376	1.22
CASR	846	calcium sensing receptor					210577_at	2835	1.47
CAST	831	calpastatin					207467_x_at	2647	-1.49
CAST	831	calpastatin					208908_s_at	3051	-1.45
RUNX1	861	runt related transcription factor 1					211180_x_at	1778	-1.6
RUNX3	864	runt related transcription factor 3					204197_s_at	1009	-1.76
CBX2	84733	chromobox 2					224138_at	5665	-1.26
CCND2	894	cyclin D2					231259_s_at	1321	1.68
NPAS3	64067	neuronal PAS domain protein 3					1554635_a_at	6603	-1.21
WFDC8	90199	WAP four-disulfide core domain 8					215276_at	4551	-1.33
CD84	8832	CD84 molecule					211190_x_at	2566	1.5
CD84	8832	CD84 molecule					230391_at	6012	-1.24
DCAF15	90379	DDB1 and CUL4 associated factor 15					221849_s_at	599	-1.92
DCAF15	90379	DDB1 and CUL4 associated factor 15					221851_at	1127	-1.73
ESS2	8220	ess-2 splicing factor homolog					241748_x_at	2835	-1.47
ARAP2	116984	ArfGAP with RhoGAP domain, ankyrin repeat and PH domain 2					1561407_at	6185	1.23
EFHD2	79180	EF-hand domain family member D2					222483_at	1127	-1.73
AGPAT3	56894	1-acylglycerol-3-phosphate O-acyltransferase 3					219723_x_at	3973	-1.37
SOCS3	9021	suppressor of cytokine signaling 3					214105_at	2469	-1.51
SOCS3	9021	suppressor of cytokine signaling 3					227697_at	3263	-1.43
SOCS1	8651	suppressor of cytokine signaling 1					210001_s_at	6012	-1.24
CLCN4	1183	chloride voltage-gated channel 4					205148_s_at	5001	1.3
CCNY	219771	cyclin Y					1554694_at	3734	-1.39
CCNY	219771	cyclin Y					224647_at	4551	-1.33
CCNY	219771	cyclin Y					224651_at	4696	-1.32
TBRG1	84897	transforming growth factor beta regulator 1					242701_at	3856	1.38
COL3A1	1281	collagen type III alpha 1 chain					215076_s_at	5835	-1.25
COL1A1	1277	collagen type I alpha 1 chain					217430_x_at	6603	1.21
TNRC6B	23112	trinucleotide repeat containing 6B					238468_at	2647	1.49
TNRC6B	23112	trinucleotide repeat containing 6B					1558142_at	3973	-1.37
TCF7L2	6934	transcription factor 7 like 2					236094_at	807	1.82
DNAJC5	80331	DnaJ heat shock protein family (Hsp40) member C5					224613_s_at	4410	-1.34
KDM5A	5927	lysine demethylase 5A					230226_s_at	5319	-1.28
USP37	57695	ubiquitin specific peptidase 37					226730_s_at	1993	-1.57
MOB3B	79817	MOB kinase activator 3B					219265_at	3973	1.37
CTSB	1508	cathepsin B					200839_s_at	4696	-1.32
CELF1	10658	CUGBP Elav-like family member 1					204113_at	5835	-1.25
DIEXF	27042	digestive organ expansion factor homolog (zebrafish)					220251_at	1647	1.62
NHSL1	57224	NHS like 1					231034_s_at	3973	1.37
TACC1	6867	transforming acidic coiled-coil containing protein 1					1557305_at	6376	-1.22
TTLL5	23093	tubulin tyrosine ligase like 5					215898_at	2739	1.48
AGAP2	116986	ArfGAP with GTPase domain, ankyrin repeat and PH domain 2					229917_at	2739	-1.48
BCORL1	63035	BCL6 corepressor like 1					233572_s_at	3263	1.43
ITPKB	3707	inositol-trisphosphate 3-kinase B					203723_at	2739	-1.48
SLC44A2	57153	solute carrier family 44 member 2					225175_s_at	6012	-1.24
KANSL1L	151050	KAT8 regulatory NSL complex subunit 1 like					239682_at	6603	1.21
RERE	473	arginine-glutamic acid dipeptide repeats					242407_at	2939	1.46
FOXK2	3607	forkhead box K2					203064_s_at	3734	-1.39
FOXK2	3607	forkhead box K2					226224_at	5665	1.26
SYNRG	11276	synergin gamma					1553165_at	4855	-1.31
PPP1R9B	84687	protein phosphatase 1 regulatory subunit 9B					225124_at	2396	-1.52
CDV3	55573	CDV3 homolog					228746_s_at	5319	1.28
EGFR	1956	epidermal growth factor receptor					211551_at	5835	1.25
LLGL2	3993	LLGL2, scribble cell polarity complex component					1558154_at	206	-2.28
EHD1	10938	EH domain containing 1					209037_s_at	1009	-1.76
EHD1	10938	EH domain containing 1					222221_x_at	1421	-1.66
SSU72	29101	SSU72 homolog, RNA polymerase II CTD phosphatase					227244_s_at	3149	1.44
RAB40B	10966	RAB40B, member RAS oncogene family					236211_at	5481	-1.27
CAB39L	81617	calcium binding protein 39 like					225914_s_at	6012	1.24
UGT3A1	133688	UDP glycosyltransferase family 3 member A1					237572_at	5481	-1.27
VPS26B	112936	VPS26, retromer complex component B					225483_at	2469	-1.51
CNPPD1	27013	cyclin Pas1/PHO80 domain containing 1					200070_at	4855	-1.31
ESR1	2099	estrogen receptor 1					211233_x_at	3476	1.41
ESR1	2099	estrogen receptor 1					205225_at	3973	1.37
ESR1	2099	estrogen receptor 1					217163_at	6786	-1.2
KCNN3	3782	potassium calcium-activated channel subfamily N member 3					205902_at	3856	1.38
KCNN3	3782	potassium calcium-activated channel subfamily N member 3					205903_s_at	5481	-1.27
TTBK2	146057	tau tubulin kinase 2					231610_at	3973	1.37
HEMK1	51409	HemK methyltransferase family member 1					218620_s_at	5481	-1.27
RARB	5915	retinoic acid receptor beta					217020_at	3734	1.39
DAB2IP	153090	DAB2 interacting protein					235966_at	4551	-1.33
XKR6	286046	XK related 6					236047_at	6603	-1.21
SH3PXD2A	9644	SH3 and PX domains 2A					207661_s_at	6376	1.22
FKBP1A	2280	FK506 binding protein 1A					214119_s_at	2469	-1.51
DEDD	9191	death effector domain containing					202480_s_at	6786	-1.2
LPIN1	23175	lipin 1					212276_at	5319	-1.28
FOSL2	2355	FOS like 2, AP-1 transcription factor subunit					228188_at	1421	-1.66
FOSL2	2355	FOS like 2, AP-1 transcription factor subunit					225262_at	3617	-1.4
ZNF395	55893	zinc finger protein 395					232693_s_at	4855	-1.31
ZNF395	55893	zinc finger protein 395					232694_at	5835	-1.25
TP53	7157	tumor protein p53					201746_at	1600	-1.63
TP53	7157	tumor protein p53					224185_at	3856	1.38
UBE2G2	7327	ubiquitin conjugating enzyme E2 G2					1557053_s_at	6786	-1.2
UBE2H	7328	ubiquitin conjugating enzyme E2 H					227950_at	6376	1.22
GBP1	2633	guanylate binding protein 1					202269_x_at	4551	1.33
RBM33	155435	RNA binding motif protein 33					226732_at	6376	-1.22
B4GALT1	2683	beta-1,4-galactosyltransferase 1					238987_at	2835	-1.47
VAMP2	6844	vesicle associated membrane protein 2					201556_s_at	4410	-1.34
VAMP2	6844	vesicle associated membrane protein 2					214792_x_at	4696	-1.32
VAV2	7410	vav guanine nucleotide exchange factor 2					205536_at	2076	1.56
GSE1	23199	Gse1 coiled-coil protein					212056_at	6012	1.24
TRIO	7204	trio Rho guanine nucleotide exchange factor					216700_at	6012	1.24
GLP1R	2740	glucagon like peptide 1 receptor					208401_s_at	2469	-1.51
EZR	7430	ezrin					208622_s_at	1280	-1.69
EZR	7430	ezrin					208623_s_at	3617	-1.4
GLS	2744	glutaminase					203157_s_at	6603	1.21
GM2A	2760	GM2 ganglioside activator					212737_at	6185	-1.23
TMEM242	729515	transmembrane protein 242					222638_s_at	2076	-1.56
TMEM242	729515	transmembrane protein 242					230457_at	2835	1.47
TLN2	83660	talin 2					232625_at	3374	1.42
ZC3H3	23144	zinc finger CCCH-type containing 3					213445_at	6012	-1.24
GNAS	2778	GNAS complex locus					211858_x_at	2835	-1.47
GNAS	2778	GNAS complex locus					235851_s_at	4855	1.31
GNAS	2778	GNAS complex locus					242816_at	5001	-1.3
GNAS	2778	GNAS complex locus					214548_x_at	6376	-1.22
LRRC14	9684	leucine rich repeat containing 14					32062_at	4696	-1.32
SIK3	23387	SIK family kinase 3					242920_at	3973	1.37
GULP1	51454	GULP, engulfment adaptor PTB domain containing 1					215915_at	6603	1.21
WDR1	9948	WD repeat domain 1					200611_s_at	2076	-1.56
ZMAT3	64393	zinc finger matrin-type 3					1555609_a_at	6012	-1.24
PAK2	5062	p21 (RAC1) activated kinase 2					208877_at	833	-1.81
RUBCN	9711	RUN and cysteine rich domain containing beclin 1 interacting protein					1554612_at	4551	-1.33
FOXN3	1112	forkhead box N3					229652_s_at	3617	1.4
FOXN3	1112	forkhead box N3					218031_s_at	5481	-1.27
ST8SIA5	29906	ST8 alpha-N-acetyl-neuraminide alpha-2,8-sialyltransferase 5					206258_at	5835	1.25
HIPK2	28996	homeodomain interacting protein kinase 2					240294_at	6376	1.22
ZDHHC18	84243	zinc finger DHHC-type containing 18					231908_at	6376	1.22
SAP30L	79685	SAP30 like					232135_at	2835	1.47
SMG7	9887	SMG7, nonsense mediated mRNA decay factor					201794_s_at	1421	-1.66
ISYNA1	51477	inositol-3-phosphate synthase 1					228417_at	6012	-1.24
PRRC2C	23215	proline rich coiled-coil 2C					230618_s_at	5319	1.28
RANBP3	8498	RAN binding protein 3					202639_s_at	5001	-1.3
DCAF7	10238	DDB1 and CUL4 associated factor 7					221744_at	5481	-1.27
DCAF7	10238	DDB1 and CUL4 associated factor 7					224748_at	5835	-1.25
EIF5B	9669	eukaryotic translation initiation factor 5B					201025_at	3374	1.42
EIF5B	9669	eukaryotic translation initiation factor 5B					201027_s_at	5835	-1.25
TNK2	10188	tyrosine kinase non receptor 2					240931_s_at	5319	-1.28
TNK2	10188	tyrosine kinase non receptor 2					216439_at	5319	-1.28
HAUS5	23354	HAUS augmin like complex subunit 5					213053_at	4259	-1.35
BORCS6	54785	BLOC-1 related complex subunit 6					229950_s_at	2232	-1.54
BORCS6	54785	BLOC-1 related complex subunit 6					222882_s_at	2566	-1.5
B3GNT7	93010	UDP-GlcNAc:betaGal beta-1,3-N-acetylglucosaminyltransferase 7					1555962_at	3263	-1.43
ZER1	10444	zyg-11 related cell cycle regulator					202456_s_at	2232	-1.54
KPNB1	3837	karyopherin subunit beta 1					213573_at	6376	1.22
IKZF1	10320	IKAROS family zinc finger 1					227344_at	2469	-1.51
SESTD1	91404	SEC14 and spectrin domain containing 1					226763_at	4113	1.36
ITGB3	3690	integrin subunit beta 3					215240_at	3476	1.41
SAA2	6289	serum amyloid A2					214456_x_at	6012	1.24
DLGAP4	22839	DLG associated protein 4					202570_s_at	1485	-1.65
KCNJ15	3772	potassium voltage-gated channel subfamily J member 15					239464_at	4696	1.32
PALLD	23022	palladin, cytoskeletal associated protein					200906_s_at	3263	-1.43
USP36	57602	ubiquitin specific peptidase 36					224978_s_at	5319	1.28
BORCS8	729991	BLOC-1 related complex subunit 8					1553978_at	5665	-1.26
KIF1C	10749	kinesin family member 1C					238477_at	4855	1.31
KLRD1	3824	killer cell lectin like receptor D1					207796_x_at	517	-1.97
RRAGC	64121	Ras related GTP binding C					218088_s_at	6185	-1.23
FCAR	2204	Fc fragment of IgA receptor					211816_x_at	781	-1.83
FCAR	2204	Fc fragment of IgA receptor					211306_s_at	3617	-1.4
KIAA0368	23392	KIAA0368					236368_at	3476	-1.41
PTBP3	9991	polypyrimidine tract binding protein 3					224618_at	4259	1.35
B3GAT3	26229	beta-1,3-glucuronyltransferase 3					203452_at	704	-1.87
LARGE1	9215	LARGE xylosyl- and glucuronyltransferase 1					215538_at	2739	-1.48
ARHGEF2	9181	Rho/Rac guanine nucleotide exchange factor 2					207629_s_at	2939	-1.46
EVA1B	55194	eva-1 homolog B					221710_x_at	584	-1.93
TOLLIP	54472	toll interacting protein					217930_s_at	1208	-1.71
BDP1	55814	B double prime 1, subunit of RNA polymerase III transcription initiation factor IIIB					231939_s_at	3149	-1.44
KMT2C	58508	lysine methyltransferase 2C					222413_s_at	868	1.8
ZBTB7A	51341	zinc finger and BTB domain containing 7A					226554_at	5319	-1.28
OTUD5	55593	OTU deubiquitinase 5					1555426_a_at	1715	-1.61
USP48	84196	ubiquitin specific peptidase 48					225925_s_at	5319	1.28
RIMBP2	23504	RIMS binding protein 2					237995_at	5835	1.25
[truncated: 27 more rows]
