# Supplementary material for: MicroRNA Profiling Identifies Age-Associated MicroRNAs and Potential Biomarkers for Early Diagnosis of Autism
Source: Int J Mol Sci. 2025 Feb 26;26(5):2044. doi: 10.3390/ijms26052044 (PMC11900285; doi:10.3390/ijms26052044)
Supplement: Supplementary file 1 [file ijms-26-02044-s001.zip › Table S4.xlsx]

## Sheet: study 1
Signature of 17 miRNAs validated in plasma samples of children with autism (ASD) vs controls(Genes:6363) vs. Brain samples FFPE IVT assay - Autistic patients _vs_ healthy controls(Genes:135) Common Genes:(46)
Gene	EntrezGene ID	Description	Bioset1 miRNA	Bioset1 Imported ID	Bioset1 Rank	Fold Change 1	Bioset2 Imported ID	Bioset2 Rank	Fold Change 2
NTRK3	4916	neurotrophic receptor tyrosine kinase 3	hsa-miR-3613-5p	hsa-miR-3613-5p	100	2.9615	ILMN_1687967	72	-1.22
ZNF432	9668	zinc finger protein 432	hsa-miR-3613-5p	hsa-miR-3613-5p	100	2.9615	ILMN_1693788	45	1.24
APEH	327	acylaminoacyl-peptide hydrolase	hsa-miR-335-5p	hsa-miR-335-5p	200	2.9447	ILMN_1718023	38	-1.25
EIF5A2	56648	eukaryotic translation initiation factor 5A2	hsa-miR-335-5p	hsa-miR-335-5p	200	2.9447	ILMN_2071737	59	1.23
TRPM4	54795	transient receptor potential cation channel subfamily M member 4	hsa-miR-199b-5p	hsa-miR-199b-5p	400	-2.3761	ILMN_1679401	34	1.26
SOX4	6659	SRY-box 4	hsa-miR-199b-5p	hsa-miR-199b-5p	400	-2.3761	ILMN_1815745	125	1.2
ZNF124	7678	zinc finger protein 124	hsa-miR-199b-5p	hsa-miR-199b-5p	400	-2.3761	ILMN_2110084	100	1.21
FZD4	8322	frizzled class receptor 4	hsa-miR-199b-5p	hsa-miR-199b-5p	400	-2.3761	ILMN_1743367	72	-1.22
CNMD	11061	chondromodulin	hsa-miR-182-5p	hsa-miR-182-5p	500	-2.1713	ILMN_2375786	100	1.21
TAGAP	117289	T cell activation RhoGTPase activating protein	hsa-miR-182-5p	hsa-miR-182-5p	500	-2.1713	ILMN_1676408	27	1.27
IKZF3	22806	IKAROS family zinc finger 3	hsa-miR-182-5p	hsa-miR-182-5p	500	-2.1713	ILMN_1669692	45	1.24
PCMT1	5110	protein-L-isoaspartate (D-aspartate) O-methyltransferase	hsa-miR-182-5p	hsa-miR-182-5p	500	-2.1713	ILMN_1671621	45	-1.24
ZCCHC3	85364	zinc finger CCHC-type containing 3	hsa-miR-182-5p	hsa-miR-182-5p	500	-2.1713	ILMN_1786852	72	1.22
ACSL1	2180	acyl-CoA synthetase long chain family member 1	hsa-miR-19a-3p	hsa-miR-19a-3p	600	2.1211	ILMN_1684585	8	1.37
ATP2C1	27032	ATPase secretory pathway Ca2+ transporting 1	hsa-miR-19a-3p	hsa-miR-19a-3p	600	2.1211	ILMN_1758784	20	1.28
NANOS1	340719	nanos C2HC-type zinc finger 1	hsa-miR-19a-3p	hsa-miR-19a-3p	600	2.1211	ILMN_2377829	125	1.2
IL1RAP	3556	interleukin 1 receptor accessory protein	hsa-miR-19a-3p	hsa-miR-19a-3p	600	2.1211	ILMN_1686884	20	1.28
YTHDF2	51441	YTH N6-methyladenosine RNA binding protein 2	hsa-miR-19a-3p	hsa-miR-19a-3p	600	2.1211	ILMN_1730658	45	1.24
ATPAF1	64756	ATP synthase mitochondrial F1 complex assembly factor 1	hsa-miR-19a-3p	hsa-miR-19a-3p	600	2.1211	ILMN_1790603	45	-1.24
WNK1	65125	WNK lysine deficient protein kinase 1	hsa-miR-19a-3p	hsa-miR-19a-3p	600	2.1211	ILMN_1753165	72	-1.22
ZNF644	84146	zinc finger protein 644	hsa-miR-19a-3p	hsa-miR-19a-3p	600	2.1211	ILMN_1671048	27	1.27
COX18	285521	COX18, cytochrome c oxidase assembly factor	hsa-miR-4742-3p	hsa-miR-4742-3p	700	-2.1109	ILMN_1752006	13	1.31
TIGAR	57103	TP53 induced glycolysis regulatory phosphatase	hsa-miR-4742-3p	hsa-miR-4742-3p	700	-2.1109	ILMN_1791792	72	1.22
TMTC1	83857	transmembrane and tetratricopeptide repeat containing 1	hsa-miR-4742-3p	hsa-miR-4742-3p	700	-2.1109	ILMN_1811426	45	1.24
ITGB1	3688	integrin subunit beta 1	hsa-miR-183-5p	hsa-miR-183-5p	800	-1.7172	ILMN_1754233	72	-1.22
NFYC	4802	nuclear transcription factor Y subunit gamma	hsa-miR-183-5p	hsa-miR-183-5p	800	-1.7172	ILMN_1810488	72	-1.22
RORC	6097	RAR related orphan receptor C	hsa-miR-183-5p	hsa-miR-183-5p	800	-1.7172	ILMN_2275399	125	-1.2
ATP4B	496	ATPase H+/K+ transporting beta subunit	hsa-miR-15a-5p	hsa-miR-15a-5p	1000	1.6306	ILMN_1796405	72	1.22
RARB	5915	retinoic acid receptor beta	hsa-miR-15a-5p	hsa-miR-15a-5p	1000	1.6306	ILMN_1699723	100	1.21
MFAP5	8076	microfibril associated protein 5	hsa-miR-15a-5p	hsa-miR-15a-5p	1000	1.6306	ILMN_1733415	72	-1.22
SEC22C	9117	SEC22 homolog C, vesicle trafficking protein	hsa-miR-15a-5p	hsa-miR-15a-5p	1000	1.6306	ILMN_1752435	100	1.21
ZNF264	9422	zinc finger protein 264	hsa-miR-15a-5p	hsa-miR-15a-5p	1000	1.6306	ILMN_1795435	38	1.25
NKAPD1	55216	NKAP domain containing 1	hsa-let-7b-5p	hsa-let-7b-5p	1100	-1.6196	ILMN_1728965	100	1.21
BRF2	55290	BRF2, RNA polymerase III transcription initiation factor subunit	hsa-let-7b-5p	hsa-let-7b-5p	1100	-1.6196	ILMN_1665554	59	1.23
DDX31	64794	DEAD-box helicase 31	hsa-let-7b-5p	hsa-let-7b-5p	1100	-1.6196	ILMN_1781721	72	1.22
SYT7	9066	synaptotagmin 7	hsa-let-7b-5p	hsa-let-7b-5p	1100	-1.6196	ILMN_2380938	59	1.23
AIFM1	9131	apoptosis inducing factor mitochondria associated 1	hsa-let-7b-5p	hsa-let-7b-5p	1100	-1.6196	ILMN_1668408	100	1.21
FCGR3B	2215	Fc fragment of IgG receptor IIIb	hsa-miR-7-5p	hsa-miR-7-5p	1200	-1.5596	ILMN_2134453	17	1.29
GFER	2671	growth factor, augmenter of liver regeneration	hsa-miR-7-5p	hsa-miR-7-5p	1200	-1.5596	ILMN_1768055	20	-1.28
BICRA	29998	BRD4 interacting chromatin remodeling complex associated protein	hsa-miR-7-5p	hsa-miR-7-5p	1200	-1.5596	ILMN_1782829	125	1.2
KCNJ10	3766	potassium voltage-gated channel subfamily J member 10	hsa-miR-7-5p	hsa-miR-7-5p	1200	-1.5596	ILMN_1808272	72	1.22
SNCA	6622	synuclein alpha	hsa-miR-7-5p	hsa-miR-7-5p	1200	-1.5596	ILMN_1766165	38	-1.25
CDH7	1005	cadherin 7	hsa-miR-4433b-5p	hsa-miR-4433b-5p	1300	1.516	ILMN_1813352	38	-1.25
PLCL1	5334	phospholipase C like 1 (inactive)	hsa-miR-4433b-5p	hsa-miR-4433b-5p	1300	1.516	ILMN_2206953	125	-1.2
EYA3	2140	EYA transcriptional coactivator and phosphatase 3	hsa-miR-1301-3p	hsa-miR-1301-3p	1500	1.5019	ILMN_1790562	125	-1.2
SLC25A12	8604	solute carrier family 25 member 12	hsa-miR-1301-3p	hsa-miR-1301-3p	1500	1.5019	ILMN_1788053	100	1.21

## Sheet: study 2_bioset 1
Signature of 17 miRNAs validated in plasma samples of children with autism (ASD) vs controls(Genes:6363) vs. Cerebral cortex of autism patients with downregulated RBFOX1 (A2BP1) _vs_ normal controls(Genes:2043) Common Genes:(805)
Gene	EntrezGene ID	Description	Bioset1 miRNA	Bioset1 Imported ID	Bioset1 Rank	Fold Change 1	Bioset2 Imported ID	Bioset2 Rank	Fold Change 2
DNM1L	10059	dynamin 1 like	hsa-miR-3613-5p	hsa-miR-3613-5p	100	2.9615	10059	1965	-1.6992
ANP32B	10541	acidic nuclear phosphoprotein 32 family member B	hsa-miR-3613-5p	hsa-miR-3613-5p	100	2.9615	10541	367	2.9376
KIF3A	11127	kinesin family member 3A	hsa-miR-3613-5p	hsa-miR-3613-5p	100	2.9615	11127	1901	-1.7582
CHN1	1123	chimerin 1	hsa-miR-3613-5p	hsa-miR-3613-5p	100	2.9615	1123	810	-2.5017
CHRM5	1133	cholinergic receptor muscarinic 5	hsa-miR-3613-5p	hsa-miR-3613-5p	100	2.9615	1133	63	-4.0735
OSBPL11	114885	oxysterol binding protein like 11	hsa-miR-3613-5p	hsa-miR-3613-5p	100	2.9615	114885	1088	2.3321
IKBIP	121457	IKBKB interacting protein	hsa-miR-3613-5p	hsa-miR-3613-5p	100	2.9615	121457	1488	2.0895
COL5A2	1290	collagen type V alpha 2 chain	hsa-miR-3613-5p	hsa-miR-3613-5p	100	2.9615	1290	1055	-2.3554
CFAP57	149465	cilia and flagella associated protein 57	hsa-miR-3613-5p	hsa-miR-3613-5p	100	2.9615	149465	1339	-2.1762
PPM1L	151742	protein phosphatase, Mg2+/Mn2+ dependent 1L	hsa-miR-3613-5p	hsa-miR-3613-5p	100	2.9615	151742	1456	-2.1071
BRINP1	1620	BMP/retinoic acid inducible neural specific 1	hsa-miR-3613-5p	hsa-miR-3613-5p	100	2.9615	1620	1766	-1.903
SDR16C5	195814	short chain dehydrogenase/reductase family 16C member 5	hsa-miR-3613-5p	hsa-miR-3613-5p	100	2.9615	195814	185	-3.3592
IKZF2	22807	IKAROS family zinc finger 2	hsa-miR-3613-5p	hsa-miR-3613-5p	100	2.9615	22807	553	2.7042
NTNG1	22854	netrin G1	hsa-miR-3613-5p	hsa-miR-3613-5p	100	2.9615	22854	1885	-1.7671
WWTR1	25937	WW domain containing transcription regulator 1	hsa-miR-3613-5p	hsa-miR-3613-5p	100	2.9615	25937	478	2.7735
GRIA4	2893	glutamate ionotropic receptor AMPA type subunit 4	hsa-miR-3613-5p	hsa-miR-3613-5p	100	2.9615	2893	1823	-1.8414
ITPR1	3708	inositol 1,4,5-trisphosphate receptor type 1	hsa-miR-3613-5p	hsa-miR-3613-5p	100	2.9615	3708	1066	-2.3514
MEF2C	4208	myocyte enhancer factor 2C	hsa-miR-3613-5p	hsa-miR-3613-5p	100	2.9615	4208	986	-2.3946
MAP3K1	4214	mitogen-activated protein kinase kinase kinase 1	hsa-miR-3613-5p	hsa-miR-3613-5p	100	2.9615	4214	865	2.4647
TSPAN11	441631	tetraspanin 11	hsa-miR-3613-5p	hsa-miR-3613-5p	100	2.9615	441631	43	4.3531
MT1X	4501	metallothionein 1X	hsa-miR-3613-5p	hsa-miR-3613-5p	100	2.9615	4501	390	2.9115
MT2A	4502	metallothionein 2A	hsa-miR-3613-5p	hsa-miR-3613-5p	100	2.9615	4502	1009	2.3797
NAIP	4671	NLR family apoptosis inhibitory protein	hsa-miR-3613-5p	hsa-miR-3613-5p	100	2.9615	4671	83	3.8817
SLC6A15	55117	solute carrier family 6 member 15	hsa-miR-3613-5p	hsa-miR-3613-5p	100	2.9615	55117	1277	-2.2131
STRBP	55342	spermatid perinuclear RNA binding protein	hsa-miR-3613-5p	hsa-miR-3613-5p	100	2.9615	55342	1540	-2.0565
FAR2	55711	fatty acyl-CoA reductase 2	hsa-miR-3613-5p	hsa-miR-3613-5p	100	2.9615	55711	1407	-2.1391
MBNL3	55796	muscleblind like splicing regulator 3	hsa-miR-3613-5p	hsa-miR-3613-5p	100	2.9615	55796	462	2.793
SERTAD4	56256	SERTA domain containing 4	hsa-miR-3613-5p	hsa-miR-3613-5p	100	2.9615	56256	294	-3.0872
RELN	5649	reelin	hsa-miR-3613-5p	hsa-miR-3613-5p	100	2.9615	5649	795	-2.5146
BBX	56987	BBX, HMG-box containing	hsa-miR-3613-5p	hsa-miR-3613-5p	100	2.9615	56987	1060	2.3536
KIAA1324	57535	KIAA1324	hsa-miR-3613-5p	hsa-miR-3613-5p	100	2.9615	57535	1515	-2.0722
PYGL	5836	glycogen phosphorylase L	hsa-miR-3613-5p	hsa-miR-3613-5p	100	2.9615	5836	325	3.0308
MS4A7	58475	membrane spanning 4-domains A7	hsa-miR-3613-5p	hsa-miR-3613-5p	100	2.9615	58475	825	2.4925
SP100	6672	SP100 nuclear antigen	hsa-miR-3613-5p	hsa-miR-3613-5p	100	2.9615	6672	978	2.401
TAL1	6886	TAL bHLH transcription factor 1, erythroid differentiation factor	hsa-miR-3613-5p	hsa-miR-3613-5p	100	2.9615	6886	1243	2.2304
MORC4	79710	MORC family CW-type zinc finger 4	hsa-miR-3613-5p	hsa-miR-3613-5p	100	2.9615	79710	1582	2.0383
MMRN2	79812	multimerin 2	hsa-miR-3613-5p	hsa-miR-3613-5p	100	2.9615	79812	1853	1.8155
BTBD10	84280	BTB domain containing 10	hsa-miR-3613-5p	hsa-miR-3613-5p	100	2.9615	84280	1520	-2.0681
HVCN1	84329	hydrogen voltage gated channel 1	hsa-miR-3613-5p	hsa-miR-3613-5p	100	2.9615	84329	1514	2.0725
ADAM23	8745	ADAM metallopeptidase domain 23	hsa-miR-3613-5p	hsa-miR-3613-5p	100	2.9615	8745	887	-2.453
DGKI	9162	diacylglycerol kinase iota	hsa-miR-3613-5p	hsa-miR-3613-5p	100	2.9615	9162	1346	-2.1734
NDST3	9348	N-deacetylase and N-sulfotransferase 3	hsa-miR-3613-5p	hsa-miR-3613-5p	100	2.9615	9348	377	-2.9241
TMEM178B	100507421	transmembrane protein 178B	hsa-miR-335-5p	hsa-miR-335-5p	200	2.9447	100507421	1627	-2.0081
SERF2	10169	small EDRK-rich factor 2	hsa-miR-335-5p	hsa-miR-335-5p	200	2.9447	10169	2035	1.5827
CORO2B	10391	coronin 2B	hsa-miR-335-5p	hsa-miR-335-5p	200	2.9447	10391	2042	-1.5049
NDRG1	10397	N-myc downstream regulated 1	hsa-miR-335-5p	hsa-miR-335-5p	200	2.9447	10397	603	2.6593
NRG3	10718	neuregulin 3	hsa-miR-335-5p	hsa-miR-335-5p	200	2.9447	10718	2010	-1.6416
AHCYL1	10768	adenosylhomocysteinase like 1	hsa-miR-335-5p	hsa-miR-335-5p	200	2.9447	10768	1506	2.0803
NXPH2	11249	neurexophilin 2	hsa-miR-335-5p	hsa-miR-335-5p	200	2.9447	11249	317	-3.0418
SORCS1	114815	sortilin related VPS10 domain containing receptor 1	hsa-miR-335-5p	hsa-miR-335-5p	200	2.9447	114815	730	-2.5517
PTGR2	145482	prostaglandin reductase 2	hsa-miR-335-5p	hsa-miR-335-5p	200	2.9447	145482	1389	2.1504
MFSD4A	148808	major facilitator superfamily domain containing 4A	hsa-miR-335-5p	hsa-miR-335-5p	200	2.9447	148808	1258	-2.2222
2010-09-01	151011	septin 10	hsa-miR-335-5p	hsa-miR-335-5p	200	2.9447	151011	526	2.7269
DGKB	1607	diacylglycerol kinase beta	hsa-miR-335-5p	hsa-miR-335-5p	200	2.9447	1607	994	-2.3903
SGMS2	166929	sphingomyelin synthase 2	hsa-miR-335-5p	hsa-miR-335-5p	200	2.9447	166929	477	2.7738
SERPINB1	1992	serpin family B member 1	hsa-miR-335-5p	hsa-miR-335-5p	200	2.9447	1992	1529	2.0633
EPHA4	2043	EPH receptor A4	hsa-miR-335-5p	hsa-miR-335-5p	200	2.9447	2043	600	-2.6608
AAK1	22848	AP2 associated kinase 1	hsa-miR-335-5p	hsa-miR-335-5p	200	2.9447	22848	1920	-1.7436
FLT1	2321	fms related tyrosine kinase 1	hsa-miR-335-5p	hsa-miR-335-5p	200	2.9447	2321	712	2.5648
RBFOX2	23543	RNA binding fox-1 homolog 2	hsa-miR-335-5p	hsa-miR-335-5p	200	2.9447	23543	1772	-1.8969
DCAF12	25853	DDB1 and CUL4 associated factor 12	hsa-miR-335-5p	hsa-miR-335-5p	200	2.9447	25853	1787	1.8769
STAU2	27067	staufen double-stranded RNA binding protein 2	hsa-miR-335-5p	hsa-miR-335-5p	200	2.9447	27067	1533	-2.059
ZNF621	285268	zinc finger protein 621	hsa-miR-335-5p	hsa-miR-335-5p	200	2.9447	285268	1442	2.1151
GRIA3	2892	glutamate ionotropic receptor AMPA type subunit 3	hsa-miR-335-5p	hsa-miR-335-5p	200	2.9447	2892	1812	-1.8584
HUNK	30811	hormonally up-regulated Neu-associated kinase	hsa-miR-335-5p	hsa-miR-335-5p	200	2.9447	30811	610	-2.6547
BIRC5	332	baculoviral IAP repeat containing 5	hsa-miR-335-5p	hsa-miR-335-5p	200	2.9447	332	783	2.5192
FMN1	342184	formin 1	hsa-miR-335-5p	hsa-miR-335-5p	200	2.9447	342184	276	-3.1144
PLCXD3	345557	phosphatidylinositol specific phospholipase C X domain containing 3	hsa-miR-335-5p	hsa-miR-335-5p	200	2.9447	345557	487	-2.7684
KCNC1	3746	potassium voltage-gated channel subfamily C member 1	hsa-miR-335-5p	hsa-miR-335-5p	200	2.9447	3746	326	-3.0293
LIN28B	389421	lin-28 homolog B	hsa-miR-335-5p	hsa-miR-335-5p	200	2.9447	389421	50	-4.2579
MET	4233	MET proto-oncogene, receptor tyrosine kinase	hsa-miR-335-5p	hsa-miR-335-5p	200	2.9447	4233	556	-2.7032
MAP3K9	4293	mitogen-activated protein kinase kinase kinase 9	hsa-miR-335-5p	hsa-miR-335-5p	200	2.9447	4293	1058	-2.3545
ATP2B3	492	ATPase plasma membrane Ca2+ transporting 3	hsa-miR-335-5p	hsa-miR-335-5p	200	2.9447	492	576	-2.6861
PGF	5228	placental growth factor	hsa-miR-335-5p	hsa-miR-335-5p	200	2.9447	5228	1405	2.1409
POU2AF1	5450	POU class 2 associating factor 1	hsa-miR-335-5p	hsa-miR-335-5p	200	2.9447	5450	388	2.9142
EPB41L4B	54566	erythrocyte membrane protein band 4.1 like 4B	hsa-miR-335-5p	hsa-miR-335-5p	200	2.9447	54566	1694	-1.9567
BNC2	54796	basonuclin 2	hsa-miR-335-5p	hsa-miR-335-5p	200	2.9447	54796	467	2.7885
PLEKHB2	55041	pleckstrin homology domain containing B2	hsa-miR-335-5p	hsa-miR-335-5p	200	2.9447	55041	2026	-1.602
PNMA8A	55228	PNMA family member 8A	hsa-miR-335-5p	hsa-miR-335-5p	200	2.9447	55228	1302	-2.1988
SOX6	55553	SRY-box 6	hsa-miR-335-5p	hsa-miR-335-5p	200	2.9447	55553	554	2.7041
NBPF1	55672	NBPF member 1	hsa-miR-335-5p	hsa-miR-335-5p	200	2.9447	55672	1184	2.2628
MAPK10	5602	mitogen-activated protein kinase 10	hsa-miR-335-5p	hsa-miR-335-5p	200	2.9447	5602	1706	-1.947
PCDH19	57526	protocadherin 19	hsa-miR-335-5p	hsa-miR-335-5p	200	2.9447	57526	1947	-1.7178
PXN	5829	paxillin	hsa-miR-335-5p	hsa-miR-335-5p	200	2.9447	5829	664	2.6033
SALL1	6299	spalt like transcription factor 1	hsa-miR-335-5p	hsa-miR-335-5p	200	2.9447	6299	1666	1.9789
PRDM2	7799	PR/SET domain 2	hsa-miR-335-5p	hsa-miR-335-5p	200	2.9447	7799	1916	-1.7456
ARPC5L	81873	actin related protein 2/3 complex subunit 5 like	hsa-miR-335-5p	hsa-miR-335-5p	200	2.9447	81873	1499	-2.0827
FAM107B	83641	family with sequence similarity 107 member B	hsa-miR-335-5p	hsa-miR-335-5p	200	2.9447	83641	786	2.5182
PLXDC2	84898	plexin domain containing 2	hsa-miR-335-5p	hsa-miR-335-5p	200	2.9447	84898	845	2.481
TRIM5	85363	tripartite motif containing 5	hsa-miR-335-5p	hsa-miR-335-5p	200	2.9447	85363	150	3.4829
ANKRD40	91369	ankyrin repeat domain 40	hsa-miR-335-5p	hsa-miR-335-5p	200	2.9447	91369	281	3.1096
MICAL2	9645	microtubule associated monooxygenase, calponin and LIM domain containing 2	hsa-miR-335-5p	hsa-miR-335-5p	200	2.9447	9645	613	-2.6511
WSCD2	9671	WSC domain containing 2	hsa-miR-335-5p	hsa-miR-335-5p	200	2.9447	9671	915	-2.4406
ZEB2	9839	zinc finger E-box binding homeobox 2	hsa-miR-335-5p	hsa-miR-335-5p	200	2.9447	9839	564	2.6984
COL12A1	1303	collagen type XII alpha 1 chain	hsa-miR-1180-3p	hsa-miR-1180-3p	300	-2.5085	1303	1594	-2.0275
CSF1	1435	colony stimulating factor 1	hsa-miR-1180-3p	hsa-miR-1180-3p	300	-2.5085	1435	198	3.3163
HECW1	23072	HECT, C2 and WW domain containing E3 ubiquitin protein ligase 1	hsa-miR-1180-3p	hsa-miR-1180-3p	300	-2.5085	23072	614	-2.6506
MKNK2	2872	MAP kinase interacting serine/threonine kinase 2	hsa-miR-1180-3p	hsa-miR-1180-3p	300	-2.5085	2872	1847	1.8182
NRN1	51299	neuritin 1	hsa-miR-1180-3p	hsa-miR-1180-3p	300	-2.5085	51299	374	-2.93
OTUD7B	56957	OTU deubiquitinase 7B	hsa-miR-1180-3p	hsa-miR-1180-3p	300	-2.5085	56957	1113	2.3117
GGACT	87769	gamma-glutamylamine cyclotransferase	hsa-miR-1180-3p	hsa-miR-1180-3p	300	-2.5085	87769	1684	1.9678
SMC4	10051	structural maintenance of chromosomes 4	hsa-miR-199b-5p	hsa-miR-199b-5p	400	-2.3761	10051	1492	2.0872
AKAP3	10566	A-kinase anchoring protein 3	hsa-miR-199b-5p	hsa-miR-199b-5p	400	-2.3761	10566	1484	2.0922
ARID5A	10865	AT-rich interaction domain 5A	hsa-miR-199b-5p	hsa-miR-199b-5p	400	-2.3761	10865	1688	1.9611
RBPMS	11030	RNA binding protein, mRNA processing factor	hsa-miR-199b-5p	hsa-miR-199b-5p	400	-2.3761	11030	1071	2.3474
CLTC	1213	clathrin heavy chain	hsa-miR-199b-5p	hsa-miR-199b-5p	400	-2.3761	1213	1935	-1.7285
COMT	1312	catechol-O-methyltransferase	hsa-miR-199b-5p	hsa-miR-199b-5p	400	-2.3761	1312	1941	1.7212
NRSN1	140767	neurensin 1	hsa-miR-199b-5p	hsa-miR-199b-5p	400	-2.3761	140767	1428	-2.1277
CSRP2	1466	cysteine and glycine rich protein 2	hsa-miR-199b-5p	hsa-miR-199b-5p	400	-2.3761	1466	1230	2.2377
GRK3	157	G protein-coupled receptor kinase 3	hsa-miR-199b-5p	hsa-miR-199b-5p	400	-2.3761	157	1356	-2.1683
TXLNB	167838	taxilin beta	hsa-miR-199b-5p	hsa-miR-199b-5p	400	-2.3761	167838	319	-3.0374
ABCA1	19	ATP binding cassette subfamily A member 1	hsa-miR-199b-5p	hsa-miR-199b-5p	400	-2.3761	19	353	2.9754
EPB41L1	2036	erythrocyte membrane protein band 4.1 like 1	hsa-miR-199b-5p	hsa-miR-199b-5p	400	-2.3761	2036	1869	-1.7809
ZNF652	22834	zinc finger protein 652	hsa-miR-199b-5p	hsa-miR-199b-5p	400	-2.3761	22834	852	2.4749
NINL	22981	ninein like	hsa-miR-199b-5p	hsa-miR-199b-5p	400	-2.3761	22981	1866	1.7891
GRIP1	23426	glutamate receptor interacting protein 1	hsa-miR-199b-5p	hsa-miR-199b-5p	400	-2.3761	23426	1587	-2.035
FLRT3	23767	fibronectin leucine rich transmembrane protein 3	hsa-miR-199b-5p	hsa-miR-199b-5p	400	-2.3761	23767	702	-2.5737
RASGRP3	25780	RAS guanyl releasing protein 3	hsa-miR-199b-5p	hsa-miR-199b-5p	400	-2.3761	25780	929	2.4328
PARM1	25849	prostate androgen-regulated mucin-like protein 1	hsa-miR-199b-5p	hsa-miR-199b-5p	400	-2.3761	25849	288	-3.0956
HSPA12A	259217	heat shock protein family A (Hsp70) member 12A	hsa-miR-199b-5p	hsa-miR-199b-5p	400	-2.3761	259217	1052	-2.3564
KCNV1	27012	potassium voltage-gated channel modifier subfamily V member 1	hsa-miR-199b-5p	hsa-miR-199b-5p	400	-2.3761	27012	988	-2.3941
NSG1	27065	neuronal vesicle trafficking associated 1	hsa-miR-199b-5p	hsa-miR-199b-5p	400	-2.3761	27065	134	-3.5436
CECR2	27443	CECR2, histone acetyl-lysine reader	hsa-miR-199b-5p	hsa-miR-199b-5p	400	-2.3761	27443	533	2.7243
GNG5	2787	G protein subunit gamma 5	hsa-miR-199b-5p	hsa-miR-199b-5p	400	-2.3761	2787	960	2.4116
HIPK2	28996	homeodomain interacting protein kinase 2	hsa-miR-199b-5p	hsa-miR-199b-5p	400	-2.3761	28996	184	3.3634
FAM19A2	338811	family with sequence similarity 19 member A2, C-C motif chemokine like	hsa-miR-199b-5p	hsa-miR-199b-5p	400	-2.3761	338811	1014	-2.3767
IKBKB	3551	inhibitor of nuclear factor kappa B kinase subunit beta	hsa-miR-199b-5p	hsa-miR-199b-5p	400	-2.3761	3551	2011	1.6414
KIT	3815	KIT proto-oncogene receptor tyrosine kinase	hsa-miR-199b-5p	hsa-miR-199b-5p	400	-2.3761	3815	904	-2.4466
KNG1	3827	kininogen 1	hsa-miR-199b-5p	hsa-miR-199b-5p	400	-2.3761	3827	650	-2.6107
CD99	4267	CD99 molecule (Xg blood group)	hsa-miR-199b-5p	hsa-miR-199b-5p	400	-2.3761	4267	1155	2.282
MAP3K11	4296	mitogen-activated protein kinase kinase kinase 11	hsa-miR-199b-5p	hsa-miR-199b-5p	400	-2.3761	4296	2031	1.5946
MMP2	4313	matrix metallopeptidase 2	hsa-miR-199b-5p	hsa-miR-199b-5p	400	-2.3761	4313	324	3.031
ATP2B2	491	ATPase plasma membrane Ca2+ transporting 2	hsa-miR-199b-5p	hsa-miR-199b-5p	400	-2.3761	491	229	-3.2059
SERPINE1	5054	serpin family E member 1	hsa-miR-199b-5p	hsa-miR-199b-5p	400	-2.3761	5054	155	3.4615
RAB9B	51209	RAB9B, member RAS oncogene family	hsa-miR-199b-5p	hsa-miR-199b-5p	400	-2.3761	51209	1743	-1.9203
REEP2	51308	receptor accessory protein 2	hsa-miR-199b-5p	hsa-miR-199b-5p	400	-2.3761	51308	1365	-2.1627
ATP6V1H	51606	ATPase H+ transporting V1 subunit H	hsa-miR-199b-5p	hsa-miR-199b-5p	400	-2.3761	51606	1722	-1.9309
NLK	51701	nemo like kinase	hsa-miR-199b-5p	hsa-miR-199b-5p	400	-2.3761	51701	1611	-2.0174
CDK14	5218	cyclin dependent kinase 14	hsa-miR-199b-5p	hsa-miR-199b-5p	400	-2.3761	5218	500	-2.7545
PLXNA2	5362	plexin A2	hsa-miR-199b-5p	hsa-miR-199b-5p	400	-2.3761	5362	1855	-1.8141
RIN2	54453	Ras and Rab interactor 2	hsa-miR-199b-5p	hsa-miR-199b-5p	400	-2.3761	54453	632	2.6269
RBM47	54502	RNA binding motif protein 47	hsa-miR-199b-5p	hsa-miR-199b-5p	400	-2.3761	54502	592	2.6697
RGMA	56963	repulsive guidance molecule family member a	hsa-miR-199b-5p	hsa-miR-199b-5p	400	-2.3761	56963	2013	1.6392
PLEKHH1	57475	pleckstrin homology, MyTH4 and FERM domain containing H1	hsa-miR-199b-5p	hsa-miR-199b-5p	400	-2.3761	57475	1219	2.243
NECTIN2	5819	nectin cell adhesion molecule 2	hsa-miR-199b-5p	hsa-miR-199b-5p	400	-2.3761	5819	1738	1.9229
PARP12	64761	poly(ADP-ribose) polymerase family member 12	hsa-miR-199b-5p	hsa-miR-199b-5p	400	-2.3761	64761	1956	1.7085
PLEKHG2	64857	pleckstrin homology and RhoGEF domain containing G2	hsa-miR-199b-5p	hsa-miR-199b-5p	400	-2.3761	64857	601	2.6601
SOX4	6659	SRY-box 4	hsa-miR-199b-5p	hsa-miR-199b-5p	400	-2.3761	6659	1084	2.3366
TSPAN6	7105	tetraspanin 6	hsa-miR-199b-5p	hsa-miR-199b-5p	400	-2.3761	7105	1257	2.2231
WNT2	7472	Wnt family member 2	hsa-miR-199b-5p	hsa-miR-199b-5p	400	-2.3761	7472	753	-2.5359
DDR1	780	discoidin domain receptor tyrosine kinase 1	hsa-miR-199b-5p	hsa-miR-199b-5p	400	-2.3761	780	1018	2.3756
CACNB2	783	calcium voltage-gated channel auxiliary subunit beta 2	hsa-miR-199b-5p	hsa-miR-199b-5p	400	-2.3761	783	1933	-1.7299
ELOVL7	79993	ELOVL fatty acid elongase 7	hsa-miR-199b-5p	hsa-miR-199b-5p	400	-2.3761	79993	747	2.5396
FAM234A	83986	family with sequence similarity 234 member A	hsa-miR-199b-5p	hsa-miR-199b-5p	400	-2.3761	83986	1998	1.6607
ARHGAP19	84986	Rho GTPase activating protein 19	hsa-miR-199b-5p	hsa-miR-199b-5p	400	-2.3761	84986	1074	2.3451
INPP4B	8821	inositol polyphosphate-4-phosphatase type II B	hsa-miR-199b-5p	hsa-miR-199b-5p	400	-2.3761	8821	513	-2.7441
LMLN	89782	leishmanolysin like peptidase	hsa-miR-199b-5p	hsa-miR-199b-5p	400	-2.3761	89782	2009	-1.6444
CD22	933	CD22 molecule	hsa-miR-199b-5p	hsa-miR-199b-5p	400	-2.3761	933	560	2.6997
PREPL	9581	prolyl endopeptidase like	hsa-miR-199b-5p	hsa-miR-199b-5p	400	-2.3761	9581	1595	-2.0271
RASSF2	9770	Ras association domain family member 2	hsa-miR-199b-5p	hsa-miR-199b-5p	400	-2.3761	9770	939	2.4242
TESPA1	9840	thymocyte expressed, positive selection associated 1	hsa-miR-199b-5p	hsa-miR-199b-5p	400	-2.3761	9840	75	-3.9721
SRGAP3	9901	SLIT-ROBO Rho GTPase activating protein 3	hsa-miR-199b-5p	hsa-miR-199b-5p	400	-2.3761	9901	2020	-1.6182
ARL4C	10123	ADP ribosylation factor like GTPase 4C	hsa-miR-182-5p	hsa-miR-182-5p	500	-2.1713	10123	965	-2.4087
WASF2	10163	WAS protein family member 2	hsa-miR-182-5p	hsa-miR-182-5p	500	-2.1713	10163	818	2.4967
CDKN2C	1031	cyclin dependent kinase inhibitor 2C	hsa-miR-182-5p	hsa-miR-182-5p	500	-2.1713	1031	641	2.6178
CITED2	10370	Cbp/p300 interacting transactivator with Glu/Asp rich carboxy-terminal domain 2	hsa-miR-182-5p	hsa-miR-182-5p	500	-2.1713	10370	1198	-2.2543
OLFM1	10439	olfactomedin 1	hsa-miR-182-5p	hsa-miR-182-5p	500	-2.1713	10439	1683	-1.9689
PPP1R13L	10848	protein phosphatase 1 regulatory subunit 13 like	hsa-miR-182-5p	hsa-miR-182-5p	500	-2.1713	10848	858	2.4706
ATF7	11016	activating transcription factor 7	hsa-miR-182-5p	hsa-miR-182-5p	500	-2.1713	11016	1628	2.0077
FAM107A	11170	family with sequence similarity 107 member A	hsa-miR-182-5p	hsa-miR-182-5p	500	-2.1713	11170	302	3.0675
CHST14	113189	carbohydrate sulfotransferase 14	hsa-miR-182-5p	hsa-miR-182-5p	500	-2.1713	113189	1106	2.3178
OSBPL10	114884	oxysterol binding protein like 10	hsa-miR-182-5p	hsa-miR-182-5p	500	-2.1713	114884	1082	-2.3368
2003-03-01	115123	membrane associated ring-CH-type finger 3	hsa-miR-182-5p	hsa-miR-182-5p	500	-2.1713	115123	127	3.5676
PIK3AP1	118788	phosphoinositide-3-kinase adaptor protein 1	hsa-miR-182-5p	hsa-miR-182-5p	500	-2.1713	118788	510	2.7501
BTBD11	121551	BTB domain containing 11	hsa-miR-182-5p	hsa-miR-182-5p	500	-2.1713	121551	452	-2.8148
KIF19	124602	kinesin family member 19	hsa-miR-182-5p	hsa-miR-182-5p	500	-2.1713	124602	265	3.1254
CNN3	1266	calponin 3	hsa-miR-182-5p	hsa-miR-182-5p	500	-2.1713	1266	1065	2.3515
UBXN10	127733	UBX domain protein 10	hsa-miR-182-5p	hsa-miR-182-5p	500	-2.1713	127733	223	-3.2267
COL4A1	1282	collagen type IV alpha 1 chain	hsa-miR-182-5p	hsa-miR-182-5p	500	-2.1713	1282	604	2.6587
COL4A4	1286	collagen type IV alpha 4 chain	hsa-miR-182-5p	hsa-miR-182-5p	500	-2.1713	1286	1413	2.1378
PLEKHH2	130271	pleckstrin homology, MyTH4 and FERM domain containing H2	hsa-miR-182-5p	hsa-miR-182-5p	500	-2.1713	130271	899	2.4491
STXBP5	134957	syntaxin binding protein 5	hsa-miR-182-5p	hsa-miR-182-5p	500	-2.1713	134957	1954	-1.711
CBLN4	140689	cerebellin 4 precursor	hsa-miR-182-5p	hsa-miR-182-5p	500	-2.1713	140689	27	-4.7468
KDELC2	143888	KDEL motif containing 2	hsa-miR-182-5p	hsa-miR-182-5p	500	-2.1713	143888	1754	1.9114
DPY19L3	147991	dpy-19 like C-mannosyltransferase 3	hsa-miR-182-5p	hsa-miR-182-5p	500	-2.1713	147991	1099	2.3219
DAP	1611	death associated protein	hsa-miR-182-5p	hsa-miR-182-5p	500	-2.1713	1611	1825	1.8396
LONRF2	164832	LON peptidase N-terminal domain and ring finger 2	hsa-miR-182-5p	hsa-miR-182-5p	500	-2.1713	164832	1330	-2.1839
SPTSSB	165679	serine palmitoyltransferase small subunit B	hsa-miR-182-5p	hsa-miR-182-5p	500	-2.1713	165679	137	-3.5252
BMPER	168667	BMP binding endothelial regulator	hsa-miR-182-5p	hsa-miR-182-5p	500	-2.1713	168667	1213	-2.2484
DYNC1LI2	1783	dynein cytoplasmic 1 light intermediate chain 2	hsa-miR-182-5p	hsa-miR-182-5p	500	-2.1713	1783	971	2.4059
DOCK1	1793	dedicator of cytokinesis 1	hsa-miR-182-5p	hsa-miR-182-5p	500	-2.1713	1793	902	2.4478
EFNA5	1946	ephrin A5	hsa-miR-182-5p	hsa-miR-182-5p	500	-2.1713	1946	1596	-2.0269
EGR3	1960	early growth response 3	hsa-miR-182-5p	hsa-miR-182-5p	500	-2.1713	1960	1004	-2.3826
ELAVL4	1996	ELAV like RNA binding protein 4	hsa-miR-182-5p	hsa-miR-182-5p	500	-2.1713	1996	411	-2.8759
SLC16A9	220963	solute carrier family 16 member 9	hsa-miR-182-5p	hsa-miR-182-5p	500	-2.1713	220963	780	2.5217
SPATA13	221178	spermatogenesis associated 13	hsa-miR-182-5p	hsa-miR-182-5p	500	-2.1713	221178	873	2.4619
FGF9	2254	fibroblast growth factor 9	hsa-miR-182-5p	hsa-miR-182-5p	500	-2.1713	2254	805	-2.5041
PPM1E	22843	protein phosphatase, Mg2+/Mn2+ dependent 1E	hsa-miR-182-5p	hsa-miR-182-5p	500	-2.1713	22843	821	-2.4946
LMTK2	22853	lemur tyrosine kinase 2	hsa-miR-182-5p	hsa-miR-182-5p	500	-2.1713	22853	1440	-2.1176
ZHX2	22882	zinc fingers and homeoboxes 2	hsa-miR-182-5p	hsa-miR-182-5p	500	-2.1713	22882	1025	2.3698
WDR47	22911	WD repeat domain 47	hsa-miR-182-5p	hsa-miR-182-5p	500	-2.1713	22911	1679	-1.9716
MAPRE1	22919	microtubule associated protein RP/EB family member 1	hsa-miR-182-5p	hsa-miR-182-5p	500	-2.1713	22919	1273	2.2148
SV2C	22987	synaptic vesicle glycoprotein 2C	hsa-miR-182-5p	hsa-miR-182-5p	500	-2.1713	22987	213	-3.249
TTC39A	22996	tetratricopeptide repeat domain 39A	hsa-miR-182-5p	hsa-miR-182-5p	500	-2.1713	22996	453	-2.8139
PALLD	23022	palladin, cytoskeletal associated protein	hsa-miR-182-5p	hsa-miR-182-5p	500	-2.1713	23022	433	2.8339
UNC13A	23025	unc-13 homolog A	hsa-miR-182-5p	hsa-miR-182-5p	500	-2.1713	23025	1279	-2.2117
FLNB	2317	filamin B	hsa-miR-182-5p	hsa-miR-182-5p	500	-2.1713	2317	1988	1.6744
RFTN1	23180	raftlin, lipid raft linker 1	hsa-miR-182-5p	hsa-miR-182-5p	500	-2.1713	23180	1224	-2.2405
SATB2	23314	SATB homeobox 2	hsa-miR-182-5p	hsa-miR-182-5p	500	-2.1713	23314	1755	-1.9103
SLC7A8	23428	solute carrier family 7 member 8	hsa-miR-182-5p	hsa-miR-182-5p	500	-2.1713	23428	546	-2.7129
SH3BP4	23677	SH3 domain binding protein 4	hsa-miR-182-5p	hsa-miR-182-5p	500	-2.1713	23677	1584	2.0368
GABRA1	2554	gamma-aminobutyric acid type A receptor alpha1 subunit	hsa-miR-182-5p	hsa-miR-182-5p	500	-2.1713	2554	115	-3.63
ST6GALNAC3	256435	ST6 N-acetylgalactosaminide alpha-2,6-sialyltransferase 3	hsa-miR-182-5p	hsa-miR-182-5p	500	-2.1713	256435	1287	2.2043
SERINC5	256987	serine incorporator 5	hsa-miR-182-5p	hsa-miR-182-5p	500	-2.1713	256987	1207	2.2501
PNKD	25953	paroxysmal nonkinesigenic dyskinesia	hsa-miR-182-5p	hsa-miR-182-5p	500	-2.1713	25953	1382	-2.154
LRP10	26020	LDL receptor related protein 10	hsa-miR-182-5p	hsa-miR-182-5p	500	-2.1713	26020	1156	2.2817
STEAP2	261729	STEAP2 metalloreductase	hsa-miR-182-5p	hsa-miR-182-5p	500	-2.1713	261729	1278	-2.2129
SEZ6L2	26470	seizure related 6 homolog like 2	hsa-miR-182-5p	hsa-miR-182-5p	500	-2.1713	26470	1129	-2.2997
GDNF	2668	glial cell derived neurotrophic factor	hsa-miR-182-5p	hsa-miR-182-5p	500	-2.1713	2668	683	2.5887
GJB2	2706	gap junction protein beta 2	hsa-miR-182-5p	hsa-miR-182-5p	500	-2.1713	2706	597	2.6663
SLC39A1	27173	solute carrier family 39 member 1	hsa-miR-182-5p	hsa-miR-182-5p	500	-2.1713	27173	1939	1.7242
GPR22	2845	G protein-coupled receptor 22	hsa-miR-182-5p	hsa-miR-182-5p	500	-2.1713	2845	300	-3.073
ATP11C	286410	ATPase phospholipid transporting 11C	hsa-miR-182-5p	hsa-miR-182-5p	500	-2.1713	286410	750	2.5379
KLF15	28999	Kruppel like factor 15	hsa-miR-182-5p	hsa-miR-182-5p	500	-2.1713	28999	1027	2.3688
TAGLN3	29114	transgelin 3	hsa-miR-182-5p	hsa-miR-182-5p	500	-2.1713	29114	1179	-2.2679
FAM216A	29902	family with sequence similarity 216 member A	hsa-miR-182-5p	hsa-miR-182-5p	500	-2.1713	29902	1125	-2.3033
HAS2	3037	hyaluronan synthase 2	hsa-miR-182-5p	hsa-miR-182-5p	500	-2.1713	3037	439	2.8281
HNF4A	3172	hepatocyte nuclear factor 4 alpha	hsa-miR-182-5p	hsa-miR-182-5p	500	-2.1713	3172	289	-3.0918
KCNC2	3747	potassium voltage-gated channel subfamily C member 2	hsa-miR-182-5p	hsa-miR-182-5p	500	-2.1713	3747	569	-2.6935
IER5L	389792	immediate early response 5 like	hsa-miR-182-5p	hsa-miR-182-5p	500	-2.1713	389792	1385	-2.1526
LIMS1	3987	LIM zinc finger domain containing 1	hsa-miR-182-5p	hsa-miR-182-5p	500	-2.1713	3987	1159	2.2814
SHC4	399694	SHC adaptor protein 4	hsa-miR-182-5p	hsa-miR-182-5p	500	-2.1713	399694	835	2.4884
MAP1B	4131	microtubule associated protein 1B	hsa-miR-182-5p	hsa-miR-182-5p	500	-2.1713	4131	1620	-2.013
C10orf105	414152	chromosome 10 open reading frame 105	hsa-miR-182-5p	hsa-miR-182-5p	500	-2.1713	414152	119	3.5993
MSN	4478	moesin	hsa-miR-182-5p	hsa-miR-182-5p	500	-2.1713	4478	1313	2.1927
TRIM37	4591	tripartite motif containing 37	hsa-miR-182-5p	hsa-miR-182-5p	500	-2.1713	4591	721	-2.5608
NELL1	4745	neural EGFL like 1	hsa-miR-182-5p	hsa-miR-182-5p	500	-2.1713	4745	624	-2.6409
NID1	4811	nidogen 1	hsa-miR-182-5p	hsa-miR-182-5p	500	-2.1713	4811	745	2.5407
NKX2-2	4821	NK2 homeobox 2	hsa-miR-182-5p	hsa-miR-182-5p	500	-2.1713	4821	746	2.5398
NPTX2	4885	neuronal pentraxin 2	hsa-miR-182-5p	hsa-miR-182-5p	500	-2.1713	4885	221	-3.2325
ORC5	5001	origin recognition complex subunit 5	hsa-miR-182-5p	hsa-miR-182-5p	500	-2.1713	5001	1751	-1.9141
ARHGEF3	50650	Rho guanine nucleotide exchange factor 3	hsa-miR-182-5p	hsa-miR-182-5p	500	-2.1713	50650	1369	-2.16
PCMT1	5110	protein-L-isoaspartate (D-aspartate) O-methyltransferase	hsa-miR-182-5p	hsa-miR-182-5p	500	-2.1713	5110	1354	-2.171
ZBTB7A	51341	zinc finger and BTB domain containing 7A	hsa-miR-182-5p	hsa-miR-182-5p	500	-2.1713	51341	1980	-1.6831
PDGFRA	5156	platelet derived growth factor receptor alpha	hsa-miR-182-5p	hsa-miR-182-5p	500	-2.1713	5156	74	4.0056
NSG2	51617	neuronal vesicle trafficking associated 2	hsa-miR-182-5p	hsa-miR-182-5p	500	-2.1713	51617	1507	-2.0796
PDK4	5166	pyruvate dehydrogenase kinase 4	hsa-miR-182-5p	hsa-miR-182-5p	500	-2.1713	5166	79	3.9023
PKP1	5317	plakophilin 1	hsa-miR-182-5p	hsa-miR-182-5p	500	-2.1713	5317	172	-3.4025
PLCB4	5332	phospholipase C beta 4	hsa-miR-182-5p	hsa-miR-182-5p	500	-2.1713	5332	1938	-1.7246
BCL11A	53335	B cell CLL/lymphoma 11A	hsa-miR-182-5p	hsa-miR-182-5p	500	-2.1713	53335	1271	-2.2156
ADAM22	53616	ADAM metallopeptidase domain 22	hsa-miR-182-5p	hsa-miR-182-5p	500	-2.1713	53616	1962	-1.7026
C21orf91	54149	chromosome 21 open reading frame 91	hsa-miR-182-5p	hsa-miR-182-5p	500	-2.1713	54149	704	2.5704
ANLN	54443	anillin actin binding protein	hsa-miR-182-5p	hsa-miR-182-5p	500	-2.1713	54443	274	3.1176
MAGEL2	54551	MAGE family member L2	hsa-miR-182-5p	hsa-miR-182-5p	500	-2.1713	54551	977	-2.4024
CNNM2	54805	cyclin and CBS domain divalent metal cation transport mediator 2	hsa-miR-182-5p	hsa-miR-182-5p	500	-2.1713	54805	1996	-1.6629
OXR1	55074	oxidation resistance 1	hsa-miR-182-5p	hsa-miR-182-5p	500	-2.1713	55074	851	-2.4752
PPP3R1	5534	protein phosphatase 3 regulatory subunit B, alpha	hsa-miR-182-5p	hsa-miR-182-5p	500	-2.1713	5534	840	-2.4856
PRKCE	5581	protein kinase C epsilon	hsa-miR-182-5p	hsa-miR-182-5p	500	-2.1713	5581	596	-2.6669
MAPK9	5601	mitogen-activated protein kinase 9	hsa-miR-182-5p	hsa-miR-182-5p	500	-2.1713	5601	841	-2.485
GPR158	57512	G protein-coupled receptor 158	hsa-miR-182-5p	hsa-miR-182-5p	500	-2.1713	57512	270	-3.1216
PTPN4	5775	protein tyrosine phosphatase, non-receptor type 4	hsa-miR-182-5p	hsa-miR-182-5p	500	-2.1713	5775	2027	-1.6017
TP53INP2	58476	tumor protein p53 inducible nuclear protein 2	hsa-miR-182-5p	hsa-miR-182-5p	500	-2.1713	58476	120	3.5955
SINHCAF	58516	SIN3-HDAC complex associated factor	hsa-miR-182-5p	hsa-miR-182-5p	500	-2.1713	58516	471	2.7823
RAB27B	5874	RAB27B, member RAS oncogene family	hsa-miR-182-5p	hsa-miR-182-5p	500	-2.1713	5874	1039	-2.3631
RARG	5916	retinoic acid receptor gamma	hsa-miR-182-5p	hsa-miR-182-5p	500	-2.1713	5916	1835	1.8316
RET	5979	ret proto-oncogene	hsa-miR-182-5p	hsa-miR-182-5p	500	-2.1713	5979	409	-2.8798
AVPI1	60370	arginine vasopressin induced 1	hsa-miR-182-5p	hsa-miR-182-5p	500	-2.1713	60370	1773	-1.8962
SCN1A	6323	sodium voltage-gated channel alpha subunit 1	hsa-miR-182-5p	hsa-miR-182-5p	500	-2.1713	6323	1191	-2.2598
SCN1B	6324	sodium voltage-gated channel beta subunit 1	hsa-miR-182-5p	hsa-miR-182-5p	500	-2.1713	6324	89	-3.8097
SCN2A	6326	sodium voltage-gated channel alpha subunit 2	hsa-miR-182-5p	hsa-miR-182-5p	500	-2.1713	6326	1128	-2.2998
SCN8A	6334	sodium voltage-gated channel alpha subunit 8	hsa-miR-182-5p	hsa-miR-182-5p	500	-2.1713	6334	633	-2.6257
SCN9A	6335	sodium voltage-gated channel alpha subunit 9	hsa-miR-182-5p	hsa-miR-182-5p	500	-2.1713	6335	1644	1.9974
FAM111A	63901	family with sequence similarity 111 member A	hsa-miR-182-5p	hsa-miR-182-5p	500	-2.1713	63901	1304	2.1973
LRRC4	64101	leucine rich repeat containing 4	hsa-miR-182-5p	hsa-miR-182-5p	500	-2.1713	64101	1404	-2.1414
S100PBP	64766	S100P binding protein	hsa-miR-182-5p	hsa-miR-182-5p	500	-2.1713	64766	1764	1.9058
REEP1	65055	receptor accessory protein 1	hsa-miR-182-5p	hsa-miR-182-5p	500	-2.1713	65055	769	-2.531
ZFP36L1	677	ZFP36 ring finger protein like 1	hsa-miR-182-5p	hsa-miR-182-5p	500	-2.1713	677	383	2.9177
TAF4B	6875	TATA-box binding protein associated factor 4b	hsa-miR-182-5p	hsa-miR-182-5p	500	-2.1713	6875	1618	-2.0147
TARBP1	6894	TAR (HIV-1) RNA binding protein 1	hsa-miR-182-5p	hsa-miR-182-5p	500	-2.1713	6894	1872	-1.7789
THBS1	7057	thrombospondin 1	hsa-miR-182-5p	hsa-miR-182-5p	500	-2.1713	7057	1372	2.1588
TP73	7161	tumor protein p73	hsa-miR-182-5p	hsa-miR-182-5p	500	-2.1713	7161	403	2.89
WIPF1	7456	WAS/WASL interacting protein family member 1	hsa-miR-182-5p	hsa-miR-182-5p	500	-2.1713	7456	375	2.9279
YWHAG	7532	tyrosine 3-monooxygenase/tryptophan 5-monooxygenase activation protein gamma	hsa-miR-182-5p	hsa-miR-182-5p	500	-2.1713	7532	771	-2.5296
ZFP36	7538	ZFP36 ring finger protein	hsa-miR-182-5p	hsa-miR-182-5p	500	-2.1713	7538	156	3.4599
RELL1	768211	RELT like 1	hsa-miR-182-5p	hsa-miR-182-5p	500	-2.1713	768211	644	2.614
LUZP1	7798	leucine zipper protein 1	hsa-miR-182-5p	hsa-miR-182-5p	500	-2.1713	7798	927	-2.4343
FYCO1	79443	FYVE and coiled-coil domain containing 1	hsa-miR-182-5p	hsa-miR-182-5p	500	-2.1713	79443	1395	2.1452
SH3TC2	79628	SH3 domain and tetratricopeptide repeats 2	hsa-miR-182-5p	hsa-miR-182-5p	500	-2.1713	79628	450	2.8151
ZMAT4	79698	zinc finger matrin-type 4	hsa-miR-182-5p	hsa-miR-182-5p	500	-2.1713	79698	135	-3.5335
AAGAB	79719	alpha and gamma adaptin binding protein	hsa-miR-182-5p	hsa-miR-182-5p	500	-2.1713	79719	1964	-1.6996
SYNDIG1	79953	synapse differentiation inducing 1	hsa-miR-182-5p	hsa-miR-182-5p	500	-2.1713	79953	1892	-1.7625
CALD1	800	caldesmon 1	hsa-miR-182-5p	hsa-miR-182-5p	500	-2.1713	800	1383	2.1534
PDGFD	80310	platelet derived growth factor D	hsa-miR-182-5p	hsa-miR-182-5p	500	-2.1713	80310	1000	-2.3844
APOL6	80830	apolipoprotein L6	hsa-miR-182-5p	hsa-miR-182-5p	500	-2.1713	80830	204	3.29
SCRT1	83482	scratch family transcriptional repressor 1	hsa-miR-182-5p	hsa-miR-182-5p	500	-2.1713	83482	87	-3.8293
BCL2L12	83596	BCL2 like 12	hsa-miR-182-5p	hsa-miR-182-5p	500	-2.1713	83596	474	2.7765
NCALD	83988	neurocalcin delta	hsa-miR-182-5p	hsa-miR-182-5p	500	-2.1713	83988	264	-3.1269
MEGF11	84465	multiple EGF like domains 11	hsa-miR-182-5p	hsa-miR-182-5p	500	-2.1713	84465	208	3.2656
ATOH8	84913	atonal bHLH transcription factor 8	hsa-miR-182-5p	hsa-miR-182-5p	500	-2.1713	84913	794	2.5149
UBASH3B	84959	ubiquitin associated and SH3 domain containing B	hsa-miR-182-5p	hsa-miR-182-5p	500	-2.1713	84959	950	-2.4214
SNAP23	8773	synaptosome associated protein 23	hsa-miR-182-5p	hsa-miR-182-5p	500	-2.1713	8773	1336	2.179
PLOD3	8985	procollagen-lysine,2-oxoglutarate 5-dioxygenase 3	hsa-miR-182-5p	hsa-miR-182-5p	500	-2.1713	8985	1902	1.7579
DDX60L	91351	DExD/H-box 60 like	hsa-miR-182-5p	hsa-miR-182-5p	500	-2.1713	91351	472	2.7807
REPS2	9185	RALBP1 associated Eps domain containing 2	hsa-miR-182-5p	hsa-miR-182-5p	500	-2.1713	9185	1890	-1.7651
VAMP3	9341	vesicle associated membrane protein 3	hsa-miR-182-5p	hsa-miR-182-5p	500	-2.1713	9341	1288	2.2039
TP53INP1	94241	tumor protein p53 inducible nuclear protein 1	hsa-miR-182-5p	hsa-miR-182-5p	500	-2.1713	94241	1008	2.3801
MAP4K4	9448	mitogen-activated protein kinase kinase kinase kinase 4	hsa-miR-182-5p	hsa-miR-182-5p	500	-2.1713	9448	152	3.4798
SLC4A8	9498	solute carrier family 4 member 8	hsa-miR-182-5p	hsa-miR-182-5p	500	-2.1713	9498	1653	-1.9885
LITAF	9516	lipopolysaccharide induced TNF factor	hsa-miR-182-5p	hsa-miR-182-5p	500	-2.1713	9516	1136	2.2951
RIMS3	9783	regulating synaptic membrane exocytosis 3	hsa-miR-182-5p	hsa-miR-182-5p	500	-2.1713	9783	1047	-2.3593
TOMM20	9804	translocase of outer mitochondrial membrane 20	hsa-miR-182-5p	hsa-miR-182-5p	500	-2.1713	9804	1824	-1.8402
NUAK1	9891	NUAK family kinase 1	hsa-miR-182-5p	hsa-miR-182-5p	500	-2.1713	9891	1249	-2.2262
PAN2	9924	PAN2 poly(A) specific ribonuclease subunit	hsa-miR-182-5p	hsa-miR-182-5p	500	-2.1713	9924	1834	1.8317
ABCC9	10060	ATP binding cassette subfamily C member 9	hsa-miR-19a-3p	hsa-miR-19a-3p	600	2.1211	10060	1038	2.3631
CDS1	1040	CDP-diacylglycerol synthase 1	hsa-miR-19a-3p	hsa-miR-19a-3p	600	2.1211	1040	1350	-2.1714
SLC9A6	10479	solute carrier family 9 member A6	hsa-miR-19a-3p	hsa-miR-19a-3p	600	2.1211	10479	1928	-1.7352
BLCAP	10904	bladder cancer associated protein	hsa-miR-19a-3p	hsa-miR-19a-3p	600	2.1211	10904	1944	-1.7201
ADCY7	113	adenylate cyclase 7	hsa-miR-19a-3p	hsa-miR-19a-3p	600	2.1211	113	2037	1.5797
SLC2A13	114134	solute carrier family 2 member 13	hsa-miR-19a-3p	hsa-miR-19a-3p	600	2.1211	114134	1551	-2.0515
RHEBL1	121268	RHEB like 1	hsa-miR-19a-3p	hsa-miR-19a-3p	600	2.1211	121268	703	-2.5735
SYT2	127833	synaptotagmin 2	hsa-miR-19a-3p	hsa-miR-19a-3p	600	2.1211	127833	5	-8.6038
NACC2	138151	NACC family member 2	hsa-miR-19a-3p	hsa-miR-19a-3p	600	2.1211	138151	1638	2
MPP7	143098	membrane palmitoylated protein 7	hsa-miR-19a-3p	hsa-miR-19a-3p	600	2.1211	143098	1410	-2.1383
ANKRD29	147463	ankyrin repeat domain 29	hsa-miR-19a-3p	hsa-miR-19a-3p	600	2.1211	147463	1636	-2.0022
ZNF385B	151126	zinc finger protein 385B	hsa-miR-19a-3p	hsa-miR-19a-3p	600	2.1211	151126	405	-2.8879
FBXO16	157574	F-box protein 16	hsa-miR-19a-3p	hsa-miR-19a-3p	600	2.1211	157574	160	-3.4385
SLC26A2	1836	solute carrier family 26 member 2	hsa-miR-19a-3p	hsa-miR-19a-3p	600	2.1211	1836	169	3.4045
PLAC4	191585	placenta specific 4	hsa-miR-19a-3p	hsa-miR-19a-3p	600	2.1211	191585	788	2.5167
PTK2B	2185	protein tyrosine kinase 2 beta	hsa-miR-19a-3p	hsa-miR-19a-3p	600	2.1211	2185	1161	-2.2771
REEP3	221035	receptor accessory protein 3	hsa-miR-19a-3p	hsa-miR-19a-3p	600	2.1211	221035	764	2.5327
CNKSR2	22866	connector enhancer of kinase suppressor of Ras 2	hsa-miR-19a-3p	hsa-miR-19a-3p	600	2.1211	22866	1396	-2.145
EPN2	22905	epsin 2	hsa-miR-19a-3p	hsa-miR-19a-3p	600	2.1211	22905	1338	2.1772
PLCL2	23228	phospholipase C like 2	hsa-miR-19a-3p	hsa-miR-19a-3p	600	2.1211	23228	1747	-1.9163
PLCB1	23236	phospholipase C beta 1	hsa-miR-19a-3p	hsa-miR-19a-3p	600	2.1211	23236	1501	-2.0821
ATP11A	23250	ATPase phospholipid transporting 11A	hsa-miR-19a-3p	hsa-miR-19a-3p	600	2.1211	23250	1657	1.9873
DMXL2	23312	Dmx like 2	hsa-miR-19a-3p	hsa-miR-19a-3p	600	2.1211	23312	1758	-1.9091
SEC11A	23478	SEC11 homolog A, signal peptidase complex subunit	hsa-miR-19a-3p	hsa-miR-19a-3p	600	2.1211	23478	1827	1.8395
KCNE4	23704	potassium voltage-gated channel subfamily E regulatory subunit 4	hsa-miR-19a-3p	hsa-miR-19a-3p	600	2.1211	23704	105	3.6838
GABARAPL1	23710	GABA type A receptor associated protein like 1	hsa-miR-19a-3p	hsa-miR-19a-3p	600	2.1211	23710	1057	-2.3547
GAD2	2572	glutamate decarboxylase 2	hsa-miR-19a-3p	hsa-miR-19a-3p	600	2.1211	2572	365	-2.9476
BAMBI	25805	BMP and activin membrane bound inhibitor	hsa-miR-19a-3p	hsa-miR-19a-3p	600	2.1211	25805	798	2.5142
TIPARP	25976	TCDD inducible poly(ADP-ribose) polymerase	hsa-miR-19a-3p	hsa-miR-19a-3p	600	2.1211	25976	1072	2.3471
NBEA	26960	neurobeachin	hsa-miR-19a-3p	hsa-miR-19a-3p	600	2.1211	26960	1289	-2.2034
NPTN	27020	neuroplastin	hsa-miR-19a-3p	hsa-miR-19a-3p	600	2.1211	27020	773	-2.5286
GNA12	2768	G protein subunit alpha 12	hsa-miR-19a-3p	hsa-miR-19a-3p	600	2.1211	2768	1222	2.2412
PGM2L1	283209	phosphoglucomutase 2 like 1	hsa-miR-19a-3p	hsa-miR-19a-3p	600	2.1211	283209	1576	-2.0399
RIMKLA	284716	ribosomal modification protein rimK like family member A	hsa-miR-19a-3p	hsa-miR-19a-3p	600	2.1211	284716	705	-2.5695
ANGPT2	285	angiopoietin 2	hsa-miR-19a-3p	hsa-miR-19a-3p	600	2.1211	285	47	4.3062
SCAI	286205	suppressor of cancer cell invasion	hsa-miR-19a-3p	hsa-miR-19a-3p	600	2.1211	286205	1341	-2.1751
GRIN2A	2903	glutamate ionotropic receptor NMDA type subunit 2A	hsa-miR-19a-3p	hsa-miR-19a-3p	600	2.1211	2903	589	-2.675
LGALSL	29094	galectin like	hsa-miR-19a-3p	hsa-miR-19a-3p	600	2.1211	29094	2033	-1.587
HIP1	3092	huntingtin interacting protein 1	hsa-miR-19a-3p	hsa-miR-19a-3p	600	2.1211	3092	1049	2.3578
HNRNPF	3185	heterogeneous nuclear ribonucleoprotein F	hsa-miR-19a-3p	hsa-miR-19a-3p	600	2.1211	3185	1735	1.9237
HPRT1	3251	hypoxanthine phosphoribosyltransferase 1	hsa-miR-19a-3p	hsa-miR-19a-3p	600	2.1211	3251	859	-2.4681
ATXN1L	342371	ataxin 1 like	hsa-miR-19a-3p	hsa-miR-19a-3p	600	2.1211	342371	1948	1.7169
IGF1	3479	insulin like growth factor 1	hsa-miR-19a-3p	hsa-miR-19a-3p	600	2.1211	3479	631	-2.627
ITPKB	3707	inositol-trisphosphate 3-kinase B	hsa-miR-19a-3p	hsa-miR-19a-3p	600	2.1211	3707	880	2.4596
KCNH1	3756	potassium voltage-gated channel subfamily H member 1	hsa-miR-19a-3p	hsa-miR-19a-3p	600	2.1211	3756	1040	-2.3627
FIBIN	387758	fin bud initiation factor homolog (zebrafish)	hsa-miR-19a-3p	hsa-miR-19a-3p	600	2.1211	387758	1073	2.3467
C11orf96	387763	chromosome 11 open reading frame 96	hsa-miR-19a-3p	hsa-miR-19a-3p	600	2.1211	387763	1746	1.9164
IFITM10	402778	interferon induced transmembrane protein 10	hsa-miR-19a-3p	hsa-miR-19a-3p	600	2.1211	402778	2002	-1.6574
LRP2	4036	LDL receptor related protein 2	hsa-miR-19a-3p	hsa-miR-19a-3p	600	2.1211	4036	541	2.7165
LY75	4065	lymphocyte antigen 75	hsa-miR-19a-3p	hsa-miR-19a-3p	600	2.1211	4065	1205	2.2504
STS	412	steroid sulfatase	hsa-miR-19a-3p	hsa-miR-19a-3p	600	2.1211	412	149	-3.4844
NAP1L2	4674	nucleosome assembly protein 1 like 2	hsa-miR-19a-3p	hsa-miR-19a-3p	600	2.1211	4674	443	-2.8207
NFATC2	4773	nuclear factor of activated T cells 2	hsa-miR-19a-3p	hsa-miR-19a-3p	600	2.1211	4773	839	2.4859
NFIA	4774	nuclear factor I A	hsa-miR-19a-3p	hsa-miR-19a-3p	600	2.1211	4774	861	2.4675
PNP	4860	purine nucleoside phosphorylase	hsa-miR-19a-3p	hsa-miR-19a-3p	600	2.1211	4860	437	2.8291
ST8SIA3	51046	ST8 alpha-N-acetyl-neuraminide alpha-2,8-sialyltransferase 3	hsa-miR-19a-3p	hsa-miR-19a-3p	600	2.1211	51046	931	-2.4321
PHF11	51131	PHD finger protein 11	hsa-miR-19a-3p	hsa-miR-19a-3p	600	2.1211	51131	1744	1.9184
DYNC1LI1	51143	dynein cytoplasmic 1 light intermediate chain 1	hsa-miR-19a-3p	hsa-miR-19a-3p	600	2.1211	51143	1957	-1.7083
RASL12	51285	RAS like family 12	hsa-miR-19a-3p	hsa-miR-19a-3p	600	2.1211	51285	447	2.817
PDE4A	5141	phosphodiesterase 4A	hsa-miR-19a-3p	hsa-miR-19a-3p	600	2.1211	5141	1419	-2.1352
PFN2	5217	profilin 2	hsa-miR-19a-3p	hsa-miR-19a-3p	600	2.1211	5217	1707	-1.9463
ATP6V1B2	526	ATPase H+ transporting V1 subunit B2	hsa-miR-19a-3p	hsa-miR-19a-3p	600	2.1211	526	737	-2.5453
ATP6V1C1	528	ATPase H+ transporting V1 subunit C1	hsa-miR-19a-3p	hsa-miR-19a-3p	600	2.1211	528	1327	-2.1842
SNTG1	54212	syntrophin gamma 1	hsa-miR-19a-3p	hsa-miR-19a-3p	600	2.1211	54212	1850	-1.8173
GDAP1	54332	ganglioside induced differentiation associated protein 1	hsa-miR-19a-3p	hsa-miR-19a-3p	600	2.1211	54332	1699	-1.9513
PLPPR1	54886	phospholipid phosphatase related 1	hsa-miR-19a-3p	hsa-miR-19a-3p	600	2.1211	54886	446	2.8184
ATG16L1	55054	autophagy related 16 like 1	hsa-miR-19a-3p	hsa-miR-19a-3p	600	2.1211	55054	1530	-2.0617
TMEM45A	55076	transmembrane protein 45A	hsa-miR-19a-3p	hsa-miR-19a-3p	600	2.1211	55076	1254	2.2234
STK32B	55351	serine/threonine kinase 32B	hsa-miR-19a-3p	hsa-miR-19a-3p	600	2.1211	55351	957	2.4159
PRKX	5613	protein kinase, X-linked	hsa-miR-19a-3p	hsa-miR-19a-3p	600	2.1211	5613	231	3.2022
KCNQ5	56479	potassium voltage-gated channel subfamily Q member 5	hsa-miR-19a-3p	hsa-miR-19a-3p	600	2.1211	56479	316	-3.0465
MAVS	57506	mitochondrial antiviral signaling protein	hsa-miR-19a-3p	hsa-miR-19a-3p	600	2.1211	57506	1544	2.0537
SHTN1	57698	shootin 1	hsa-miR-19a-3p	hsa-miR-19a-3p	600	2.1211	57698	420	2.8621
MID1IP1	58526	MID1 interacting protein 1	hsa-miR-19a-3p	hsa-miR-19a-3p	600	2.1211	58526	1360	2.1656
RAB13	5872	RAB13, member RAS oncogene family	hsa-miR-19a-3p	hsa-miR-19a-3p	600	2.1211	5872	552	2.7068
RAD51B	5890	RAD51 paralog B	hsa-miR-19a-3p	hsa-miR-19a-3p	600	2.1211	5890	1121	2.3073
ENPP5	59084	ectonucleotide pyrophosphatase/phosphodiesterase 5 (putative)	hsa-miR-19a-3p	hsa-miR-19a-3p	600	2.1211	59084	2028	-1.5981
CCND1	595	cyclin D1	hsa-miR-19a-3p	hsa-miR-19a-3p	600	2.1211	595	1435	2.1256
REST	5978	RE1 silencing transcription factor	hsa-miR-19a-3p	hsa-miR-19a-3p	600	2.1211	5978	811	2.5014
RFX4	5992	regulatory factor X4	hsa-miR-19a-3p	hsa-miR-19a-3p	600	2.1211	5992	399	2.8995
BCL3	602	B cell CLL/lymphoma 3	hsa-miR-19a-3p	hsa-miR-19a-3p	600	2.1211	602	1809	1.8663
RTN1	6252	reticulon 1	hsa-miR-19a-3p	hsa-miR-19a-3p	600	2.1211	6252	1023	-2.372
SCN4B	6330	sodium voltage-gated channel beta subunit 4	hsa-miR-19a-3p	hsa-miR-19a-3p	600	2.1211	6330	153	-3.4652
NAPB	63908	NSF attachment protein beta	hsa-miR-19a-3p	hsa-miR-19a-3p	600	2.1211	63908	239	-3.179
KIF13A	63971	kinesin family member 13A	hsa-miR-19a-3p	hsa-miR-19a-3p	600	2.1211	63971	1240	2.234
NPAS3	64067	neuronal PAS domain protein 3	hsa-miR-19a-3p	hsa-miR-19a-3p	600	2.1211	64067	680	2.5939
SMOC1	64093	SPARC related modular calcium binding 1	hsa-miR-19a-3p	hsa-miR-19a-3p	600	2.1211	64093	322	3.0334
SGK1	6446	serum/glucocorticoid regulated kinase 1	hsa-miR-19a-3p	hsa-miR-19a-3p	600	2.1211	6446	698	2.576
CSMD1	64478	CUB and Sushi multiple domains 1	hsa-miR-19a-3p	hsa-miR-19a-3p	600	2.1211	64478	2021	-1.6135
WNK1	65125	WNK lysine deficient protein kinase 1	hsa-miR-19a-3p	hsa-miR-19a-3p	600	2.1211	65125	449	2.8156
PCDH15	65217	protocadherin related 15	hsa-miR-19a-3p	hsa-miR-19a-3p	600	2.1211	65217	77	3.9438
SLC9A1	6548	solute carrier family 9 member A1	hsa-miR-19a-3p	hsa-miR-19a-3p	600	2.1211	6548	1045	-2.3602
SLC14A1	6563	solute carrier family 14 member 1 (Kidd blood group)	hsa-miR-19a-3p	hsa-miR-19a-3p	600	2.1211	6563	240	3.1752
CAPRIN2	65981	caprin family member 2	hsa-miR-19a-3p	hsa-miR-19a-3p	600	2.1211	65981	2036	-1.5804
VAMP1	6843	vesicle associated membrane protein 1	hsa-miR-19a-3p	hsa-miR-19a-3p	600	2.1211	6843	46	-4.3096
SYT1	6857	synaptotagmin 1	hsa-miR-19a-3p	hsa-miR-19a-3p	600	2.1211	6857	396	-2.9012
TGIF1	7050	TGFB induced factor homeobox 1	hsa-miR-19a-3p	hsa-miR-19a-3p	600	2.1211	7050	209	3.2587
TGM2	7052	transglutaminase 2	hsa-miR-19a-3p	hsa-miR-19a-3p	600	2.1211	7052	731	2.5516
TNFAIP3	7128	TNF alpha induced protein 3	hsa-miR-19a-3p	hsa-miR-19a-3p	600	2.1211	7128	925	2.436
TNFRSF1B	7133	TNF receptor superfamily member 1B	hsa-miR-19a-3p	hsa-miR-19a-3p	600	2.1211	7133	495	2.7638
C5	727	complement C5	hsa-miR-19a-3p	hsa-miR-19a-3p	600	2.1211	727	1359	2.1656
WEE1	7465	WEE1 G2 checkpoint kinase	hsa-miR-19a-3p	hsa-miR-19a-3p	600	2.1211	7465	133	3.5476
ZNF217	7764	zinc finger protein 217	hsa-miR-19a-3p	hsa-miR-19a-3p	600	2.1211	7764	333	3.0189
PRRG4	79056	proline rich and Gla domain 4	hsa-miR-19a-3p	hsa-miR-19a-3p	600	2.1211	79056	290	3.0915
ADIPOR2	79602	adiponectin receptor 2	hsa-miR-19a-3p	hsa-miR-19a-3p	600	2.1211	79602	1318	2.1895
DOCK5	80005	dedicator of cytokinesis 5	hsa-miR-19a-3p	hsa-miR-19a-3p	600	2.1211	80005	1119	2.3085
CALM1	801	calmodulin 1	hsa-miR-19a-3p	hsa-miR-19a-3p	600	2.1211	801	1891	-1.7626
NDFIP1	80762	Nedd4 family interacting protein 1	hsa-miR-19a-3p	hsa-miR-19a-3p	600	2.1211	80762	1717	-1.9371
LBH	81606	limb bud and heart development	hsa-miR-19a-3p	hsa-miR-19a-3p	600	2.1211	81606	393	-2.9054
ENC1	8507	ectodermal-neural cortex 1	hsa-miR-19a-3p	hsa-miR-19a-3p	600	2.1211	8507	585	-2.6794
RUNX3	864	runt related transcription factor 3	hsa-miR-19a-3p	hsa-miR-19a-3p	600	2.1211	864	714	2.5645
CBFB	865	core-binding factor beta subunit	hsa-miR-19a-3p	hsa-miR-19a-3p	600	2.1211	865	577	2.6855
CCNA2	890	cyclin A2	hsa-miR-19a-3p	hsa-miR-19a-3p	600	2.1211	890	1665	1.9796
ATP6V0E1	8992	ATPase H+ transporting V0 subunit e1	hsa-miR-19a-3p	hsa-miR-19a-3p	600	2.1211	8992	1132	2.298
SOCS3	9021	suppressor of cytokine signaling 3	hsa-miR-19a-3p	hsa-miR-19a-3p	600	2.1211	9021	1	11.5636
PLXNA4	91584	plexin A4	hsa-miR-19a-3p	hsa-miR-19a-3p	600	2.1211	91584	926	-2.4346
ZNF804A	91752	zinc finger protein 804A	hsa-miR-19a-3p	hsa-miR-19a-3p	600	2.1211	91752	1300	-2.201
ARRDC4	91947	arrestin domain containing 4	hsa-miR-19a-3p	hsa-miR-19a-3p	600	2.1211	91947	272	3.121
FAM114A1	92689	family with sequence similarity 114 member A1	hsa-miR-19a-3p	hsa-miR-19a-3p	600	2.1211	92689	1549	2.0522
HOMER1	9456	homer scaffolding protein 1	hsa-miR-19a-3p	hsa-miR-19a-3p	600	2.1211	9456	657	-2.6073
MYOT	9499	myotilin	hsa-miR-19a-3p	hsa-miR-19a-3p	600	2.1211	9499	629	2.6293
RAPGEF2	9693	Rap guanine nucleotide exchange factor 2	hsa-miR-19a-3p	hsa-miR-19a-3p	600	2.1211	9693	2044	-1.4714
SV2A	9900	synaptic vesicle glycoprotein 2A	hsa-miR-19a-3p	hsa-miR-19a-3p	600	2.1211	9900	755	-2.5343
G3BP2	9908	G3BP stress granule assembly factor 2	hsa-miR-19a-3p	hsa-miR-19a-3p	600	2.1211	9908	1375	-2.1581
HS3ST1	9957	heparan sulfate-glucosamine 3-sulfotransferase 1	hsa-miR-19a-3p	hsa-miR-19a-3p	600	2.1211	9957	1332	-2.1823
RCAN2	10231	regulator of calcineurin 2	hsa-miR-4742-3p	hsa-miR-4742-3p	700	-2.1109	10231	271	-3.1212
RTN3	10313	reticulon 3	hsa-miR-4742-3p	hsa-miR-4742-3p	700	-2.1109	10313	1775	-1.8951
TRDN	10345	triadin	hsa-miR-4742-3p	hsa-miR-4742-3p	700	-2.1109	10345	336	3.0137
ADARB1	104	adenosine deaminase, RNA specific B1	hsa-miR-4742-3p	hsa-miR-4742-3p	700	-2.1109	104	1262	-2.2207
TRIM38	10475	tripartite motif containing 38	hsa-miR-4742-3p	hsa-miR-4742-3p	700	-2.1109	10475	1521	2.0679
MAL2	114569	mal, T cell differentiation protein 2 (gene/pseudogene)	hsa-miR-4742-3p	hsa-miR-4742-3p	700	-2.1109	114569	253	-3.1384
SSX2IP	117178	SSX family member 2 interacting protein	hsa-miR-4742-3p	hsa-miR-4742-3p	700	-2.1109	117178	1284	-2.2056
CLIC1	1192	chloride intracellular channel 1	hsa-miR-4742-3p	hsa-miR-4742-3p	700	-2.1109	1192	796	2.5146
COL10A1	1300	collagen type X alpha 1 chain	hsa-miR-4742-3p	hsa-miR-4742-3p	700	-2.1109	1300	1212	-2.2486
CRH	1392	corticotropin releasing hormone	hsa-miR-4742-3p	hsa-miR-4742-3p	700	-2.1109	1392	33	-4.5846
LACC1	144811	laccase domain containing 1	hsa-miR-4742-3p	hsa-miR-4742-3p	700	-2.1109	144811	713	2.5646
SH3RF2	153769	SH3 domain containing ring finger 2	hsa-miR-4742-3p	hsa-miR-4742-3p	700	-2.1109	153769	275	-3.1161
USP54	159195	ubiquitin specific peptidase 54	hsa-miR-4742-3p	hsa-miR-4742-3p	700	-2.1109	159195	1455	2.1075
ELF1	1997	E74 like ETS transcription factor 1	hsa-miR-4742-3p	hsa-miR-4742-3p	700	-2.1109	1997	466	2.7892
EPB41L2	2037	erythrocyte membrane protein band 4.1 like 2	hsa-miR-4742-3p	hsa-miR-4742-3p	700	-2.1109	2037	1542	2.0561
TMEM218	219854	transmembrane protein 218	hsa-miR-4742-3p	hsa-miR-4742-3p	700	-2.1109	219854	1674	1.9743
BEND6	221336	BEN domain containing 6	hsa-miR-4742-3p	hsa-miR-4742-3p	700	-2.1109	221336	1411	-2.1382
FGF12	2257	fibroblast growth factor 12	hsa-miR-4742-3p	hsa-miR-4742-3p	700	-2.1109	2257	626	-2.6327
TBC1D9	23158	TBC1 domain family member 9	hsa-miR-4742-3p	hsa-miR-4742-3p	700	-2.1109	23158	1447	-2.1117
CUX2	23316	cut like homeobox 2	hsa-miR-4742-3p	hsa-miR-4742-3p	700	-2.1109	23316	872	-2.4619
OSBP2	23762	oxysterol binding protein 2	hsa-miR-4742-3p	hsa-miR-4742-3p	700	-2.1109	23762	1888	-1.7659
GABRB2	2561	gamma-aminobutyric acid type A receptor beta2 subunit	hsa-miR-4742-3p	hsa-miR-4742-3p	700	-2.1109	2561	550	-2.7074
NEGR1	257194	neuronal growth regulator 1	hsa-miR-4742-3p	hsa-miR-4742-3p	700	-2.1109	257194	1884	-1.7677
HTR2A	3356	5-hydroxytryptamine receptor 2A	hsa-miR-4742-3p	hsa-miR-4742-3p	700	-2.1109	3356	469	-2.7835
HCN1	348980	hyperpolarization activated cyclic nucleotide gated potassium channel 1	hsa-miR-4742-3p	hsa-miR-4742-3p	700	-2.1109	348980	102	-3.7043
IL6R	3570	interleukin 6 receptor	hsa-miR-4742-3p	hsa-miR-4742-3p	700	-2.1109	3570	951	2.4212
C11orf87	399947	chromosome 11 open reading frame 87	hsa-miR-4742-3p	hsa-miR-4742-3p	700	-2.1109	399947	371	-2.9347
MGST1	4257	microsomal glutathione S-transferase 1	hsa-miR-4742-3p	hsa-miR-4742-3p	700	-2.1109	4257	140	3.5178
ATP2B1	490	ATPase plasma membrane Ca2+ transporting 1	hsa-miR-4742-3p	hsa-miR-4742-3p	700	-2.1109	490	1493	-2.0859
GALNT9	50614	polypeptide N-acetylgalactosaminyltransferase 9	hsa-miR-4742-3p	hsa-miR-4742-3p	700	-2.1109	50614	1147	-2.2853
PAM	5066	peptidylglycine alpha-amidating monooxygenase	hsa-miR-4742-3p	hsa-miR-4742-3p	700	-2.1109	5066	1475	-2.0962
TMEM255A	55026	transmembrane protein 255A	hsa-miR-4742-3p	hsa-miR-4742-3p	700	-2.1109	55026	202	3.3112
PRR11	55771	proline rich 11	hsa-miR-4742-3p	hsa-miR-4742-3p	700	-2.1109	55771	942	2.4233
MYO5C	55930	myosin VC	hsa-miR-4742-3p	hsa-miR-4742-3p	700	-2.1109	55930	1995	-1.665
SLC4A10	57282	solute carrier family 4 member 10	hsa-miR-4742-3p	hsa-miR-4742-3p	700	-2.1109	57282	342	-3.0013
DPP10	57628	dipeptidyl peptidase like 10	hsa-miR-4742-3p	hsa-miR-4742-3p	700	-2.1109	57628	1789	-1.8749
SCUBE2	57758	signal peptide, CUB domain and EGF like domain containing 2	hsa-miR-4742-3p	hsa-miR-4742-3p	700	-2.1109	57758	1012	2.3793
PTPRZ1	5803	protein tyrosine phosphatase, receptor type Z1	hsa-miR-4742-3p	hsa-miR-4742-3p	700	-2.1109	5803	562	2.6988
CACNG8	59283	calcium voltage-gated channel auxiliary subunit gamma 8	hsa-miR-4742-3p	hsa-miR-4742-3p	700	-2.1109	59283	549	-2.7086
SH2D4A	63898	SH2 domain containing 4A	hsa-miR-4742-3p	hsa-miR-4742-3p	700	-2.1109	63898	476	2.7746
SELE	6401	selectin E	hsa-miR-4742-3p	hsa-miR-4742-3p	700	-2.1109	6401	243	3.1725
BRCA1	672	BRCA1, DNA repair associated	hsa-miR-4742-3p	hsa-miR-4742-3p	700	-2.1109	672	611	2.6541
SSFA2	6744	sperm specific antigen 2	hsa-miR-4742-3p	hsa-miR-4742-3p	700	-2.1109	6744	1317	2.1909
CAMK4	814	calcium/calmodulin dependent protein kinase IV	hsa-miR-4742-3p	hsa-miR-4742-3p	700	-2.1109	814	1173	-2.2701
FAM49A	81553	family with sequence similarity 49 member A	hsa-miR-4742-3p	hsa-miR-4742-3p	700	-2.1109	81553	1779	-1.8855
SEH1L	81929	SEH1 like nucleoporin	hsa-miR-4742-3p	hsa-miR-4742-3p	700	-2.1109	81929	1842	-1.8234
TUBB6	84617	tubulin beta 6 class V	hsa-miR-4742-3p	hsa-miR-4742-3p	700	-2.1109	84617	506	2.7513
INSM2	84684	INSM transcriptional repressor 2	hsa-miR-4742-3p	hsa-miR-4742-3p	700	-2.1109	84684	421	-2.8595
PYROXD2	84795	pyridine nucleotide-disulphide oxidoreductase domain 2	hsa-miR-4742-3p	hsa-miR-4742-3p	700	-2.1109	84795	850	2.4757
DGKE	8526	diacylglycerol kinase epsilon	hsa-miR-4742-3p	hsa-miR-4742-3p	700	-2.1109	8526	1861	-1.8005
PTER	9317	phosphotriesterase related	hsa-miR-4742-3p	hsa-miR-4742-3p	700	-2.1109	9317	854	-2.474
ABCC12	94160	ATP binding cassette subfamily C member 12	hsa-miR-4742-3p	hsa-miR-4742-3p	700	-2.1109	94160	183	-3.3673
AKAP5	9495	A-kinase anchoring protein 5	hsa-miR-4742-3p	hsa-miR-4742-3p	700	-2.1109	9495	587	-2.6751
GPRASP1	9737	G protein-coupled receptor associated sorting protein 1	hsa-miR-4742-3p	hsa-miR-4742-3p	700	-2.1109	9737	966	-2.4085
FARSB	10056	phenylalanyl-tRNA synthetase beta subunit	hsa-miR-183-5p	hsa-miR-183-5p	800	-1.7172	10056	2015	-1.6321
ABCA8	10351	ATP binding cassette subfamily A member 8	hsa-miR-183-5p	hsa-miR-183-5p	800	-1.7172	10351	1118	2.3091
RNF157	114804	ring finger protein 157	hsa-miR-183-5p	hsa-miR-183-5p	800	-1.7172	114804	1659	-1.9845
IQCK	124152	IQ motif containing K	hsa-miR-183-5p	hsa-miR-183-5p	800	-1.7172	124152	678	2.5941
DYNC1I1	1780	dynein cytoplasmic 1 intermediate chain 1	hsa-miR-183-5p	hsa-miR-183-5p	800	-1.7172	1780	1046	-2.3595
KHDRBS2	202559	KH RNA binding domain containing, signal transduction associated 2	hsa-miR-183-5p	hsa-miR-183-5p	800	-1.7172	202559	761	-2.5333
ALAD	210	aminolevulinate dehydratase	hsa-miR-183-5p	hsa-miR-183-5p	800	-1.7172	210	1882	1.7687
KANK1	23189	KN motif and ankyrin repeat domains 1	hsa-miR-183-5p	hsa-miR-183-5p	800	-1.7172	23189	815	2.4976
MAP7D2	256714	MAP7 domain containing 2	hsa-miR-183-5p	hsa-miR-183-5p	800	-1.7172	256714	440	-2.8258
CNRIP1	25927	cannabinoid receptor interacting protein 1	hsa-miR-183-5p	hsa-miR-183-5p	800	-1.7172	25927	2004	-1.6545
ICA1	3382	islet cell autoantigen 1	hsa-miR-183-5p	hsa-miR-183-5p	800	-1.7172	3382	661	-2.6054
PABPC1L2A	340529	poly(A) binding protein cytoplasmic 1 like 2A	hsa-miR-183-5p	hsa-miR-183-5p	800	-1.7172	340529	1331	-2.1824
LHFPL3	375612	LHFPL tetraspan subfamily member 3	hsa-miR-183-5p	hsa-miR-183-5p	800	-1.7172	375612	268	3.1245
ARHGEF37	389337	Rho guanine nucleotide exchange factor 37	hsa-miR-183-5p	hsa-miR-183-5p	800	-1.7172	389337	1320	2.1883
MOBP	4336	myelin-associated oligodendrocyte basic protein	hsa-miR-183-5p	hsa-miR-183-5p	800	-1.7172	4336	80	3.9022
NEFL	4747	neurofilament light	hsa-miR-183-5p	hsa-miR-183-5p	800	-1.7172	4747	70	-4.0136
PNOC	5368	prepronociceptin	hsa-miR-183-5p	hsa-miR-183-5p	800	-1.7172	5368	728	-2.5539
PLEKHA5	54477	pleckstrin homology domain containing A5	hsa-miR-183-5p	hsa-miR-183-5p	800	-1.7172	54477	1883	-1.7682
PRKCB	5579	protein kinase C beta	hsa-miR-183-5p	hsa-miR-183-5p	800	-1.7172	5579	1700	-1.9509
ERBIN	55914	erbb2 interacting protein	hsa-miR-183-5p	hsa-miR-183-5p	800	-1.7172	55914	930	2.4323
CTDSP1	58190	CTD small phosphatase 1	hsa-miR-183-5p	hsa-miR-183-5p	800	-1.7172	58190	1477	2.0955
RALGDS	5900	ral guanine nucleotide dissociation stimulator	hsa-miR-183-5p	hsa-miR-183-5p	800	-1.7172	5900	1715	1.9408
SPATS2	65244	spermatogenesis associated serine rich 2	hsa-miR-183-5p	hsa-miR-183-5p	800	-1.7172	65244	1759	-1.9084
SNCB	6620	synuclein beta	hsa-miR-183-5p	hsa-miR-183-5p	800	-1.7172	6620	436	-2.8307
STC1	6781	stanniocalcin 1	hsa-miR-183-5p	hsa-miR-183-5p	800	-1.7172	6781	42	4.3665
TCF12	6938	transcription factor 12	hsa-miR-183-5p	hsa-miR-183-5p	800	-1.7172	6938	911	2.4423
VDAC1	7416	voltage dependent anion channel 1	hsa-miR-183-5p	hsa-miR-183-5p	800	-1.7172	7416	1655	-1.9882
DNALI1	7802	dynein axonemal light intermediate chain 1	hsa-miR-183-5p	hsa-miR-183-5p	800	-1.7172	7802	1887	1.766
CCDC121	79635	coiled-coil domain containing 121	hsa-miR-183-5p	hsa-miR-183-5p	800	-1.7172	79635	1137	2.2941
PKP4	8502	plakophilin 4	hsa-miR-183-5p	hsa-miR-183-5p	800	-1.7172	8502	218	3.2377
RNMT	8731	RNA guanine-7 methyltransferase	hsa-miR-183-5p	hsa-miR-183-5p	800	-1.7172	8731	1868	-1.7843
NRXN3	9369	neurexin 3	hsa-miR-183-5p	hsa-miR-183-5p	800	-1.7172	9369	1347	-2.1724
TOMM70	9868	translocase of outer mitochondrial membrane 70	hsa-miR-183-5p	hsa-miR-183-5p	800	-1.7172	9868	1982	-1.6814
FCHSD2	9873	FCH and double SH3 domains 2	hsa-miR-183-5p	hsa-miR-183-5p	800	-1.7172	9873	1444	2.114
EPDR1	54749	ependymin related 1	hsa-miR-99a-5p	hsa-miR-99a-5p	900	-1.6351	54749	1450	-2.1101
HS3ST2	9956	heparan sulfate-glucosamine 3-sulfotransferase 2	hsa-miR-99a-5p	hsa-miR-99a-5p	900	-1.6351	9956	1242	-2.2313
AKT3	10000	AKT serine/threonine kinase 3	hsa-miR-15a-5p	hsa-miR-15a-5p	1000	1.6306	10000	1978	-1.6856
KIF1C	10749	kinesin family member 1C	hsa-miR-15a-5p	hsa-miR-15a-5p	1000	1.6306	10749	144	3.5059
BVES	11149	blood vessel epicardial substance	hsa-miR-15a-5p	hsa-miR-15a-5p	1000	1.6306	11149	1282	2.2097
AHNAK2	113146	AHNAK nucleoprotein 2	hsa-miR-15a-5p	hsa-miR-15a-5p	1000	1.6306	113146	735	-2.5455
OSCP1	127700	organic solute carrier partner 1	hsa-miR-15a-5p	hsa-miR-15a-5p	1000	1.6306	127700	1075	-2.3451
AP1S3	130340	adaptor related protein complex 1 sigma 3 subunit	hsa-miR-15a-5p	hsa-miR-15a-5p	1000	1.6306	130340	1423	-2.1311
GLT1D1	144423	glycosyltransferase 1 domain containing 1	hsa-miR-15a-5p	hsa-miR-15a-5p	1000	1.6306	144423	517	-2.7366
FAM81A	145773	family with sequence similarity 81 member A	hsa-miR-15a-5p	hsa-miR-15a-5p	1000	1.6306	145773	557	-2.7026
ADRB2	154	adrenoceptor beta 2	hsa-miR-15a-5p	hsa-miR-15a-5p	1000	1.6306	154	1543	2.055
FAM84B	157638	family with sequence similarity 84 member B	hsa-miR-15a-5p	hsa-miR-15a-5p	1000	1.6306	157638	956	2.4175
EN2	2020	engrailed homeobox 2	hsa-miR-15a-5p	hsa-miR-15a-5p	1000	1.6306	2020	725	2.5571
TMEM268	203197	transmembrane protein 268	hsa-miR-15a-5p	hsa-miR-15a-5p	1000	1.6306	203197	856	-2.4718
SLC36A1	206358	solute carrier family 36 member 1	hsa-miR-15a-5p	hsa-miR-15a-5p	1000	1.6306	206358	1566	-2.0447
MYT1L	23040	myelin transcription factor 1 like	hsa-miR-15a-5p	hsa-miR-15a-5p	1000	1.6306	23040	1261	-2.2209
FSTL4	23105	follistatin like 4	hsa-miR-15a-5p	hsa-miR-15a-5p	1000	1.6306	23105	108	-3.6793
KHNYN	23351	KH and NYN domain containing	hsa-miR-15a-5p	hsa-miR-15a-5p	1000	1.6306	23351	1524	2.0657
GABRE	2564	gamma-aminobutyric acid type A receptor epsilon subunit	hsa-miR-15a-5p	hsa-miR-15a-5p	1000	1.6306	2564	66	4.0488
BACE2	25825	beta-site APP-cleaving enzyme 2	hsa-miR-15a-5p	hsa-miR-15a-5p	1000	1.6306	25825	1312	2.1928
NECAP1	25977	NECAP endocytosis associated 1	hsa-miR-15a-5p	hsa-miR-15a-5p	1000	1.6306	25977	1472	-2.0964
SZRD1	26099	SUZ RNA binding domain containing 1	hsa-miR-15a-5p	hsa-miR-15a-5p	1000	1.6306	26099	1810	1.8658
PHF19	26147	PHD finger protein 19	hsa-miR-15a-5p	hsa-miR-15a-5p	1000	1.6306	26147	1651	1.9907
LATS2	26524	large tumor suppressor kinase 2	hsa-miR-15a-5p	hsa-miR-15a-5p	1000	1.6306	26524	548	2.7097
GFAP	2670	glial fibrillary acidic protein	hsa-miR-15a-5p	hsa-miR-15a-5p	1000	1.6306	2670	432	2.8346
B4GALT1	2683	beta-1,4-galactosyltransferase 1	hsa-miR-15a-5p	hsa-miR-15a-5p	1000	1.6306	2683	1391	2.1499
GLS2	27165	glutaminase 2	hsa-miR-15a-5p	hsa-miR-15a-5p	1000	1.6306	27165	527	-2.7269
TMEM121B	27439	transmembrane protein 121B	hsa-miR-15a-5p	hsa-miR-15a-5p	1000	1.6306	27439	1632	-2.0059
KCTD1	284252	potassium channel tetramerization domain containing 1	hsa-miR-15a-5p	hsa-miR-15a-5p	1000	1.6306	284252	1776	-1.8942
ANKRD34A	284615	ankyrin repeat domain 34A	hsa-miR-15a-5p	hsa-miR-15a-5p	1000	1.6306	284615	1253	-2.224
UNC80	285175	unc-80 homolog, NALCN channel complex subunit	hsa-miR-15a-5p	hsa-miR-15a-5p	1000	1.6306	285175	1149	-2.2852
GRM7	2917	glutamate metabotropic receptor 7	hsa-miR-15a-5p	hsa-miR-15a-5p	1000	1.6306	2917	1736	-1.9235
VSX1	30813	visual system homeobox 1	hsa-miR-15a-5p	hsa-miR-15a-5p	1000	1.6306	30813	48	4.2953
HSPA1B	3304	heat shock protein family A (Hsp70) member 1B	hsa-miR-15a-5p	hsa-miR-15a-5p	1000	1.6306	3304	1527	2.0651
HSPG2	3339	heparan sulfate proteoglycan 2	hsa-miR-15a-5p	hsa-miR-15a-5p	1000	1.6306	3339	1158	2.2815
IARS	3376	isoleucyl-tRNA synthetase	hsa-miR-15a-5p	hsa-miR-15a-5p	1000	1.6306	3376	1923	-1.7421
ISLR	3671	immunoglobulin superfamily containing leucine rich repeat	hsa-miR-15a-5p	hsa-miR-15a-5p	1000	1.6306	3671	743	-2.5409
KCNMA1	3778	potassium calcium-activated channel subfamily M alpha 1	hsa-miR-15a-5p	hsa-miR-15a-5p	1000	1.6306	3778	1843	-1.8211
KIF5B	3799	kinesin family member 5B	hsa-miR-15a-5p	hsa-miR-15a-5p	1000	1.6306	3799	602	2.6601
KLC1	3831	kinesin light chain 1	hsa-miR-15a-5p	hsa-miR-15a-5p	1000	1.6306	3831	1807	-1.8668
KCTD8	386617	potassium channel tetramerization domain containing 8	hsa-miR-15a-5p	hsa-miR-15a-5p	1000	1.6306	386617	990	-2.3916
TNFAIP8L3	388121	TNF alpha induced protein 8 like 3	hsa-miR-15a-5p	hsa-miR-15a-5p	1000	1.6306	388121	1829	-1.8383
FAM174B	400451	family with sequence similarity 174 member B	hsa-miR-15a-5p	hsa-miR-15a-5p	1000	1.6306	400451	1342	-2.175
EML6	400954	echinoderm microtubule associated protein like 6	hsa-miR-15a-5p	hsa-miR-15a-5p	1000	1.6306	400954	1546	-2.0532
HAPLN4	404037	hyaluronan and proteoglycan link protein 4	hsa-miR-15a-5p	hsa-miR-15a-5p	1000	1.6306	404037	9	-6.9442
ZFHX3	463	zinc finger homeobox 3	hsa-miR-15a-5p	hsa-miR-15a-5p	1000	1.6306	463	1310	2.1935
MYO5A	4644	myosin VA	hsa-miR-15a-5p	hsa-miR-15a-5p	1000	1.6306	4644	1728	-1.9279
NFATC3	4775	nuclear factor of activated T cells 3	hsa-miR-15a-5p	hsa-miR-15a-5p	1000	1.6306	4775	1671	1.9767
PAFAH2	5051	platelet activating factor acetylhydrolase 2	hsa-miR-15a-5p	hsa-miR-15a-5p	1000	1.6306	5051	1774	1.8959
PDK3	5165	pyruvate dehydrogenase kinase 3	hsa-miR-15a-5p	hsa-miR-15a-5p	1000	1.6306	5165	886	-2.4535
ATP5MC3	518	ATP synthase membrane subunit c locus 3	hsa-miR-15a-5p	hsa-miR-15a-5p	1000	1.6306	518	1652	-1.99
ESRP1	54845	epithelial splicing regulatory protein 1	hsa-miR-15a-5p	hsa-miR-15a-5p	1000	1.6306	54845	269	-3.1225
TTC38	55020	tetratricopeptide repeat domain 38	hsa-miR-15a-5p	hsa-miR-15a-5p	1000	1.6306	55020	863	2.466
LGI2	55203	leucine rich repeat LGI family member 2	hsa-miR-15a-5p	hsa-miR-15a-5p	1000	1.6306	55203	1032	-2.3655
CASC1	55259	cancer susceptibility 1	hsa-miR-15a-5p	hsa-miR-15a-5p	1000	1.6306	55259	1418	-2.136
TMEM100	55273	transmembrane protein 100	hsa-miR-15a-5p	hsa-miR-15a-5p	1000	1.6306	55273	398	2.9006
DRAM1	55332	DNA damage regulated autophagy modulator 1	hsa-miR-15a-5p	hsa-miR-15a-5p	1000	1.6306	55332	1154	2.2824
ELMOD1	55531	ELMO domain containing 1	hsa-miR-15a-5p	hsa-miR-15a-5p	1000	1.6306	55531	384	-2.9172
TASP1	55617	taspase 1	hsa-miR-15a-5p	hsa-miR-15a-5p	1000	1.6306	55617	1367	-2.1601
MAP2K1	5604	mitogen-activated protein kinase kinase 1	hsa-miR-15a-5p	hsa-miR-15a-5p	1000	1.6306	5604	1414	-2.1371
CYP26B1	56603	cytochrome P450 family 26 subfamily B member 1	hsa-miR-15a-5p	hsa-miR-15a-5p	1000	1.6306	56603	816	-2.4973
SLC39A10	57181	solute carrier family 39 member 10	hsa-miR-15a-5p	hsa-miR-15a-5p	1000	1.6306	57181	923	-2.4367
TENM2	57451	teneurin transmembrane protein 2	hsa-miR-15a-5p	hsa-miR-15a-5p	1000	1.6306	57451	1626	-2.0108
TRMT9B	57604	tRNA methyltransferase 9B (putative)	hsa-miR-15a-5p	hsa-miR-15a-5p	1000	1.6306	57604	1368	-2.16
RNF213	57674	ring finger protein 213	hsa-miR-15a-5p	hsa-miR-15a-5p	1000	1.6306	57674	2017	1.6282
PTPN3	5774	protein tyrosine phosphatase, non-receptor type 3	hsa-miR-15a-5p	hsa-miR-15a-5p	1000	1.6306	5774	308	-3.056
PTPRM	5797	protein tyrosine phosphatase, receptor type M	hsa-miR-15a-5p	hsa-miR-15a-5p	1000	1.6306	5797	1865	-1.7911
TGIF2	60436	TGFB induced factor homeobox 2	hsa-miR-15a-5p	hsa-miR-15a-5p	1000	1.6306	60436	1054	2.3559
BDNF	627	brain derived neurotrophic factor	hsa-miR-15a-5p	hsa-miR-15a-5p	1000	1.6306	627	748	-2.5394
TSPYL2	64061	TSPY like 2	hsa-miR-15a-5p	hsa-miR-15a-5p	1000	1.6306	64061	1880	-1.7723
LHPP	64077	phospholysine phosphohistidine inorganic pyrophosphate phosphatase	hsa-miR-15a-5p	hsa-miR-15a-5p	1000	1.6306	64077	1294	2.2022
VSIR	64115	V-set immunoregulatory receptor	hsa-miR-15a-5p	hsa-miR-15a-5p	1000	1.6306	64115	711	2.5649
ABCG4	64137	ATP binding cassette subfamily G member 4	hsa-miR-15a-5p	hsa-miR-15a-5p	1000	1.6306	64137	813	-2.4989
SH3GL2	6456	SH3 domain containing GRB2 like 2, endophilin A1	hsa-miR-15a-5p	hsa-miR-15a-5p	1000	1.6306	6456	459	-2.8004
SLC7A2	6542	solute carrier family 7 member 2	hsa-miR-15a-5p	hsa-miR-15a-5p	1000	1.6306	6542	827	2.4904
GRAMD2B	65983	GRAM domain containing 2B	hsa-miR-15a-5p	hsa-miR-15a-5p	1000	1.6306	65983	1042	2.3622
LYNX1	66004	Ly6/neurotoxin 1	hsa-miR-15a-5p	hsa-miR-15a-5p	1000	1.6306	66004	1115	-2.31
SNCG	6623	synuclein gamma	hsa-miR-15a-5p	hsa-miR-15a-5p	1000	1.6306	6623	710	-2.5656
STXBP1	6812	syntaxin binding protein 1	hsa-miR-15a-5p	hsa-miR-15a-5p	1000	1.6306	6812	479	-2.7735
SYT4	6860	synaptotagmin 4	hsa-miR-15a-5p	hsa-miR-15a-5p	1000	1.6306	6860	331	-3.0202
HMBOX1	79618	homeobox containing 1	hsa-miR-15a-5p	hsa-miR-15a-5p	1000	1.6306	79618	1203	2.2508
NUAK2	81788	NUAK family kinase 2	hsa-miR-15a-5p	hsa-miR-15a-5p	1000	1.6306	81788	921	2.4371
GSG1	83445	germ cell associated 1	hsa-miR-15a-5p	hsa-miR-15a-5p	1000	1.6306	83445	1140	-2.2926
RASSF5	83593	Ras association domain family member 5	hsa-miR-15a-5p	hsa-miR-15a-5p	1000	1.6306	83593	1328	-2.1841
CNTNAP1	8506	contactin associated protein 1	hsa-miR-15a-5p	hsa-miR-15a-5p	1000	1.6306	8506	1163	-2.2765
LGR5	8549	leucine rich repeat containing G protein-coupled receptor 5	hsa-miR-15a-5p	hsa-miR-15a-5p	1000	1.6306	8549	580	2.6816
VAMP8	8673	vesicle associated membrane protein 8	hsa-miR-15a-5p	hsa-miR-15a-5p	1000	1.6306	8673	630	2.6277
SYNJ1	8867	synaptojanin 1	hsa-miR-15a-5p	hsa-miR-15a-5p	1000	1.6306	8867	1260	-2.2211
DCLK1	9201	doublecortin like kinase 1	hsa-miR-15a-5p	hsa-miR-15a-5p	1000	1.6306	9201	373	-2.9324
DLGAP1	9229	DLG associated protein 1	hsa-miR-15a-5p	hsa-miR-15a-5p	1000	1.6306	9229	574	-2.6876
TMEM183A	92703	transmembrane protein 183A	hsa-miR-15a-5p	hsa-miR-15a-5p	1000	1.6306	92703	1682	-1.9694
ADAMTS3	9508	ADAM metallopeptidase with thrombospondin type 1 motif 3	hsa-miR-15a-5p	hsa-miR-15a-5p	1000	1.6306	9508	1487	-2.0896
ARHGAP32	9743	Rho GTPase activating protein 32	hsa-miR-15a-5p	hsa-miR-15a-5p	1000	1.6306	9743	2034	-1.5834
TRANK1	9881	tetratricopeptide repeat and ankyrin repeat containing 1	hsa-miR-15a-5p	hsa-miR-15a-5p	1000	1.6306	9881	806	-2.5029
USP3	9960	ubiquitin specific peptidase 3	hsa-miR-15a-5p	hsa-miR-15a-5p	1000	1.6306	9960	1669	1.977
RASGRP1	10125	RAS guanyl releasing protein 1	hsa-let-7b-5p	hsa-let-7b-5p	1100	-1.6196	10125	1374	-2.1583
CDKN1A	1026	cyclin dependent kinase inhibitor 1A	hsa-let-7b-5p	hsa-let-7b-5p	1100	-1.6196	1026	131	3.5512
CRTAP	10491	cartilage associated protein	hsa-let-7b-5p	hsa-let-7b-5p	1100	-1.6196	10491	1609	2.0203
IGF2BP2	10644	insulin like growth factor 2 mRNA binding protein 2	hsa-let-7b-5p	hsa-let-7b-5p	1100	-1.6196	10644	38	4.4679
SLC35D2	11046	solute carrier family 35 member D2	hsa-let-7b-5p	hsa-let-7b-5p	1100	-1.6196	11046	1672	1.9752
SLC52A3	113278	solute carrier family 52 member 3	hsa-let-7b-5p	hsa-let-7b-5p	1100	-1.6196	113278	349	2.9809
GALNT15	117248	polypeptide N-acetylgalactosaminyltransferase 15	hsa-let-7b-5p	hsa-let-7b-5p	1100	-1.6196	117248	1723	1.93
COL9A1	1297	collagen type IX alpha 1 chain	hsa-let-7b-5p	hsa-let-7b-5p	1100	-1.6196	1297	136	3.5307
SLC16A14	151473	solute carrier family 16 member 14	hsa-let-7b-5p	hsa-let-7b-5p	1100	-1.6196	151473	1765	-1.9051
RDH10	157506	retinol dehydrogenase 10	hsa-let-7b-5p	hsa-let-7b-5p	1100	-1.6196	157506	1139	2.2933
DNA2	1763	DNA replication helicase/nuclease 2	hsa-let-7b-5p	hsa-let-7b-5p	1100	-1.6196	1763	1629	2.0067
DPP6	1804	dipeptidyl peptidase like 6	hsa-let-7b-5p	hsa-let-7b-5p	1100	-1.6196	1804	1820	-1.8443
SLC5A9	200010	solute carrier family 5 member 9	hsa-let-7b-5p	hsa-let-7b-5p	1100	-1.6196	200010	864	2.4659
LRTOMT	220074	leucine rich transmembrane and O-methyltransferase domain containing	hsa-let-7b-5p	hsa-let-7b-5p	1100	-1.6196	220074	1800	1.8694
FGF11	2256	fibroblast growth factor 11	hsa-let-7b-5p	hsa-let-7b-5p	1100	-1.6196	2256	514	2.7436
FMO4	2329	flavin containing monooxygenase 4	hsa-let-7b-5p	hsa-let-7b-5p	1100	-1.6196	2329	1098	2.324
KIAA0930	23313	KIAA0930	hsa-let-7b-5p	hsa-let-7b-5p	1100	-1.6196	23313	1989	1.6728
ABCB9	23457	ATP binding cassette subfamily B member 9	hsa-let-7b-5p	hsa-let-7b-5p	1100	-1.6196	23457	1104	-2.319
SLC9A9	285195	solute carrier family 9 member A9	hsa-let-7b-5p	hsa-let-7b-5p	1100	-1.6196	285195	807	2.5025
BZW2	28969	basic leucine zipper and W2 domains 2	hsa-let-7b-5p	hsa-let-7b-5p	1100	-1.6196	28969	1862	-1.7959
TRHDE	29953	thyrotropin releasing hormone degrading enzyme	hsa-let-7b-5p	hsa-let-7b-5p	1100	-1.6196	29953	901	-2.4479
HK2	3099	hexokinase 2	hsa-let-7b-5p	hsa-let-7b-5p	1100	-1.6196	3099	941	2.4235
RSPO2	340419	R-spondin 2	hsa-let-7b-5p	hsa-let-7b-5p	1100	-1.6196	340419	151	-3.4807
IL6	3569	interleukin 6	hsa-let-7b-5p	hsa-let-7b-5p	1100	-1.6196	3569	13	5.956
ITGB3	3690	integrin subunit beta 3	hsa-let-7b-5p	hsa-let-7b-5p	1100	-1.6196	3690	107	3.6796
KCNJ3	3760	potassium voltage-gated channel subfamily J member 3	hsa-let-7b-5p	hsa-let-7b-5p	1100	-1.6196	3760	912	-2.4415
RAB15	376267	RAB15, member RAS oncogene family	hsa-let-7b-5p	hsa-let-7b-5p	1100	-1.6196	376267	1002	-2.3839
ARL4D	379	ADP ribosylation factor like GTPase 4D	hsa-let-7b-5p	hsa-let-7b-5p	1100	-1.6196	379	441	-2.8255
KRT5	3852	keratin 5	hsa-let-7b-5p	hsa-let-7b-5p	1100	-1.6196	3852	157	-3.4587
LIMK2	3985	LIM domain kinase 2	hsa-let-7b-5p	hsa-let-7b-5p	1100	-1.6196	3985	551	2.7071
MDFI	4188	MyoD family inhibitor	hsa-let-7b-5p	hsa-let-7b-5p	1100	-1.6196	4188	61	4.0836
NEFM	4741	neurofilament medium	hsa-let-7b-5p	hsa-let-7b-5p	1100	-1.6196	4741	31	-4.6316
NEK3	4752	NIMA related kinase 3	hsa-let-7b-5p	hsa-let-7b-5p	1100	-1.6196	4752	1175	2.2697
ATP2A2	488	ATPase sarcoplasmic/endoplasmic reticulum Ca2+ transporting 2	hsa-let-7b-5p	hsa-let-7b-5p	1100	-1.6196	488	1836	-1.8307
RNF165	494470	ring finger protein 165	hsa-let-7b-5p	hsa-let-7b-5p	1100	-1.6196	494470	1362	-2.1655
PLCG2	5336	phospholipase C gamma 2	hsa-let-7b-5p	hsa-let-7b-5p	1100	-1.6196	5336	1436	2.1244
RBFOX1	54715	RNA binding fox-1 homolog 1	hsa-let-7b-5p	hsa-let-7b-5p	1100	-1.6196	54715	430	-2.8435
ETNK2	55224	ethanolamine kinase 2	hsa-let-7b-5p	hsa-let-7b-5p	1100	-1.6196	55224	2016	1.6309
TMX4	56255	thioredoxin related transmembrane protein 4	hsa-let-7b-5p	hsa-let-7b-5p	1100	-1.6196	56255	1303	-2.1979
PANX2	56666	pannexin 2	hsa-let-7b-5p	hsa-let-7b-5p	1100	-1.6196	56666	724	-2.5586
BACH1	571	BTB domain and CNC homolog 1	hsa-let-7b-5p	hsa-let-7b-5p	1100	-1.6196	571	1379	2.1568
MTUS1	57509	microtubule associated scaffold protein 1	hsa-let-7b-5p	hsa-let-7b-5p	1100	-1.6196	57509	718	2.5621
SRGAP1	57522	SLIT-ROBO Rho GTPase activating protein 1	hsa-let-7b-5p	hsa-let-7b-5p	1100	-1.6196	57522	867	2.4636
KCTD16	57528	potassium channel tetramerization domain containing 16	hsa-let-7b-5p	hsa-let-7b-5p	1100	-1.6196	57528	1914	-1.7494
IGDCC4	57722	immunoglobulin superfamily DCC subclass member 4	hsa-let-7b-5p	hsa-let-7b-5p	1100	-1.6196	57722	837	2.4874
RAB40C	57799	RAB40C, member RAS oncogene family	hsa-let-7b-5p	hsa-let-7b-5p	1100	-1.6196	57799	1392	-2.1484
DNAJC1	64215	DnaJ heat shock protein family (Hsp40) member C1	hsa-let-7b-5p	hsa-let-7b-5p	1100	-1.6196	64215	1816	1.8488
SMARCC1	6599	SWI/SNF related, matrix associated, actin dependent regulator of chromatin subfamily c member 1	hsa-let-7b-5p	hsa-let-7b-5p	1100	-1.6196	6599	635	2.625
ELOVL4	6785	ELOVL fatty acid elongase 4	hsa-let-7b-5p	hsa-let-7b-5p	1100	-1.6196	6785	392	-2.9077
TEAD3	7005	TEA domain transcription factor 3	hsa-let-7b-5p	hsa-let-7b-5p	1100	-1.6196	7005	647	2.6119
TGFBR1	7046	transforming growth factor beta receptor 1	hsa-let-7b-5p	hsa-let-7b-5p	1100	-1.6196	7046	833	2.4884
TP53	7157	tumor protein p53	hsa-let-7b-5p	hsa-let-7b-5p	1100	-1.6196	7157	928	2.4339
VSNL1	7447	visinin like 1	hsa-let-7b-5p	hsa-let-7b-5p	1100	-1.6196	7447	376	-2.9255
XK	7504	X-linked Kx blood group	hsa-let-7b-5p	hsa-let-7b-5p	1100	-1.6196	7504	1019	-2.3752
ZNF215	7762	zinc finger protein 215	hsa-let-7b-5p	hsa-let-7b-5p	1100	-1.6196	7762	1010	-2.3796
EFHD2	79180	EF-hand domain family member D2	hsa-let-7b-5p	hsa-let-7b-5p	1100	-1.6196	79180	1667	-1.9778
BRD3	8019	bromodomain containing 3	hsa-let-7b-5p	hsa-let-7b-5p	1100	-1.6196	8019	1972	1.6939
FAXC	84553	failed axon connections homolog	hsa-let-7b-5p	hsa-let-7b-5p	1100	-1.6196	84553	1225	-2.2401
GPAT3	84803	glycerol-3-phosphate acyltransferase 3	hsa-let-7b-5p	hsa-let-7b-5p	1100	-1.6196	84803	307	-3.0618
LINGO1	84894	leucine rich repeat and Ig domain containing 1	hsa-let-7b-5p	hsa-let-7b-5p	1100	-1.6196	84894	1307	-2.1953
TSPYL5	85453	TSPY like 5	hsa-let-7b-5p	hsa-let-7b-5p	1100	-1.6196	85453	1806	-1.8671
KCNQ4	9132	potassium voltage-gated channel subfamily Q member 4	hsa-let-7b-5p	hsa-let-7b-5p	1100	-1.6196	9132	1264	-2.219
OSMR	9180	oncostatin M receptor	hsa-let-7b-5p	hsa-let-7b-5p	1100	-1.6196	9180	106	3.6828
MEX3A	92312	mex-3 RNA binding family member A	hsa-let-7b-5p	hsa-let-7b-5p	1100	-1.6196	92312	722	2.5604
B3GNT7	93010	UDP-GlcNAc:betaGal beta-1,3-N-acetylglucosaminyltransferase 7	hsa-let-7b-5p	hsa-let-7b-5p	1100	-1.6196	93010	118	3.6012
CHST3	9469	carbohydrate sulfotransferase 3	hsa-let-7b-5p	hsa-let-7b-5p	1100	-1.6196	9469	386	2.9146
GABBR2	9568	gamma-aminobutyric acid type B receptor subunit 2	hsa-let-7b-5p	hsa-let-7b-5p	1100	-1.6196	9568	1588	-2.0348
SOX13	9580	SRY-box 13	hsa-let-7b-5p	hsa-let-7b-5p	1100	-1.6196	9580	1094	2.3276
RGS6	9628	regulator of G protein signaling 6	hsa-let-7b-5p	hsa-let-7b-5p	1100	-1.6196	9628	707	-2.5691
GAB2	9846	GRB2 associated binding protein 2	hsa-let-7b-5p	hsa-let-7b-5p	1100	-1.6196	9846	591	2.671
ARHGEF33	100271715	Rho guanine nucleotide exchange factor 33	hsa-miR-7-5p	hsa-miR-7-5p	1200	-1.5596	100271715	1664	-1.9796
PRSS16	10279	protease, serine 16	hsa-miR-7-5p	hsa-miR-7-5p	1200	-1.5596	10279	696	-2.5769
MLLT11	10962	MLLT11, transcription factor 7 cofactor	hsa-miR-7-5p	hsa-miR-7-5p	1200	-1.5596	10962	1029	-2.368
PTPRT	11122	protein tyrosine phosphatase, receptor type T	hsa-miR-7-5p	hsa-miR-7-5p	1200	-1.5596	11122	1164	-2.2758
BICDL2	146439	BICD family like cargo adaptor 2	hsa-miR-7-5p	hsa-miR-7-5p	1200	-1.5596	146439	111	-3.6551
RBFOX3	146713	RNA binding fox-1 homolog 3	hsa-miR-7-5p	hsa-miR-7-5p	1200	-1.5596	146713	830	-2.4888
DIRAS1	148252	DIRAS family GTPase 1	hsa-miR-7-5p	hsa-miR-7-5p	1200	-1.5596	148252	174	-3.3953
ADRA2B	151	adrenoceptor alpha 2B	hsa-miR-7-5p	hsa-miR-7-5p	1200	-1.5596	151	749	2.5385
C9orf84	158401	chromosome 9 open reading frame 84	hsa-miR-7-5p	hsa-miR-7-5p	1200	-1.5596	158401	700	2.5739
TCEAL6	158931	transcription elongation factor A like 6	hsa-miR-7-5p	hsa-miR-7-5p	1200	-1.5596	158931	1235	-2.2357
NQO1	1728	NAD(P)H quinone dehydrogenase 1	hsa-miR-7-5p	hsa-miR-7-5p	1200	-1.5596	1728	775	2.5273
DTYMK	1841	deoxythymidylate kinase	hsa-miR-7-5p	hsa-miR-7-5p	1200	-1.5596	1841	1876	1.7761
ENO2	2026	enolase 2	hsa-miR-7-5p	hsa-miR-7-5p	1200	-1.5596	2026	338	-3.0103
FAIM2	23017	Fas apoptotic inhibitory molecule 2	hsa-miR-7-5p	hsa-miR-7-5p	1200	-1.5596	23017	1494	-2.0853
RAB11FIP5	26056	RAB11 family interacting protein 5	hsa-miR-7-5p	hsa-miR-7-5p	1200	-1.5596	26056	1187	-2.2614
HS6ST3	266722	heparan sulfate 6-O-sulfotransferase 3	hsa-miR-7-5p	hsa-miR-7-5p	1200	-1.5596	266722	504	-2.7516
RND1	27289	Rho family GTPase 1	hsa-miR-7-5p	hsa-miR-7-5p	1200	-1.5596	27289	1245	-2.2291
UHRF1	29128	ubiquitin like with PHD and ring finger domains 1	hsa-miR-7-5p	hsa-miR-7-5p	1200	-1.5596	29128	488	2.7682
ST8SIA5	29906	ST8 alpha-N-acetyl-neuraminide alpha-2,8-sialyltransferase 5	hsa-miR-7-5p	hsa-miR-7-5p	1200	-1.5596	29906	1412	-2.138
HLA-DOB	3112	major histocompatibility complex, class II, DO beta	hsa-miR-7-5p	hsa-miR-7-5p	1200	-1.5596	3112	545	2.7135
KCNA1	3736	potassium voltage-gated channel subfamily A member 1	hsa-miR-7-5p	hsa-miR-7-5p	1200	-1.5596	3736	67	-4.0316
LMNB1	4001	lamin B1	hsa-miR-7-5p	hsa-miR-7-5p	1200	-1.5596	4001	1845	1.82
IGLON5	402665	IgLON family member 5	hsa-miR-7-5p	hsa-miR-7-5p	1200	-1.5596	402665	1268	-2.2177
ADAM11	4185	ADAM metallopeptidase domain 11	hsa-miR-7-5p	hsa-miR-7-5p	1200	-1.5596	4185	1640	-1.9994
NDUFA4	4697	NDUFA4, mitochondrial complex associated	hsa-miR-7-5p	hsa-miR-7-5p	1200	-1.5596	4697	1799	-1.8696
PAK1	5058	p21 (RAC1) activated kinase 1	hsa-miR-7-5p	hsa-miR-7-5p	1200	-1.5596	5058	684	-2.588
CLEC1A	51267	C-type lectin domain family 1 member A	hsa-miR-7-5p	hsa-miR-7-5p	1200	-1.5596	51267	84	3.8787
PPME1	51400	protein phosphatase methylesterase 1	hsa-miR-7-5p	hsa-miR-7-5p	1200	-1.5596	51400	1201	-2.2515
PKP2	5318	plakophilin 2	hsa-miR-7-5p	hsa-miR-7-5p	1200	-1.5596	5318	791	-2.5161
PLP2	5355	proteolipid protein 2	hsa-miR-7-5p	hsa-miR-7-5p	1200	-1.5596	5355	1148	2.2853
CNTN5	53942	contactin 5	hsa-miR-7-5p	hsa-miR-7-5p	1200	-1.5596	53942	306	-3.0619
LRRC1	55227	leucine rich repeat containing 1	hsa-miR-7-5p	hsa-miR-7-5p	1200	-1.5596	55227	800	2.5098
IL17RB	55540	interleukin 17 receptor B	hsa-miR-7-5p	hsa-miR-7-5p	1200	-1.5596	55540	945	2.4229
RNF114	55905	ring finger protein 114	hsa-miR-7-5p	hsa-miR-7-5p	1200	-1.5596	55905	1915	1.7473
PCDHB15	56121	protocadherin beta 15	hsa-miR-7-5p	hsa-miR-7-5p	1200	-1.5596	56121	1761	1.9076
RELA	5970	RELA proto-oncogene, NF-kB subunit	hsa-miR-7-5p	hsa-miR-7-5p	1200	-1.5596	5970	1819	1.8445
SCN2B	6327	sodium voltage-gated channel beta subunit 2	hsa-miR-7-5p	hsa-miR-7-5p	1200	-1.5596	6327	809	-2.5019
FNDC4	64838	fibronectin type III domain containing 4	hsa-miR-7-5p	hsa-miR-7-5p	1200	-1.5596	64838	1547	-2.0532
MARCKSL1	65108	MARCKS like 1	hsa-miR-7-5p	hsa-miR-7-5p	1200	-1.5596	65108	1306	2.1955
SNCA	6622	synuclein alpha	hsa-miR-7-5p	hsa-miR-7-5p	1200	-1.5596	6622	1786	-1.877
TFPI	7035	tissue factor pathway inhibitor	hsa-miR-7-5p	hsa-miR-7-5p	1200	-1.5596	7035	618	2.6489
VDAC3	7419	voltage dependent anion channel 3	hsa-miR-7-5p	hsa-miR-7-5p	1200	-1.5596	7419	1821	-1.8432
CA7	766	carbonic anhydrase 7	hsa-miR-7-5p	hsa-miR-7-5p	1200	-1.5596	766	1309	-2.1945
FZD5	7855	frizzled class receptor 5	hsa-miR-7-5p	hsa-miR-7-5p	1200	-1.5596	7855	1593	2.0328
CXorf36	79742	chromosome X open reading frame 36	hsa-miR-7-5p	hsa-miR-7-5p	1200	-1.5596	79742	936	2.429
EFHD1	80303	EF-hand domain family member D1	hsa-miR-7-5p	hsa-miR-7-5p	1200	-1.5596	80303	455	2.8105
NETO1	81832	neuropilin and tolloid like 1	hsa-miR-7-5p	hsa-miR-7-5p	1200	-1.5596	81832	1509	-2.0776
ST6GALNAC5	81849	ST6 N-acetylgalactosaminide alpha-2,6-sialyltransferase 5	hsa-miR-7-5p	hsa-miR-7-5p	1200	-1.5596	81849	1020	-2.3742
AIF1L	83543	allograft inflammatory factor 1 like	hsa-miR-7-5p	hsa-miR-7-5p	1200	-1.5596	83543	494	2.7655
SEMA7A	8482	semaphorin 7A (John Milton Hagen blood group)	hsa-miR-7-5p	hsa-miR-7-5p	1200	-1.5596	8482	691	-2.5823
ALDH1A2	8854	aldehyde dehydrogenase 1 family member A2	hsa-miR-7-5p	hsa-miR-7-5p	1200	-1.5596	8854	482	-2.7705
NREP	9315	neuronal regeneration related protein	hsa-miR-7-5p	hsa-miR-7-5p	1200	-1.5596	9315	1485	-2.091
JADE3	9767	jade family PHD finger 3	hsa-miR-7-5p	hsa-miR-7-5p	1200	-1.5596	9767	571	2.6894
SNAP91	9892	synaptosome associated protein 91	hsa-miR-7-5p	hsa-miR-7-5p	1200	-1.5596	9892	1292	-2.2023
CDH7	1005	cadherin 7	hsa-miR-4433b-5p	hsa-miR-4433b-5p	1300	1.516	1005	382	-2.9181
CDH12	1010	cadherin 12	hsa-miR-4433b-5p	hsa-miR-4433b-5p	1300	1.516	1010	200	-3.3155
CFTR	1080	cystic fibrosis transmembrane conductance regulator	hsa-miR-4433b-5p	hsa-miR-4433b-5p	1300	1.516	1080	251	3.1512
SNX20	124460	sorting nexin 20	hsa-miR-4433b-5p	hsa-miR-4433b-5p	1300	1.516	124460	237	3.1846
ZCCHC24	219654	zinc finger CCHC-type containing 24	hsa-miR-4433b-5p	hsa-miR-4433b-5p	1300	1.516	219654	345	2.9921
PHLDA1	22822	pleckstrin homology like domain family A member 1	hsa-miR-4433b-5p	hsa-miR-4433b-5p	1300	1.516	22822	1469	2.1
ZNF365	22891	zinc finger protein 365	hsa-miR-4433b-5p	hsa-miR-4433b-5p	1300	1.516	22891	1622	-2.0122
FNDC5	252995	fibronectin type III domain containing 5	hsa-miR-4433b-5p	hsa-miR-4433b-5p	1300	1.516	252995	1103	-2.3193
IL13RA1	3597	interleukin 13 receptor subunit alpha 1	hsa-miR-4433b-5p	hsa-miR-4433b-5p	1300	1.516	3597	1357	2.1666
NFKB2	4791	nuclear factor kappa B subunit 2	hsa-miR-4433b-5p	hsa-miR-4433b-5p	1300	1.516	4791	199	3.3161
IRAK4	51135	interleukin 1 receptor associated kinase 4	hsa-miR-4433b-5p	hsa-miR-4433b-5p	1300	1.516	51135	1573	2.0408
PLCL1	5334	phospholipase C like 1 (inactive)	hsa-miR-4433b-5p	hsa-miR-4433b-5p	1300	1.516	5334	1127	2.3
MAP10	54627	microtubule associated protein 10	hsa-miR-4433b-5p	hsa-miR-4433b-5p	1300	1.516	54627	1408	-2.139
SRGN	5552	serglycin	hsa-miR-4433b-5p	hsa-miR-4433b-5p	1300	1.516	5552	689	2.5857
CHAF1B	8208	chromatin assembly factor 1 subunit B	hsa-miR-4433b-5p	hsa-miR-4433b-5p	1300	1.516	8208	1467	-2.1007
CRISPLD1	83690	cysteine rich secretory protein LCCL domain containing 1	hsa-miR-4433b-5p	hsa-miR-4433b-5p	1300	1.516	83690	1712	1.9434
NOL3	8996	nucleolar protein 3	hsa-miR-4433b-5p	hsa-miR-4433b-5p	1300	1.516	8996	1570	2.0434
FRMPD4	9758	FERM and PDZ domain containing 4	hsa-miR-4433b-5p	hsa-miR-4433b-5p	1300	1.516	9758	727	-2.554
EMILIN1	11117	elastin microfibril interfacer 1	hsa-miR-127-3p	hsa-miR-127-3p	1400	-1.5083	11117	1695	1.9552
EFNA4	1945	ephrin A4	hsa-miR-127-3p	hsa-miR-127-3p	1400	-1.5083	1945	1280	2.2103
PGPEP1	54858	pyroglutamyl-peptidase I	hsa-miR-127-3p	hsa-miR-127-3p	1400	-1.5083	54858	1468	2.1004
TRIM54	57159	tripartite motif containing 54	hsa-miR-127-3p	hsa-miR-127-3p	1400	-1.5083	57159	303	-3.0659
VAMP2	6844	vesicle associated membrane protein 2	hsa-miR-127-3p	hsa-miR-127-3p	1400	-1.5083	6844	1784	-1.8817
MICALL2	79778	MICAL like 2	hsa-miR-127-3p	hsa-miR-127-3p	1400	-1.5083	79778	1932	1.73
SYN3	8224	synapsin III	hsa-miR-127-3p	hsa-miR-127-3p	1400	-1.5083	8224	989	-2.3937
MTSS1L	92154	MTSS1L, I-BAR domain containing	hsa-miR-127-3p	hsa-miR-127-3p	1400	-1.5083	92154	1415	2.137
ST18	9705	ST18, C2H2C-type zinc finger	hsa-miR-127-3p	hsa-miR-127-3p	1400	-1.5083	9705	581	2.6806
SCAMP2	10066	secretory carrier membrane protein 2	hsa-miR-1301-3p	hsa-miR-1301-3p	1500	1.5019	10066	1753	1.9116
ACTR1B	10120	ARP1 actin related protein 1 homolog B	hsa-miR-1301-3p	hsa-miR-1301-3p	1500	1.5019	10120	1726	-1.9284
ADCYAP1	116	adenylate cyclase activating polypeptide 1	hsa-miR-1301-3p	hsa-miR-1301-3p	1500	1.5019	116	284	-3.106
PHACTR3	116154	phosphatase and actin regulator 3	hsa-miR-1301-3p	hsa-miR-1301-3p	1500	1.5019	116154	1794	1.8724
SRXN1	140809	sulfiredoxin 1	hsa-miR-1301-3p	hsa-miR-1301-3p	1500	1.5019	140809	1797	-1.8714
CSPG4	1464	chondroitin sulfate proteoglycan 4	hsa-miR-1301-3p	hsa-miR-1301-3p	1500	1.5019	1464	159	3.4465
EZH2	2146	enhancer of zeste 2 polycomb repressive complex 2 subunit	hsa-miR-1301-3p	hsa-miR-1301-3p	1500	1.5019	2146	1011	2.3793
FGF1	2246	fibroblast growth factor 1	hsa-miR-1301-3p	hsa-miR-1301-3p	1500	1.5019	2246	280	3.1102
CD93	22918	CD93 molecule	hsa-miR-1301-3p	hsa-miR-1301-3p	1500	1.5019	22918	29	4.7132
KIFAP3	22920	kinesin associated protein 3	hsa-miR-1301-3p	hsa-miR-1301-3p	1500	1.5019	22920	1690	-1.9583
2006-09-01	23157	septin 6	hsa-miR-1301-3p	hsa-miR-1301-3p	1500	1.5019	23157	1718	-1.9368
PHF24	23349	PHD finger protein 24	hsa-miR-1301-3p	hsa-miR-1301-3p	1500	1.5019	23349	1026	-2.3689
CNTNAP2	26047	contactin associated protein like 2	hsa-miR-1301-3p	hsa-miR-1301-3p	1500	1.5019	26047	1153	-2.2838
GLS	2744	glutaminase	hsa-miR-1301-3p	hsa-miR-1301-3p	1500	1.5019	2744	502	-2.7531
SIRPB2	284759	signal regulatory protein beta 2	hsa-miR-1301-3p	hsa-miR-1301-3p	1500	1.5019	284759	802	2.5088
ANXA5	308	annexin A5	hsa-miR-1301-3p	hsa-miR-1301-3p	1500	1.5019	308	1681	1.9711
APOD	347	apolipoprotein D	hsa-miR-1301-3p	hsa-miR-1301-3p	1500	1.5019	347	862	2.4665
TMEM200B	399474	transmembrane protein 200B	hsa-miR-1301-3p	hsa-miR-1301-3p	1500	1.5019	399474	656	-2.6075
SMAD9	4093	SMAD family member 9	hsa-miR-1301-3p	hsa-miR-1301-3p	1500	1.5019	4093	1351	2.1712
THEM6	51337	thioesterase superfamily member 6	hsa-miR-1301-3p	hsa-miR-1301-3p	1500	1.5019	51337	1907	-1.7536
LIMA1	51474	LIM domain and actin binding 1	hsa-miR-1301-3p	hsa-miR-1301-3p	1500	1.5019	51474	612	2.652
FBXO34	55030	F-box protein 34	hsa-miR-1301-3p	hsa-miR-1301-3p	1500	1.5019	55030	1686	-1.9633
CEMIP	57214	cell migration inducing hyaluronan binding protein	hsa-miR-1301-3p	hsa-miR-1301-3p	1500	1.5019	57214	1473	-2.0963
NDRG3	57446	NDRG family member 3	hsa-miR-1301-3p	hsa-miR-1301-3p	1500	1.5019	57446	1211	-2.2487
STAMBPL1	57559	STAM binding protein like 1	hsa-miR-1301-3p	hsa-miR-1301-3p	1500	1.5019	57559	1616	-2.0149
KLHL1	57626	kelch like family member 1	hsa-miR-1301-3p	hsa-miR-1301-3p	1500	1.5019	57626	1457	2.106
RGS4	5999	regulator of G protein signaling 4	hsa-miR-1301-3p	hsa-miR-1301-3p	1500	1.5019	5999	124	-3.5761
STAT3	6774	signal transducer and activator of transcription 3	hsa-miR-1301-3p	hsa-miR-1301-3p	1500	1.5019	6774	1709	1.9454
PABPC1L	80336	poly(A) binding protein cytoplasmic 1 like	hsa-miR-1301-3p	hsa-miR-1301-3p	1500	1.5019	80336	1200	2.2515
ARID1A	8289	AT-rich interaction domain 1A	hsa-miR-1301-3p	hsa-miR-1301-3p	1500	1.5019	8289	2043	1.5029
TAGLN2	8407	transgelin 2	hsa-miR-1301-3p	hsa-miR-1301-3p	1500	1.5019	8407	648	2.6114
SLC25A12	8604	solute carrier family 25 member 12	hsa-miR-1301-3p	hsa-miR-1301-3p	1500	1.5019	8604	1251	-2.2256
KIAA0040	9674	KIAA0040	hsa-miR-1301-3p	hsa-miR-1301-3p	1500	1.5019	9674	1301	2.2004

## Sheet: study 2_bioset 2
Signature of 17 miRNAs validated in plasma samples of children with autism (ASD) vs controls(Genes:6363) vs. Prefrontal cortex of autism spectrum disorder (ASD) patients _vs_ healthy donors(Genes:852) Common Genes:(348)
Gene	EntrezGene ID	Description	Bioset1 miRNA	Bioset1 Imported ID	Bioset1 Rank	Fold Change 1	Bioset2 Imported ID	Bioset2 Rank	Fold Change 2
DNM1L	10059	dynamin 1 like	hsa-miR-3613-5p	hsa-miR-3613-5p	100	2.9615	ILMN_2286800	278	-1.32
PPARGC1A	10891	PPARG coactivator 1 alpha	hsa-miR-3613-5p	hsa-miR-3613-5p	100	2.9615	ILMN_1750062	592	-1.24
CHN1	1123	chimerin 1	hsa-miR-3613-5p	hsa-miR-3613-5p	100	2.9615	ILMN_1678493	642	-1.23
CBLN2	147381	cerebellin 2 precursor	hsa-miR-3613-5p	hsa-miR-3613-5p	100	2.9615	ILMN_1796069	162	-1.38
SCRIB	23513	scribbled planar cell polarity protein	hsa-miR-3613-5p	hsa-miR-3613-5p	100	2.9615	ILMN_1726516	542	1.25
CCNDBP1	23582	cyclin D1 binding protein 1	hsa-miR-3613-5p	hsa-miR-3613-5p	100	2.9615	ILMN_1702247	442	-1.27
ITPR1	3708	inositol 1,4,5-trisphosphate receptor type 1	hsa-miR-3613-5p	hsa-miR-3613-5p	100	2.9615	ILMN_1789505	192	-1.36
MT2A	4502	metallothionein 2A	hsa-miR-3613-5p	hsa-miR-3613-5p	100	2.9615	ILMN_1686664	89	1.46
ATP5PF	522	ATP synthase peripheral stalk subunit F6	hsa-miR-3613-5p	hsa-miR-3613-5p	100	2.9615	ILMN_1652806	857	-1.2
LRRN3	54674	leucine rich repeat neuronal 3	hsa-miR-3613-5p	hsa-miR-3613-5p	100	2.9615	ILMN_2048591	497	-1.26
LEPROT	54741	leptin receptor overlapping transcript	hsa-miR-3613-5p	hsa-miR-3613-5p	100	2.9615	ILMN_1661537	402	1.28
SLC6A15	55117	solute carrier family 6 member 15	hsa-miR-3613-5p	hsa-miR-3613-5p	100	2.9615	ILMN_1810533	332	-1.3
VPS13D	55187	vacuolar protein sorting 13 homolog D	hsa-miR-3613-5p	hsa-miR-3613-5p	100	2.9615	ILMN_1656840	364	-1.29
STRBP	55342	spermatid perinuclear RNA binding protein	hsa-miR-3613-5p	hsa-miR-3613-5p	100	2.9615	ILMN_1808783	402	-1.28
FAR2	55711	fatty acyl-CoA reductase 2	hsa-miR-3613-5p	hsa-miR-3613-5p	100	2.9615	ILMN_2202915	228	-1.34
SERTAD4	56256	SERTA domain containing 4	hsa-miR-3613-5p	hsa-miR-3613-5p	100	2.9615	ILMN_1730794	592	-1.24
AKAP6	9472	A-kinase anchoring protein 6	hsa-miR-3613-5p	hsa-miR-3613-5p	100	2.9615	ILMN_1770758	775	-1.21
PAPOLA	10914	poly(A) polymerase alpha	hsa-miR-335-5p	hsa-miR-335-5p	200	2.9447	ILMN_1798354	703	1.22
B4GAT1	11041	beta-1,4-glucuronyltransferase 1	hsa-miR-335-5p	hsa-miR-335-5p	200	2.9447	ILMN_1715384	162	-1.38
ADPRHL1	113622	ADP-ribosylhydrolase like 1	hsa-miR-335-5p	hsa-miR-335-5p	200	2.9447	ILMN_1760335	402	-1.28
PTGR2	145482	prostaglandin reductase 2	hsa-miR-335-5p	hsa-miR-335-5p	200	2.9447	ILMN_2105253	775	1.21
EYA2	2139	EYA transcriptional coactivator and phosphatase 2	hsa-miR-335-5p	hsa-miR-335-5p	200	2.9447	ILMN_2322996	162	1.38
PHACTR1	221692	phosphatase and actin regulator 1	hsa-miR-335-5p	hsa-miR-335-5p	200	2.9447	ILMN_1736982	703	1.22
RBFOX2	23543	RNA binding fox-1 homolog 2	hsa-miR-335-5p	hsa-miR-335-5p	200	2.9447	ILMN_1697418	332	-1.3
ZBTB20	26137	zinc finger and BTB domain containing 20	hsa-miR-335-5p	hsa-miR-335-5p	200	2.9447	ILMN_1689456	703	1.22
STAU2	27067	staufen double-stranded RNA binding protein 2	hsa-miR-335-5p	hsa-miR-335-5p	200	2.9447	ILMN_1769720	332	-1.3
ZDHHC8	29801	zinc finger DHHC-type containing 8	hsa-miR-335-5p	hsa-miR-335-5p	200	2.9447	ILMN_1789492	857	1.2
CNOT7	29883	CCR4-NOT transcription complex subunit 7	hsa-miR-335-5p	hsa-miR-335-5p	200	2.9447	ILMN_1715886	703	-1.22
PLCXD3	345557	phosphatidylinositol specific phospholipase C X domain containing 3	hsa-miR-335-5p	hsa-miR-335-5p	200	2.9447	ILMN_1798841	177	-1.37
NBPF9	400818	NBPF member 9	hsa-miR-335-5p	hsa-miR-335-5p	200	2.9447	ILMN_2115490	74	1.5
ATP2B3	492	ATPase plasma membrane Ca2+ transporting 3	hsa-miR-335-5p	hsa-miR-335-5p	200	2.9447	ILMN_2415073	402	-1.28
PHF20L1	51105	PHD finger protein 20 like 1	hsa-miR-335-5p	hsa-miR-335-5p	200	2.9447	ILMN_2268618	857	1.2
PIAS4	51588	protein inhibitor of activated STAT 4	hsa-miR-335-5p	hsa-miR-335-5p	200	2.9447	ILMN_1802905	857	1.2
PLOD1	5351	procollagen-lysine,2-oxoglutarate 5-dioxygenase 1	hsa-miR-335-5p	hsa-miR-335-5p	200	2.9447	ILMN_1684391	302	1.31
GNL3L	54552	G protein nucleolar 3 like	hsa-miR-335-5p	hsa-miR-335-5p	200	2.9447	ILMN_1708414	857	1.2
HERC6	55008	HECT and RLD domain containing E3 ubiquitin protein ligase family member 6	hsa-miR-335-5p	hsa-miR-335-5p	200	2.9447	ILMN_1654639	127	-1.41
PNMA8A	55228	PNMA family member 8A	hsa-miR-335-5p	hsa-miR-335-5p	200	2.9447	ILMN_1794490	775	-1.21
MAPK10	5602	mitogen-activated protein kinase 10	hsa-miR-335-5p	hsa-miR-335-5p	200	2.9447	ILMN_2340131	252	-1.33
RASA1	5921	RAS p21 protein activator 1	hsa-miR-335-5p	hsa-miR-335-5p	200	2.9447	ILMN_1725312	497	-1.26
SRP72	6731	signal recognition particle 72	hsa-miR-335-5p	hsa-miR-335-5p	200	2.9447	ILMN_1683888	592	-1.24
PRDM2	7799	PR/SET domain 2	hsa-miR-335-5p	hsa-miR-335-5p	200	2.9447	ILMN_2258543	857	-1.2
PIAS2	9063	protein inhibitor of activated STAT 2	hsa-miR-335-5p	hsa-miR-335-5p	200	2.9447	ILMN_1694799	252	-1.33
NRXN1	9378	neurexin 1	hsa-miR-335-5p	hsa-miR-335-5p	200	2.9447	ILMN_1711504	775	-1.21
MICAL2	9645	microtubule associated monooxygenase, calponin and LIM domain containing 2	hsa-miR-335-5p	hsa-miR-335-5p	200	2.9447	ILMN_1785141	775	-1.21
CERS1	10715	ceramide synthase 1	hsa-miR-1180-3p	hsa-miR-1180-3p	300	-2.5085	ILMN_1673232	775	1.21
AKR1C2	1646	aldo-keto reductase family 1 member C2	hsa-miR-1180-3p	hsa-miR-1180-3p	300	-2.5085	ILMN_2412336	364	-1.29
MKNK2	2872	MAP kinase interacting serine/threonine kinase 2	hsa-miR-1180-3p	hsa-miR-1180-3p	300	-2.5085	ILMN_2347068	82	1.48
NUDT3	11165	nudix hydrolase 3	hsa-miR-199b-5p	hsa-miR-199b-5p	400	-2.3761	ILMN_1724907	703	1.22
CLTC	1213	clathrin heavy chain	hsa-miR-199b-5p	hsa-miR-199b-5p	400	-2.3761	ILMN_1756779	542	-1.25
ERICH3	127254	glutamate rich 3	hsa-miR-199b-5p	hsa-miR-199b-5p	400	-2.3761	ILMN_1751569	211	-1.35
CSRP2	1466	cysteine and glycine rich protein 2	hsa-miR-199b-5p	hsa-miR-199b-5p	400	-2.3761	ILMN_1660806	642	1.23
ABCA1	19	ATP binding cassette subfamily A member 1	hsa-miR-199b-5p	hsa-miR-199b-5p	400	-2.3761	ILMN_1766054	79	1.49
SULF1	23213	sulfatase 1	hsa-miR-199b-5p	hsa-miR-199b-5p	400	-2.3761	ILMN_1702363	642	-1.23
FLRT3	23767	fibronectin leucine rich transmembrane protein 3	hsa-miR-199b-5p	hsa-miR-199b-5p	400	-2.3761	ILMN_1805665	278	-1.32
FBXO33	254170	F-box protein 33	hsa-miR-199b-5p	hsa-miR-199b-5p	400	-2.3761	ILMN_1664826	642	-1.23
PARM1	25849	prostate androgen-regulated mucin-like protein 1	hsa-miR-199b-5p	hsa-miR-199b-5p	400	-2.3761	ILMN_1656560	228	-1.34
NSG1	27065	neuronal vesicle trafficking associated 1	hsa-miR-199b-5p	hsa-miR-199b-5p	400	-2.3761	ILMN_1772627	120	-1.42
GNG5	2787	G protein subunit gamma 5	hsa-miR-199b-5p	hsa-miR-199b-5p	400	-2.3761	ILMN_1701854	442	1.27
RPUSD3	285367	RNA pseudouridylate synthase domain containing 3	hsa-miR-199b-5p	hsa-miR-199b-5p	400	-2.3761	ILMN_1795383	857	-1.2
HIPK2	28996	homeodomain interacting protein kinase 2	hsa-miR-199b-5p	hsa-miR-199b-5p	400	-2.3761	ILMN_1687440	109	1.43
HSPA5	3309	heat shock protein family A (Hsp70) member 5	hsa-miR-199b-5p	hsa-miR-199b-5p	400	-2.3761	ILMN_1773865	857	1.2
IDH3A	3419	isocitrate dehydrogenase 3 (NAD(+)) alpha	hsa-miR-199b-5p	hsa-miR-199b-5p	400	-2.3761	ILMN_1698533	592	-1.24
MYH9	4627	myosin heavy chain 9	hsa-miR-199b-5p	hsa-miR-199b-5p	400	-2.3761	ILMN_2087702	857	1.2
NEO1	4756	neogenin 1	hsa-miR-199b-5p	hsa-miR-199b-5p	400	-2.3761	ILMN_1696702	703	1.22
ATP2B2	491	ATPase plasma membrane Ca2+ transporting 2	hsa-miR-199b-5p	hsa-miR-199b-5p	400	-2.3761	ILMN_2381938	497	-1.26
ATP6V1H	51606	ATPase H+ transporting V1 subunit H	hsa-miR-199b-5p	hsa-miR-199b-5p	400	-2.3761	ILMN_2403730	402	-1.28
NLK	51701	nemo like kinase	hsa-miR-199b-5p	hsa-miR-199b-5p	400	-2.3761	ILMN_1772814	592	-1.24
CDK14	5218	cyclin dependent kinase 14	hsa-miR-199b-5p	hsa-miR-199b-5p	400	-2.3761	ILMN_2171295	252	-1.33
PODXL	5420	podocalyxin like	hsa-miR-199b-5p	hsa-miR-199b-5p	400	-2.3761	ILMN_2413158	703	1.22
AFTPH	54812	aftiphilin	hsa-miR-199b-5p	hsa-miR-199b-5p	400	-2.3761	ILMN_1767722	542	-1.25
DPP8	54878	dipeptidyl peptidase 8	hsa-miR-199b-5p	hsa-miR-199b-5p	400	-2.3761	ILMN_1759801	642	-1.23
PPP1R2	5504	protein phosphatase 1 regulatory inhibitor subunit 2	hsa-miR-199b-5p	hsa-miR-199b-5p	400	-2.3761	ILMN_1683044	402	-1.28
RGMA	56963	repulsive guidance molecule family member a	hsa-miR-199b-5p	hsa-miR-199b-5p	400	-2.3761	ILMN_1717636	703	1.22
RAD23B	5887	RAD23 homolog B, nucleotide excision repair protein	hsa-miR-199b-5p	hsa-miR-199b-5p	400	-2.3761	ILMN_1722662	252	-1.33
SOX4	6659	SRY-box 4	hsa-miR-199b-5p	hsa-miR-199b-5p	400	-2.3761	ILMN_1815745	228	1.34
DDR1	780	discoidin domain receptor tyrosine kinase 1	hsa-miR-199b-5p	hsa-miR-199b-5p	400	-2.3761	ILMN_1812262	147	1.39
ZNF329	79673	zinc finger protein 329	hsa-miR-199b-5p	hsa-miR-199b-5p	400	-2.3761	ILMN_1689059	775	-1.21
ANKRD13C	81573	ankyrin repeat domain 13C	hsa-miR-199b-5p	hsa-miR-199b-5p	400	-2.3761	ILMN_2148507	642	-1.23
TSPOAP1	9256	TSPO associated protein 1	hsa-miR-199b-5p	hsa-miR-199b-5p	400	-2.3761	ILMN_2111229	542	1.25
PREPL	9581	prolyl endopeptidase like	hsa-miR-199b-5p	hsa-miR-199b-5p	400	-2.3761	ILMN_2345319	177	-1.37
TOB1	10140	transducer of ERBB2, 1	hsa-miR-182-5p	hsa-miR-182-5p	500	-2.1713	ILMN_1672004	775	1.21
WASF2	10163	WAS protein family member 2	hsa-miR-182-5p	hsa-miR-182-5p	500	-2.1713	ILMN_1684051	332	1.3
CITED2	10370	Cbp/p300 interacting transactivator with Glu/Asp rich carboxy-terminal domain 2	hsa-miR-182-5p	hsa-miR-182-5p	500	-2.1713	ILMN_1663092	192	-1.36
SYNCRIP	10492	synaptotagmin binding cytoplasmic RNA interacting protein	hsa-miR-182-5p	hsa-miR-182-5p	500	-2.1713	ILMN_1727740	642	-1.23
OSBPL10	114884	oxysterol binding protein like 10	hsa-miR-182-5p	hsa-miR-182-5p	500	-2.1713	ILMN_1669497	364	-1.29
GPRASP2	114928	G protein-coupled receptor associated sorting protein 2	hsa-miR-182-5p	hsa-miR-182-5p	500	-2.1713	ILMN_1754727	120	-1.42
CNN3	1266	calponin 3	hsa-miR-182-5p	hsa-miR-182-5p	500	-2.1713	ILMN_1782439	252	1.33
COL4A1	1282	collagen type IV alpha 1 chain	hsa-miR-182-5p	hsa-miR-182-5p	500	-2.1713	ILMN_1653028	97	1.45
STXBP5	134957	syntaxin binding protein 5	hsa-miR-182-5p	hsa-miR-182-5p	500	-2.1713	ILMN_1684402	775	-1.21
SLITRK4	139065	SLIT and NTRK like family member 4	hsa-miR-182-5p	hsa-miR-182-5p	500	-2.1713	ILMN_2199768	775	-1.21
CBLN4	140689	cerebellin 4 precursor	hsa-miR-182-5p	hsa-miR-182-5p	500	-2.1713	ILMN_1699768	252	-1.33
PRUNE2	158471	prune homolog 2	hsa-miR-182-5p	hsa-miR-182-5p	500	-2.1713	ILMN_1810628	857	-1.2
EDNRB	1910	endothelin receptor type B	hsa-miR-182-5p	hsa-miR-182-5p	500	-2.1713	ILMN_1751904	703	1.22
ELAVL4	1996	ELAV like RNA binding protein 4	hsa-miR-182-5p	hsa-miR-182-5p	500	-2.1713	ILMN_2065254	402	-1.28
ETS2	2114	ETS proto-oncogene 2, transcription factor	hsa-miR-182-5p	hsa-miR-182-5p	500	-2.1713	ILMN_1720158	147	-1.39
FGF9	2254	fibroblast growth factor 9	hsa-miR-182-5p	hsa-miR-182-5p	500	-2.1713	ILMN_1762531	542	-1.25
MAPRE1	22919	microtubule associated protein RP/EB family member 1	hsa-miR-182-5p	hsa-miR-182-5p	500	-2.1713	ILMN_1777721	592	1.24
PALLD	23022	palladin, cytoskeletal associated protein	hsa-miR-182-5p	hsa-miR-182-5p	500	-2.1713	ILMN_1698732	109	1.43
CAMTA1	23261	calmodulin binding transcription activator 1	hsa-miR-182-5p	hsa-miR-182-5p	500	-2.1713	ILMN_1661940	703	-1.22
CADM1	23705	cell adhesion molecule 1	hsa-miR-182-5p	hsa-miR-182-5p	500	-2.1713	ILMN_1680132	147	1.39
GABRA1	2554	gamma-aminobutyric acid type A receptor alpha1 subunit	hsa-miR-182-5p	hsa-miR-182-5p	500	-2.1713	ILMN_1802633	53	-1.55
MOB4	25843	MOB family member 4, phocein	hsa-miR-182-5p	hsa-miR-182-5p	500	-2.1713	ILMN_1733356	703	-1.22
MYRIP	25924	myosin VIIA and Rab interacting protein	hsa-miR-182-5p	hsa-miR-182-5p	500	-2.1713	ILMN_1668125	642	-1.23
PNKD	25953	paroxysmal nonkinesigenic dyskinesia	hsa-miR-182-5p	hsa-miR-182-5p	500	-2.1713	ILMN_1774604	278	-1.32
STEAP2	261729	STEAP2 metalloreductase	hsa-miR-182-5p	hsa-miR-182-5p	500	-2.1713	ILMN_1809101	109	-1.43
SLC39A1	27173	solute carrier family 39 member 1	hsa-miR-182-5p	hsa-miR-182-5p	500	-2.1713	ILMN_2116714	402	1.28
CHAMP1	283489	chromosome alignment maintaining phosphoprotein 1	hsa-miR-182-5p	hsa-miR-182-5p	500	-2.1713	ILMN_1729976	857	-1.2
MICU3	286097	mitochondrial calcium uptake family member 3	hsa-miR-182-5p	hsa-miR-182-5p	500	-2.1713	ILMN_2047856	775	-1.21
FAM133A	286499	family with sequence similarity 133 member A	hsa-miR-182-5p	hsa-miR-182-5p	500	-2.1713	ILMN_1781742	703	-1.22
KLF15	28999	Kruppel like factor 15	hsa-miR-182-5p	hsa-miR-182-5p	500	-2.1713	ILMN_1683133	442	1.27
TAGLN3	29114	transgelin 3	hsa-miR-182-5p	hsa-miR-182-5p	500	-2.1713	ILMN_2342554	56	-1.54
FAM216A	29902	family with sequence similarity 216 member A	hsa-miR-182-5p	hsa-miR-182-5p	500	-2.1713	ILMN_2180371	228	-1.34
ANXA11	311	annexin A11	hsa-miR-182-5p	hsa-miR-182-5p	500	-2.1713	ILMN_1685170	642	1.23
APBA2	321	amyloid beta precursor protein binding family A member 2	hsa-miR-182-5p	hsa-miR-182-5p	500	-2.1713	ILMN_1723626	857	-1.2
KCNN3	3782	potassium calcium-activated channel subfamily N member 3	hsa-miR-182-5p	hsa-miR-182-5p	500	-2.1713	ILMN_1744897	302	1.31
MAP1B	4131	microtubule associated protein 1B	hsa-miR-182-5p	hsa-miR-182-5p	500	-2.1713	ILMN_2377900	302	-1.31
MSN	4478	moesin	hsa-miR-182-5p	hsa-miR-182-5p	500	-2.1713	ILMN_1659895	68	1.51
TRIM37	4591	tripartite motif containing 37	hsa-miR-182-5p	hsa-miR-182-5p	500	-2.1713	ILMN_1704383	74	-1.5
NELL1	4745	neural EGFL like 1	hsa-miR-182-5p	hsa-miR-182-5p	500	-2.1713	ILMN_1745817	84	-1.47
PC	5091	pyruvate carboxylase	hsa-miR-182-5p	hsa-miR-182-5p	500	-2.1713	ILMN_1671489	402	1.28
TBC1D7	51256	TBC1 domain family member 7	hsa-miR-182-5p	hsa-miR-182-5p	500	-2.1713	ILMN_1661622	642	-1.23
PHF21A	51317	PHD finger protein 21A	hsa-miR-182-5p	hsa-miR-182-5p	500	-2.1713	ILMN_1699496	857	1.2
RAB6B	51560	RAB6B, member RAS oncogene family	hsa-miR-182-5p	hsa-miR-182-5p	500	-2.1713	ILMN_1752299	775	-1.21
PLOD2	5352	procollagen-lysine,2-oxoglutarate 5-dioxygenase 2	hsa-miR-182-5p	hsa-miR-182-5p	500	-2.1713	ILMN_1771599	364	1.29
OXR1	55074	oxidation resistance 1	hsa-miR-182-5p	hsa-miR-182-5p	500	-2.1713	ILMN_1737462	252	-1.33
FBXW7	55294	F-box and WD repeat domain containing 7	hsa-miR-182-5p	hsa-miR-182-5p	500	-2.1713	ILMN_1754279	642	-1.23
PPP3CA	5530	protein phosphatase 3 catalytic subunit alpha	hsa-miR-182-5p	hsa-miR-182-5p	500	-2.1713	ILMN_2044226	402	-1.28
PRKAA1	5562	protein kinase AMP-activated catalytic subunit alpha 1	hsa-miR-182-5p	hsa-miR-182-5p	500	-2.1713	ILMN_1783889	857	-1.2
PRKCE	5581	protein kinase C epsilon	hsa-miR-182-5p	hsa-miR-182-5p	500	-2.1713	ILMN_1717799	211	-1.35
MAPK9	5601	mitogen-activated protein kinase 9	hsa-miR-182-5p	hsa-miR-182-5p	500	-2.1713	ILMN_2400292	332	-1.3
KIAA1217	56243	KIAA1217	hsa-miR-182-5p	hsa-miR-182-5p	500	-2.1713	ILMN_1706960	592	-1.24
RTN4	57142	reticulon 4	hsa-miR-182-5p	hsa-miR-182-5p	500	-2.1713	ILMN_1748983	16	-1.75
ADGRB3	577	adhesion G protein-coupled receptor B3	hsa-miR-182-5p	hsa-miR-182-5p	500	-2.1713	ILMN_1671076	642	-1.23
RALB	5899	RAS like proto-oncogene B	hsa-miR-182-5p	hsa-miR-182-5p	500	-2.1713	ILMN_1676358	542	-1.25
NTN4	59277	netrin 4	hsa-miR-182-5p	hsa-miR-182-5p	500	-2.1713	ILMN_2113490	302	-1.31
RGS2	5997	regulator of G protein signaling 2	hsa-miR-182-5p	hsa-miR-182-5p	500	-2.1713	ILMN_2197365	278	1.32
SCN1B	6324	sodium voltage-gated channel beta subunit 1	hsa-miR-182-5p	hsa-miR-182-5p	500	-2.1713	ILMN_1801302	14	-1.77
TNS3	64759	tensin 3	hsa-miR-182-5p	hsa-miR-182-5p	500	-2.1713	ILMN_1667893	402	1.28
REEP1	65055	receptor accessory protein 1	hsa-miR-182-5p	hsa-miR-182-5p	500	-2.1713	ILMN_1733746	442	-1.27
ZFP36L1	677	ZFP36 ring finger protein like 1	hsa-miR-182-5p	hsa-miR-182-5p	500	-2.1713	ILMN_1675448	192	1.36
TARBP1	6894	TAR (HIV-1) RNA binding protein 1	hsa-miR-182-5p	hsa-miR-182-5p	500	-2.1713	ILMN_1803036	252	-1.33
SH3BGRL3	83442	SH3 domain binding glutamate rich protein like 3	hsa-miR-182-5p	hsa-miR-182-5p	500	-2.1713	ILMN_1737163	592	1.24
NCALD	83988	neurocalcin delta	hsa-miR-182-5p	hsa-miR-182-5p	500	-2.1713	ILMN_1788538	162	-1.38
DYRK2	8445	dual specificity tyrosine phosphorylation regulated kinase 2	hsa-miR-182-5p	hsa-miR-182-5p	500	-2.1713	ILMN_2374244	278	1.32
UBASH3B	84959	ubiquitin associated and SH3 domain containing B	hsa-miR-182-5p	hsa-miR-182-5p	500	-2.1713	ILMN_1653856	138	-1.4
RHPN2	85415	rhophilin Rho GTPase binding protein 2	hsa-miR-182-5p	hsa-miR-182-5p	500	-2.1713	ILMN_1753143	49	1.57
KHSRP	8570	KH-type splicing regulatory protein	hsa-miR-182-5p	hsa-miR-182-5p	500	-2.1713	ILMN_1673936	775	1.21
PLOD3	8985	procollagen-lysine,2-oxoglutarate 5-dioxygenase 3	hsa-miR-182-5p	hsa-miR-182-5p	500	-2.1713	ILMN_1774836	302	1.31
TOX	9760	thymocyte selection associated high mobility group box	hsa-miR-182-5p	hsa-miR-182-5p	500	-2.1713	ILMN_1788886	147	-1.39
KIAA0513	9764	KIAA0513	hsa-miR-182-5p	hsa-miR-182-5p	500	-2.1713	ILMN_1693233	703	-1.22
TOMM20	9804	translocase of outer mitochondrial membrane 20	hsa-miR-182-5p	hsa-miR-182-5p	500	-2.1713	ILMN_1679796	120	-1.42
ZBTB24	9841	zinc finger and BTB domain containing 24	hsa-miR-182-5p	hsa-miR-182-5p	500	-2.1713	ILMN_1659937	857	-1.2
NUAK1	9891	NUAK family kinase 1	hsa-miR-182-5p	hsa-miR-182-5p	500	-2.1713	ILMN_2079786	703	-1.22
SLC9A6	10479	solute carrier family 9 member A6	hsa-miR-19a-3p	hsa-miR-19a-3p	600	2.1211	ILMN_1677829	592	-1.24
ADCY1	107	adenylate cyclase 1	hsa-miR-19a-3p	hsa-miR-19a-3p	600	2.1211	ILMN_2120555	642	-1.23
SERINC3	10955	serine incorporator 3	hsa-miR-19a-3p	hsa-miR-19a-3p	600	2.1211	ILMN_1665065	442	-1.27
MSI2	124540	musashi RNA binding protein 2	hsa-miR-19a-3p	hsa-miR-19a-3p	600	2.1211	ILMN_1804448	402	1.28
ANKRD29	147463	ankyrin repeat domain 29	hsa-miR-19a-3p	hsa-miR-19a-3p	600	2.1211	ILMN_2075643	402	-1.28
ZNF385B	151126	zinc finger protein 385B	hsa-miR-19a-3p	hsa-miR-19a-3p	600	2.1211	ILMN_1657087	402	-1.28
CUX1	1523	cut like homeobox 1	hsa-miR-19a-3p	hsa-miR-19a-3p	600	2.1211	ILMN_2278636	857	1.2
DTNA	1837	dystrobrevin alpha	hsa-miR-19a-3p	hsa-miR-19a-3p	600	2.1211	ILMN_1730201	31	1.63
EPS15	2060	epidermal growth factor receptor pathway substrate 15	hsa-miR-19a-3p	hsa-miR-19a-3p	600	2.1211	ILMN_1665357	497	-1.26
PTK2B	2185	protein tyrosine kinase 2 beta	hsa-miR-19a-3p	hsa-miR-19a-3p	600	2.1211	ILMN_2330966	252	-1.33
KAZN	23254	kazrin, periplakin interacting protein	hsa-miR-19a-3p	hsa-miR-19a-3p	600	2.1211	ILMN_1770927	402	1.28
GAD2	2572	glutamate decarboxylase 2	hsa-miR-19a-3p	hsa-miR-19a-3p	600	2.1211	ILMN_1728301	23	-1.68
ARMC8	25852	armadillo repeat containing 8	hsa-miR-19a-3p	hsa-miR-19a-3p	600	2.1211	ILMN_1781151	177	-1.37
NBEA	26960	neurobeachin	hsa-miR-19a-3p	hsa-miR-19a-3p	600	2.1211	ILMN_2048647	302	-1.31
GNA12	2768	G protein subunit alpha 12	hsa-miR-19a-3p	hsa-miR-19a-3p	600	2.1211	ILMN_2216157	302	1.31
HPRT1	3251	hypoxanthine phosphoribosyltransferase 1	hsa-miR-19a-3p	hsa-miR-19a-3p	600	2.1211	ILMN_2056975	252	-1.33
DNAJB1	3337	DnaJ heat shock protein family (Hsp40) member B1	hsa-miR-19a-3p	hsa-miR-19a-3p	600	2.1211	ILMN_1775304	27	1.65
MLLT6	4302	MLLT6, PHD finger containing	hsa-miR-19a-3p	hsa-miR-19a-3p	600	2.1211	ILMN_1718734	497	1.26
NME4	4833	NME/NM23 nucleoside diphosphate kinase 4	hsa-miR-19a-3p	hsa-miR-19a-3p	600	2.1211	ILMN_1800634	642	1.23
PNP	4860	purine nucleoside phosphorylase	hsa-miR-19a-3p	hsa-miR-19a-3p	600	2.1211	ILMN_2172174	89	1.46
NCKIPSD	51517	NCK interacting protein with SH3 domain	hsa-miR-19a-3p	hsa-miR-19a-3p	600	2.1211	ILMN_1736623	442	-1.27
GSKIP	51527	GSK3B interacting protein	hsa-miR-19a-3p	hsa-miR-19a-3p	600	2.1211	ILMN_2181883	592	-1.24
PFKM	5213	phosphofructokinase, muscle	hsa-miR-19a-3p	hsa-miR-19a-3p	600	2.1211	ILMN_2043809	703	-1.22
PFN2	5217	profilin 2	hsa-miR-19a-3p	hsa-miR-19a-3p	600	2.1211	ILMN_1775448	592	-1.24
ATP6V1C1	528	ATPase H+ transporting V1 subunit C1	hsa-miR-19a-3p	hsa-miR-19a-3p	600	2.1211	ILMN_1659801	302	-1.31
MFSD6	54842	major facilitator superfamily domain containing 6	hsa-miR-19a-3p	hsa-miR-19a-3p	600	2.1211	ILMN_1710209	497	-1.26
FAM46A	55603	family with sequence similarity 46 member A	hsa-miR-19a-3p	hsa-miR-19a-3p	600	2.1211	ILMN_1740466	192	1.36
VPS35	55737	VPS35, retromer complex component	hsa-miR-19a-3p	hsa-miR-19a-3p	600	2.1211	ILMN_1761721	302	-1.31
COA1	55744	cytochrome c oxidase assembly factor 1 homolog	hsa-miR-19a-3p	hsa-miR-19a-3p	600	2.1211	ILMN_2081335	703	-1.22
MAP2K3	5606	mitogen-activated protein kinase kinase 3	hsa-miR-19a-3p	hsa-miR-19a-3p	600	2.1211	ILMN_1790534	857	1.2
RRAGD	58528	Ras related GTP binding D	hsa-miR-19a-3p	hsa-miR-19a-3p	600	2.1211	ILMN_1699772	364	1.29
RTN1	6252	reticulon 1	hsa-miR-19a-3p	hsa-miR-19a-3p	600	2.1211	ILMN_1756928	497	-1.26
SCN4B	6330	sodium voltage-gated channel beta subunit 4	hsa-miR-19a-3p	hsa-miR-19a-3p	600	2.1211	ILMN_1695947	642	-1.23
NAPB	63908	NSF attachment protein beta	hsa-miR-19a-3p	hsa-miR-19a-3p	600	2.1211	ILMN_2181125	252	-1.33
VAMP1	6843	vesicle associated membrane protein 1	hsa-miR-19a-3p	hsa-miR-19a-3p	600	2.1211	ILMN_1737611	20	-1.72
BTG1	694	BTG anti-proliferation factor 1	hsa-miR-19a-3p	hsa-miR-19a-3p	600	2.1211	ILMN_1775743	703	1.22
TGM2	7052	transglutaminase 2	hsa-miR-19a-3p	hsa-miR-19a-3p	600	2.1211	ILMN_1705750	56	1.54
PARP8	79668	poly(ADP-ribose) polymerase family member 8	hsa-miR-19a-3p	hsa-miR-19a-3p	600	2.1211	ILMN_1806651	592	1.24
VPS37B	79720	VPS37B, ESCRT-I subunit	hsa-miR-19a-3p	hsa-miR-19a-3p	600	2.1211	ILMN_1710427	703	1.22
JADE1	79960	jade family PHD finger 1	hsa-miR-19a-3p	hsa-miR-19a-3p	600	2.1211	ILMN_1736015	364	-1.29
ANTXR1	84168	anthrax toxin receptor 1	hsa-miR-19a-3p	hsa-miR-19a-3p	600	2.1211	ILMN_1670379	364	1.29
CUL3	8452	cullin 3	hsa-miR-19a-3p	hsa-miR-19a-3p	600	2.1211	ILMN_1653670	364	-1.29
PRC1	9055	protein regulator of cytokinesis 1	hsa-miR-19a-3p	hsa-miR-19a-3p	600	2.1211	ILMN_1728934	497	-1.26
ARRDC4	91947	arrestin domain containing 4	hsa-miR-19a-3p	hsa-miR-19a-3p	600	2.1211	ILMN_2184064	127	1.41
SNPH	9751	syntaphilin	hsa-miR-19a-3p	hsa-miR-19a-3p	600	2.1211	ILMN_1757532	497	1.26
G3BP2	9908	G3BP stress granule assembly factor 2	hsa-miR-19a-3p	hsa-miR-19a-3p	600	2.1211	ILMN_2381753	252	-1.33
RCAN2	10231	regulator of calcineurin 2	hsa-miR-4742-3p	hsa-miR-4742-3p	700	-2.1109	ILMN_2120210	192	-1.36
RTN3	10313	reticulon 3	hsa-miR-4742-3p	hsa-miR-4742-3p	700	-2.1109	ILMN_2320906	592	-1.24
MXD4	10608	MAX dimerization protein 4	hsa-miR-4742-3p	hsa-miR-4742-3p	700	-2.1109	ILMN_1756541	278	1.32
SSX2IP	117178	SSX family member 2 interacting protein	hsa-miR-4742-3p	hsa-miR-4742-3p	700	-2.1109	ILMN_1720844	364	-1.29
CLIC1	1192	chloride intracellular channel 1	hsa-miR-4742-3p	hsa-miR-4742-3p	700	-2.1109	ILMN_1756982	18	1.74
ELF1	1997	E74 like ETS transcription factor 1	hsa-miR-4742-3p	hsa-miR-4742-3p	700	-2.1109	ILMN_1664010	642	1.23
BEND6	221336	BEN domain containing 6	hsa-miR-4742-3p	hsa-miR-4742-3p	700	-2.1109	ILMN_1706969	642	-1.23
SLITRK3	22865	SLIT and NTRK like family member 3	hsa-miR-4742-3p	hsa-miR-4742-3p	700	-2.1109	ILMN_1736969	642	-1.23
NEGR1	257194	neuronal growth regulator 1	hsa-miR-4742-3p	hsa-miR-4742-3p	700	-2.1109	ILMN_1697804	442	-1.27
OSBPL3	26031	oxysterol binding protein like 3	hsa-miR-4742-3p	hsa-miR-4742-3p	700	-2.1109	ILMN_2328378	775	-1.21
TPK1	27010	thiamin pyrophosphokinase 1	hsa-miR-4742-3p	hsa-miR-4742-3p	700	-2.1109	ILMN_1804629	703	-1.22
MCTS1	28985	MCTS1, re-initiation and release factor	hsa-miR-4742-3p	hsa-miR-4742-3p	700	-2.1109	ILMN_1751816	402	-1.28
C11orf87	399947	chromosome 11 open reading frame 87	hsa-miR-4742-3p	hsa-miR-4742-3p	700	-2.1109	ILMN_1810376	442	-1.27
PAM	5066	peptidylglycine alpha-amidating monooxygenase	hsa-miR-4742-3p	hsa-miR-4742-3p	700	-2.1109	ILMN_2313901	703	-1.22
SYNJ2BP	55333	synaptojanin 2 binding protein	hsa-miR-4742-3p	hsa-miR-4742-3p	700	-2.1109	ILMN_1697793	642	1.23
PSMD12	5718	proteasome 26S subunit, non-ATPase 12	hsa-miR-4742-3p	hsa-miR-4742-3p	700	-2.1109	ILMN_2368971	703	-1.22
DPP10	57628	dipeptidyl peptidase like 10	hsa-miR-4742-3p	hsa-miR-4742-3p	700	-2.1109	ILMN_1778425	364	-1.29
PTPRZ1	5803	protein tyrosine phosphatase, receptor type Z1	hsa-miR-4742-3p	hsa-miR-4742-3p	700	-2.1109	ILMN_1676616	302	1.31
SEH1L	81929	SEH1 like nucleoporin	hsa-miR-4742-3p	hsa-miR-4742-3p	700	-2.1109	ILMN_1708619	857	-1.2
NIPSNAP1	8508	nipsnap homolog 1	hsa-miR-4742-3p	hsa-miR-4742-3p	700	-2.1109	ILMN_1805916	775	-1.21
CXorf40A	91966	chromosome X open reading frame 40A	hsa-miR-4742-3p	hsa-miR-4742-3p	700	-2.1109	ILMN_2064655	775	-1.21
DYNC1I1	1780	dynein cytoplasmic 1 intermediate chain 1	hsa-miR-183-5p	hsa-miR-183-5p	800	-1.7172	ILMN_1690397	109	-1.43
TRIM32	22954	tripartite motif containing 32	hsa-miR-183-5p	hsa-miR-183-5p	800	-1.7172	ILMN_1654737	542	-1.25
KANK1	23189	KN motif and ankyrin repeat domains 1	hsa-miR-183-5p	hsa-miR-183-5p	800	-1.7172	ILMN_1773427	497	1.26
EID1	23741	EP300 interacting inhibitor of differentiation 1	hsa-miR-183-5p	hsa-miR-183-5p	800	-1.7172	ILMN_1775269	592	-1.24
MAP7D2	256714	MAP7 domain containing 2	hsa-miR-183-5p	hsa-miR-183-5p	800	-1.7172	ILMN_2080080	138	-1.4
AGO2	27161	argonaute 2, RISC catalytic component	hsa-miR-183-5p	hsa-miR-183-5p	800	-1.7172	ILMN_1695719	642	1.23
ICA1	3382	islet cell autoantigen 1	hsa-miR-183-5p	hsa-miR-183-5p	800	-1.7172	ILMN_2365569	252	-1.33
PABPC1L2A	340529	poly(A) binding protein cytoplasmic 1 like 2A	hsa-miR-183-5p	hsa-miR-183-5p	800	-1.7172	ILMN_1745409	775	-1.21
ITGB1	3688	integrin subunit beta 1	hsa-miR-183-5p	hsa-miR-183-5p	800	-1.7172	ILMN_2383934	592	1.24
SCARA3	51435	scavenger receptor class A member 3	hsa-miR-183-5p	hsa-miR-183-5p	800	-1.7172	ILMN_1723358	109	1.43
PLEKHA5	54477	pleckstrin homology domain containing A5	hsa-miR-183-5p	hsa-miR-183-5p	800	-1.7172	ILMN_2096083	775	-1.21
PRKCB	5579	protein kinase C beta	hsa-miR-183-5p	hsa-miR-183-5p	800	-1.7172	ILMN_1713603	65	-1.52
ANKMY2	57037	ankyrin repeat and MYND domain containing 2	hsa-miR-183-5p	hsa-miR-183-5p	800	-1.7172	ILMN_1784292	364	-1.29
PTGS2	5743	prostaglandin-endoperoxide synthase 2	hsa-miR-183-5p	hsa-miR-183-5p	800	-1.7172	ILMN_2054297	29	1.64
RALGDS	5900	ral guanine nucleotide dissociation stimulator	hsa-miR-183-5p	hsa-miR-183-5p	800	-1.7172	ILMN_1699856	84	1.47
FAM217B	63939	family with sequence similarity 217 member B	hsa-miR-183-5p	hsa-miR-183-5p	800	-1.7172	ILMN_1718712	642	-1.23
PABPC1L2B	645974	poly(A) binding protein cytoplasmic 1 like 2B	hsa-miR-183-5p	hsa-miR-183-5p	800	-1.7172	ILMN_2322446	302	-1.31
VDAC1	7416	voltage dependent anion channel 1	hsa-miR-183-5p	hsa-miR-183-5p	800	-1.7172	ILMN_2175601	775	-1.21
CALN1	83698	calneuron 1	hsa-miR-183-5p	hsa-miR-183-5p	800	-1.7172	ILMN_1778121	703	1.22
N4BP2L1	90634	NEDD4 binding protein 2 like 1	hsa-miR-183-5p	hsa-miR-183-5p	800	-1.7172	ILMN_2344650	592	-1.24
BCLAF1	9774	BCL2 associated transcription factor 1	hsa-miR-183-5p	hsa-miR-183-5p	800	-1.7172	ILMN_2357272	857	-1.2
EPDR1	54749	ependymin related 1	hsa-miR-99a-5p	hsa-miR-99a-5p	900	-1.6351	ILMN_1675797	497	-1.26
KIF1C	10749	kinesin family member 1C	hsa-miR-15a-5p	hsa-miR-15a-5p	1000	1.6306	ILMN_1796749	278	1.32
MTMR11	10903	myotubularin related protein 11	hsa-miR-15a-5p	hsa-miR-15a-5p	1000	1.6306	ILMN_1769299	775	1.21
FERMT2	10979	fermitin family member 2	hsa-miR-15a-5p	hsa-miR-15a-5p	1000	1.6306	ILMN_1695290	442	1.27
TBC1D16	125058	TBC1 domain family member 16	hsa-miR-15a-5p	hsa-miR-15a-5p	1000	1.6306	ILMN_1758457	775	1.21
FAM81A	145773	family with sequence similarity 81 member A	hsa-miR-15a-5p	hsa-miR-15a-5p	1000	1.6306	ILMN_1699623	109	-1.43
TMEM268	203197	transmembrane protein 268	hsa-miR-15a-5p	hsa-miR-15a-5p	1000	1.6306	ILMN_1803652	442	-1.27
ESRRG	2104	estrogen related receptor gamma	hsa-miR-15a-5p	hsa-miR-15a-5p	1000	1.6306	ILMN_1661994	278	-1.32
WWC1	23286	WW and C2 domain containing 1	hsa-miR-15a-5p	hsa-miR-15a-5p	1000	1.6306	ILMN_1658619	592	1.24
NECAP1	25977	NECAP endocytosis associated 1	hsa-miR-15a-5p	hsa-miR-15a-5p	1000	1.6306	ILMN_1726359	857	-1.2
GLCE	26035	glucuronic acid epimerase	hsa-miR-15a-5p	hsa-miR-15a-5p	1000	1.6306	ILMN_1714349	775	-1.21
SZRD1	26099	SUZ RNA binding domain containing 1	hsa-miR-15a-5p	hsa-miR-15a-5p	1000	1.6306	ILMN_1707503	497	1.26
VPS33B	26276	VPS33B, late endosome and lysosome associated	hsa-miR-15a-5p	hsa-miR-15a-5p	1000	1.6306	ILMN_1789243	775	-1.21
GLS2	27165	glutaminase 2	hsa-miR-15a-5p	hsa-miR-15a-5p	1000	1.6306	ILMN_1677439	278	-1.32
AQP11	282679	aquaporin 11	hsa-miR-15a-5p	hsa-miR-15a-5p	1000	1.6306	ILMN_1762606	497	-1.26
SEC61A1	29927	Sec61 translocon alpha 1 subunit	hsa-miR-15a-5p	hsa-miR-15a-5p	1000	1.6306	ILMN_1659564	402	1.28
IARS	3376	isoleucyl-tRNA synthetase	hsa-miR-15a-5p	hsa-miR-15a-5p	1000	1.6306	ILMN_1733956	332	-1.3
KLC1	3831	kinesin light chain 1	hsa-miR-15a-5p	hsa-miR-15a-5p	1000	1.6306	ILMN_1726901	542	-1.25
KCTD8	386617	potassium channel tetramerization domain containing 8	hsa-miR-15a-5p	hsa-miR-15a-5p	1000	1.6306	ILMN_1754570	592	-1.24
LCP1	3936	lymphocyte cytosolic protein 1	hsa-miR-15a-5p	hsa-miR-15a-5p	1000	1.6306	ILMN_1662932	52	1.56
PLPP6	403313	phospholipid phosphatase 6	hsa-miR-15a-5p	hsa-miR-15a-5p	1000	1.6306	ILMN_1802628	364	-1.29
HAPLN4	404037	hyaluronan and proteoglycan link protein 4	hsa-miR-15a-5p	hsa-miR-15a-5p	1000	1.6306	ILMN_2165463	4	-2.04
ZFHX3	463	zinc finger homeobox 3	hsa-miR-15a-5p	hsa-miR-15a-5p	1000	1.6306	ILMN_1808587	642	1.23
PIP4P2	55529	phosphatidylinositol-4,5-bisphosphate 4-phosphatase 2	hsa-miR-15a-5p	hsa-miR-15a-5p	1000	1.6306	ILMN_1752117	542	-1.25
MAP2K1	5604	mitogen-activated protein kinase kinase 1	hsa-miR-15a-5p	hsa-miR-15a-5p	1000	1.6306	ILMN_1694240	102	-1.44
SLC39A10	57181	solute carrier family 39 member 10	hsa-miR-15a-5p	hsa-miR-15a-5p	1000	1.6306	ILMN_1656129	162	-1.38
ABCG4	64137	ATP binding cassette subfamily G member 4	hsa-miR-15a-5p	hsa-miR-15a-5p	1000	1.6306	ILMN_1779470	775	-1.21
SH3GL2	6456	SH3 domain containing GRB2 like 2, endophilin A1	hsa-miR-15a-5p	hsa-miR-15a-5p	1000	1.6306	ILMN_1661491	211	-1.35
BCL11B	64919	B cell CLL/lymphoma 11B	hsa-miR-15a-5p	hsa-miR-15a-5p	1000	1.6306	ILMN_1665761	364	-1.29
SNCG	6623	synuclein gamma	hsa-miR-15a-5p	hsa-miR-15a-5p	1000	1.6306	ILMN_1653161	364	-1.29
STXBP1	6812	syntaxin binding protein 1	hsa-miR-15a-5p	hsa-miR-15a-5p	1000	1.6306	ILMN_2414878	211	-1.35
KCNAB1	7881	potassium voltage-gated channel subfamily A member regulatory beta subunit 1	hsa-miR-15a-5p	hsa-miR-15a-5p	1000	1.6306	ILMN_1744968	542	-1.25
MKNK1	8569	MAP kinase interacting serine/threonine kinase 1	hsa-miR-15a-5p	hsa-miR-15a-5p	1000	1.6306	ILMN_1750429	775	1.21
VAMP8	8673	vesicle associated membrane protein 8	hsa-miR-15a-5p	hsa-miR-15a-5p	1000	1.6306	ILMN_2190084	89	1.46
USP14	9097	ubiquitin specific peptidase 14	hsa-miR-15a-5p	hsa-miR-15a-5p	1000	1.6306	ILMN_2402947	402	-1.28
DCLK1	9201	doublecortin like kinase 1	hsa-miR-15a-5p	hsa-miR-15a-5p	1000	1.6306	ILMN_2165354	138	-1.4
PIEZO1	9780	piezo type mechanosensitive ion channel component 1	hsa-miR-15a-5p	hsa-miR-15a-5p	1000	1.6306	ILMN_1752249	442	1.27
SH2B3	10019	SH2B adaptor protein 3	hsa-let-7b-5p	hsa-let-7b-5p	1100	-1.6196	ILMN_1752046	775	1.21
CDKN1A	1026	cyclin dependent kinase inhibitor 1A	hsa-let-7b-5p	hsa-let-7b-5p	1100	-1.6196	ILMN_1784602	2	2.16
IGF2BP2	10644	insulin like growth factor 2 mRNA binding protein 2	hsa-let-7b-5p	hsa-let-7b-5p	1100	-1.6196	ILMN_1702447	542	1.25
GRPEL2	134266	GrpE like 2, mitochondrial	hsa-let-7b-5p	hsa-let-7b-5p	1100	-1.6196	ILMN_1721138	592	-1.24
SLC16A14	151473	solute carrier family 16 member 14	hsa-let-7b-5p	hsa-let-7b-5p	1100	-1.6196	ILMN_2227385	642	-1.23
AFF2	2334	AF4/FMR2 family member 2	hsa-let-7b-5p	hsa-let-7b-5p	1100	-1.6196	ILMN_1725889	592	-1.24
ABCB9	23457	ATP binding cassette subfamily B member 9	hsa-let-7b-5p	hsa-let-7b-5p	1100	-1.6196	ILMN_2343048	497	-1.26
NKIRAS2	28511	NFKB inhibitor interacting Ras like 2	hsa-let-7b-5p	hsa-let-7b-5p	1100	-1.6196	ILMN_1653404	642	1.23
SLC9A9	285195	solute carrier family 9 member A9	hsa-let-7b-5p	hsa-let-7b-5p	1100	-1.6196	ILMN_1758315	442	1.27
INPP5A	3632	inositol polyphosphate-5-phosphatase A	hsa-let-7b-5p	hsa-let-7b-5p	1100	-1.6196	ILMN_1664608	703	-1.22
ATP2A2	488	ATPase sarcoplasmic/endoplasmic reticulum Ca2+ transporting 2	hsa-let-7b-5p	hsa-let-7b-5p	1100	-1.6196	ILMN_1687375	775	-1.21
OLR1	4973	oxidized low density lipoprotein receptor 1	hsa-let-7b-5p	hsa-let-7b-5p	1100	-1.6196	ILMN_1723035	36	1.61
APH1A	51107	aph-1 homolog A, gamma-secretase subunit	hsa-let-7b-5p	hsa-let-7b-5p	1100	-1.6196	ILMN_1658472	703	1.22
RBFOX1	54715	RNA binding fox-1 homolog 1	hsa-let-7b-5p	hsa-let-7b-5p	1100	-1.6196	ILMN_2359168	364	-1.29
TMX4	56255	thioredoxin related transmembrane protein 4	hsa-let-7b-5p	hsa-let-7b-5p	1100	-1.6196	ILMN_2204754	592	-1.24
SPRYD7	57213	SPRY domain containing 7	hsa-let-7b-5p	hsa-let-7b-5p	1100	-1.6196	ILMN_2223350	592	-1.24
SMAP1	60682	small ArfGAP 1	hsa-let-7b-5p	hsa-let-7b-5p	1100	-1.6196	ILMN_1768271	332	-1.3
AEN	64782	apoptosis enhancing nuclease	hsa-let-7b-5p	hsa-let-7b-5p	1100	-1.6196	ILMN_1814282	775	1.21
VSNL1	7447	visinin like 1	hsa-let-7b-5p	hsa-let-7b-5p	1100	-1.6196	ILMN_2151114	642	-1.23
XK	7504	X-linked Kx blood group	hsa-let-7b-5p	hsa-let-7b-5p	1100	-1.6196	ILMN_1759117	364	-1.29
STK40	83931	serine/threonine kinase 40	hsa-let-7b-5p	hsa-let-7b-5p	1100	-1.6196	ILMN_2075927	703	1.22
RAB11FIP4	84440	RAB11 family interacting protein 4	hsa-let-7b-5p	hsa-let-7b-5p	1100	-1.6196	ILMN_1681467	703	1.22
FAXC	84553	failed axon connections homolog	hsa-let-7b-5p	hsa-let-7b-5p	1100	-1.6196	ILMN_1715096	302	-1.31
TSPYL5	85453	TSPY like 5	hsa-let-7b-5p	hsa-let-7b-5p	1100	-1.6196	ILMN_1737972	332	-1.3
PEX11B	8799	peroxisomal biogenesis factor 11 beta	hsa-let-7b-5p	hsa-let-7b-5p	1100	-1.6196	ILMN_1678546	642	-1.23
CHST3	9469	carbohydrate sulfotransferase 3	hsa-let-7b-5p	hsa-let-7b-5p	1100	-1.6196	ILMN_1723481	775	1.21
SLC25A27	9481	solute carrier family 25 member 27	hsa-let-7b-5p	hsa-let-7b-5p	1100	-1.6196	ILMN_1698726	109	-1.43
MERTK	10461	MER proto-oncogene, tyrosine kinase	hsa-miR-7-5p	hsa-miR-7-5p	1200	-1.5596	ILMN_2138589	228	1.34
PTPRT	11122	protein tyrosine phosphatase, receptor type T	hsa-miR-7-5p	hsa-miR-7-5p	1200	-1.5596	ILMN_2404256	228	-1.34
UBLCP1	134510	ubiquitin like domain containing CTD phosphatase 1	hsa-miR-7-5p	hsa-miR-7-5p	1200	-1.5596	ILMN_2202481	497	-1.26
ZNF425	155054	zinc finger protein 425	hsa-miR-7-5p	hsa-miR-7-5p	1200	-1.5596	ILMN_1683932	364	-1.29
TCEAL6	158931	transcription elongation factor A like 6	hsa-miR-7-5p	hsa-miR-7-5p	1200	-1.5596	ILMN_1729165	138	-1.4
NQO1	1728	NAD(P)H quinone dehydrogenase 1	hsa-miR-7-5p	hsa-miR-7-5p	1200	-1.5596	ILMN_1720282	13	1.82
ENO2	2026	enolase 2	hsa-miR-7-5p	hsa-miR-7-5p	1200	-1.5596	ILMN_1765796	775	-1.21
FBXL7	23194	F-box and leucine rich repeat protein 7	hsa-miR-7-5p	hsa-miR-7-5p	1200	-1.5596	ILMN_1705035	642	1.23
GOLGB1	2804	golgin B1	hsa-miR-7-5p	hsa-miR-7-5p	1200	-1.5596	ILMN_1747935	497	-1.26
PAK1	5058	p21 (RAC1) activated kinase 1	hsa-miR-7-5p	hsa-miR-7-5p	1200	-1.5596	ILMN_1767365	147	-1.39
SH3GLB1	51100	SH3 domain containing GRB2 like, endophilin B1	hsa-miR-7-5p	hsa-miR-7-5p	1200	-1.5596	ILMN_1766045	642	1.23
DDIT4	54541	DNA damage inducible transcript 4	hsa-miR-7-5p	hsa-miR-7-5p	1200	-1.5596	ILMN_1661599	36	1.61
TMED9	54732	transmembrane p24 trafficking protein 9	hsa-miR-7-5p	hsa-miR-7-5p	1200	-1.5596	ILMN_1743655	542	1.25
SCN2B	6327	sodium voltage-gated channel beta subunit 2	hsa-miR-7-5p	hsa-miR-7-5p	1200	-1.5596	ILMN_1676998	192	-1.36
ST6GALNAC5	81849	ST6 N-acetylgalactosaminide alpha-2,6-sialyltransferase 5	hsa-miR-7-5p	hsa-miR-7-5p	1200	-1.5596	ILMN_1773959	228	-1.34
B4GALT2	8704	beta-1,4-galactosyltransferase 2	hsa-miR-7-5p	hsa-miR-7-5p	1200	-1.5596	ILMN_1753755	442	1.27
RNF8	9025	ring finger protein 8	hsa-miR-7-5p	hsa-miR-7-5p	1200	-1.5596	ILMN_1677113	642	-1.23
PLCH2	9651	phospholipase C eta 2	hsa-miR-7-5p	hsa-miR-7-5p	1200	-1.5596	ILMN_2061565	402	1.28
MARF1	9665	meiosis regulator and mRNA stability factor 1	hsa-miR-7-5p	hsa-miR-7-5p	1200	-1.5596	ILMN_1793371	402	-1.28
PHLDA1	22822	pleckstrin homology like domain family A member 1	hsa-miR-4433b-5p	hsa-miR-4433b-5p	1300	1.516	ILMN_1687978	442	1.27
ZNF365	22891	zinc finger protein 365	hsa-miR-4433b-5p	hsa-miR-4433b-5p	1300	1.516	ILMN_1658094	147	-1.39
SAMD4B	55095	sterile alpha motif domain containing 4B	hsa-miR-4433b-5p	hsa-miR-4433b-5p	1300	1.516	ILMN_1753467	442	1.27
SRGN	5552	serglycin	hsa-miR-4433b-5p	hsa-miR-4433b-5p	1300	1.516	ILMN_2169152	62	1.53
FAM241B	219738	family with sequence similarity 241 member B	hsa-miR-127-3p	hsa-miR-127-3p	1400	-1.5083	ILMN_1662470	442	-1.27
BAIAP2L2	80115	BAI1 associated protein 2 like 2	hsa-miR-127-3p	hsa-miR-127-3p	1400	-1.5083	ILMN_1771652	278	-1.32
SLC16A3	9123	solute carrier family 16 member 3	hsa-miR-127-3p	hsa-miR-127-3p	1400	-1.5083	ILMN_2364022	49	1.57
ACTR1B	10120	ARP1 actin related protein 1 homolog B	hsa-miR-1301-3p	hsa-miR-1301-3p	1500	1.5019	ILMN_1695821	592	-1.24
ADCYAP1	116	adenylate cyclase activating polypeptide 1	hsa-miR-1301-3p	hsa-miR-1301-3p	1500	1.5019	ILMN_1763344	120	-1.42
LYPD1	116372	LY6/PLAUR domain containing 1	hsa-miR-1301-3p	hsa-miR-1301-3p	1500	1.5019	ILMN_1668863	127	1.41
KIFAP3	22920	kinesin associated protein 3	hsa-miR-1301-3p	hsa-miR-1301-3p	1500	1.5019	ILMN_2119224	857	-1.2
CNTNAP2	26047	contactin associated protein like 2	hsa-miR-1301-3p	hsa-miR-1301-3p	1500	1.5019	ILMN_1690223	775	-1.21
GLS	2744	glutaminase	hsa-miR-1301-3p	hsa-miR-1301-3p	1500	1.5019	ILMN_2188722	703	-1.22
ANXA5	308	annexin A5	hsa-miR-1301-3p	hsa-miR-1301-3p	1500	1.5019	ILMN_1741003	278	1.32
TNPO1	3842	transportin 1	hsa-miR-1301-3p	hsa-miR-1301-3p	1500	1.5019	ILMN_1786347	162	1.38
NPPA	4878	natriuretic peptide A	hsa-miR-1301-3p	hsa-miR-1301-3p	1500	1.5019	ILMN_1750386	120	1.42
FBXO34	55030	F-box protein 34	hsa-miR-1301-3p	hsa-miR-1301-3p	1500	1.5019	ILMN_1765060	442	-1.27
STAMBPL1	57559	STAM binding protein like 1	hsa-miR-1301-3p	hsa-miR-1301-3p	1500	1.5019	ILMN_1682799	147	-1.39
RGS4	5999	regulator of G protein signaling 4	hsa-miR-1301-3p	hsa-miR-1301-3p	1500	1.5019	ILMN_1758067	120	-1.42
STAT3	6774	signal transducer and activator of transcription 3	hsa-miR-1301-3p	hsa-miR-1301-3p	1500	1.5019	ILMN_2401978	642	1.23
CRELD2	79174	cysteine rich with EGF like domains 2	hsa-miR-1301-3p	hsa-miR-1301-3p	1500	1.5019	ILMN_1748707	775	1.21
TAGLN2	8407	transgelin 2	hsa-miR-1301-3p	hsa-miR-1301-3p	1500	1.5019	ILMN_2090105	84	1.47
SLC25A12	8604	solute carrier family 25 member 12	hsa-miR-1301-3p	hsa-miR-1301-3p	1500	1.5019	ILMN_1788053	74	-1.5
HRK	8739	harakiri, BCL2 interacting protein	hsa-miR-1301-3p	hsa-miR-1301-3p	1500	1.5019	ILMN_2193706	364	1.29
STXBP1	6812	syntaxin binding protein 1					ILMN_1728747	497	-1.26
RTN4	57142	reticulon 4					ILMN_2352036	703	-1.22
ICA1	3382	islet cell autoantigen 1					ILMN_1814787	542	-1.25
NRXN1	9378	neurexin 1					ILMN_1673152	857	-1.2
TRIM37	4591	tripartite motif containing 37					ILMN_1711327	192	-1.36
DTNA	1837	dystrobrevin alpha					ILMN_1652549	49	1.57
DTNA	1837	dystrobrevin alpha					ILMN_2394777	56	1.54
MAPK10	5602	mitogen-activated protein kinase 10					ILMN_1748281	442	-1.27
PTPRT	11122	protein tyrosine phosphatase, receptor type T					ILMN_1698885	592	-1.24
STEAP2	261729	STEAP2 metalloreductase					ILMN_2344298	147	-1.39
NCALD	83988	neurocalcin delta					ILMN_2343097	497	-1.26
ABCB9	23457	ATP binding cassette subfamily B member 9					ILMN_2343047	542	-1.25
RBFOX1	54715	RNA binding fox-1 homolog 1					ILMN_1731507	442	-1.27
RBFOX1	54715	RNA binding fox-1 homolog 1					ILMN_1814316	542	-1.25
DPP10	57628	dipeptidyl peptidase like 10					ILMN_1805039	542	-1.25
PRKCB	5579	protein kinase C beta					ILMN_1716563	211	-1.35
PRKCB	5579	protein kinase C beta					ILMN_1806908	775	-1.21

## Sheet: study 2_bioset 3
Signature of 17 miRNAs validated in plasma samples of children with autism (ASD) vs controls(Genes:6363) vs. Cerebellar vermis of autism spectrum disorder (ASD) patients_vs_ healthy donors(Genes:117) Common Genes:(41)
Gene	EntrezGene ID	Description	Bioset1 miRNA	Bioset1 Imported ID	Bioset1 Rank	Fold Change 1	Bioset2 Imported ID	Bioset2 Rank	Fold Change 2
CDK6	1021	cyclin dependent kinase 6	hsa-miR-3613-5p	hsa-miR-3613-5p	100	2.9615	ILMN_1802615	69	1.26
AFF3	3899	AF4/FMR2 family member 3	hsa-miR-3613-5p	hsa-miR-3613-5p	100	2.9615	ILMN_1677951	62	1.27
ZEB2	9839	zinc finger E-box binding homeobox 2	hsa-miR-335-5p	hsa-miR-335-5p	200	2.9447	ILMN_1688698	79	1.25
HIPK2	28996	homeodomain interacting protein kinase 2	hsa-miR-199b-5p	hsa-miR-199b-5p	400	-2.3761	ILMN_1687440	52	1.29
IDH3A	3419	isocitrate dehydrogenase 3 (NAD(+)) alpha	hsa-miR-199b-5p	hsa-miR-199b-5p	400	-2.3761	ILMN_1698533	52	-1.29
CLIP1	6249	CAP-Gly domain containing linker protein 1	hsa-miR-199b-5p	hsa-miR-199b-5p	400	-2.3761	ILMN_1723058	69	1.26
SOX4	6659	SRY-box 4	hsa-miR-199b-5p	hsa-miR-199b-5p	400	-2.3761	ILMN_1815745	120	1.2
RASSF2	9770	Ras association domain family member 2	hsa-miR-199b-5p	hsa-miR-199b-5p	400	-2.3761	ILMN_2352303	21	1.43
DNAJB6	10049	DnaJ heat shock protein family (Hsp40) member B6	hsa-miR-182-5p	hsa-miR-182-5p	500	-2.1713	ILMN_1793770	94	1.23
FAM107A	11170	family with sequence similarity 107 member A	hsa-miR-182-5p	hsa-miR-182-5p	500	-2.1713	ILMN_1743445	69	1.26
DDAH1	23576	dimethylarginine dimethylaminohydrolase 1	hsa-miR-182-5p	hsa-miR-182-5p	500	-2.1713	ILMN_1668507	102	1.22
CERS6	253782	ceramide synthase 6	hsa-miR-182-5p	hsa-miR-182-5p	500	-2.1713	ILMN_1767662	88	1.24
STEAP2	261729	STEAP2 metalloreductase	hsa-miR-182-5p	hsa-miR-182-5p	500	-2.1713	ILMN_1809101	46	-1.31
GOLGA8B	440270	golgin A8 family member B	hsa-miR-182-5p	hsa-miR-182-5p	500	-2.1713	ILMN_2103547	15	-1.46
NDP	4693	NDP, norrin cystine knot growth factor	hsa-miR-182-5p	hsa-miR-182-5p	500	-2.1713	ILMN_1794803	69	1.26
PDGFRA	5156	platelet derived growth factor receptor alpha	hsa-miR-182-5p	hsa-miR-182-5p	500	-2.1713	ILMN_2086470	62	1.27
TNS3	64759	tensin 3	hsa-miR-182-5p	hsa-miR-182-5p	500	-2.1713	ILMN_1667893	69	1.26
TMOD1	7111	tropomodulin 1	hsa-miR-182-5p	hsa-miR-182-5p	500	-2.1713	ILMN_1736911	120	1.2
KIAA0513	9764	KIAA0513	hsa-miR-182-5p	hsa-miR-182-5p	500	-2.1713	ILMN_1693233	102	-1.22
HNRNPUL2	221092	heterogeneous nuclear ribonucleoprotein U like 2	hsa-miR-19a-3p	hsa-miR-19a-3p	600	2.1211	ILMN_2072091	108	1.21
ARSD	414	arylsulfatase D	hsa-miR-19a-3p	hsa-miR-19a-3p	600	2.1211	ILMN_1684873	102	1.22
NR3C2	4306	nuclear receptor subfamily 3 group C member 2	hsa-miR-19a-3p	hsa-miR-19a-3p	600	2.1211	ILMN_2210934	79	-1.25
MYH11	4629	myosin heavy chain 11	hsa-miR-19a-3p	hsa-miR-19a-3p	600	2.1211	ILMN_1660086	2	-1.78
NCKIPSD	51517	NCK interacting protein with SH3 domain	hsa-miR-19a-3p	hsa-miR-19a-3p	600	2.1211	ILMN_1736623	79	-1.25
ARID4B	51742	AT-rich interaction domain 4B	hsa-miR-19a-3p	hsa-miR-19a-3p	600	2.1211	ILMN_2269564	24	1.4
FAM161A	84140	family with sequence similarity 161 member A	hsa-miR-19a-3p	hsa-miR-19a-3p	600	2.1211	ILMN_2120072	108	1.21
NKTR	4820	natural killer cell triggering receptor	hsa-miR-4742-3p	hsa-miR-4742-3p	700	-2.1109	ILMN_1721621	88	-1.24
FAT1	2195	FAT atypical cadherin 1	hsa-miR-183-5p	hsa-miR-183-5p	800	-1.7172	ILMN_1754795	62	1.27
NCS1	23413	neuronal calcium sensor 1	hsa-miR-183-5p	hsa-miR-183-5p	800	-1.7172	ILMN_1756784	88	-1.24
SF1	7536	splicing factor 1	hsa-miR-183-5p	hsa-miR-183-5p	800	-1.7172	ILMN_1776077	34	-1.35
WWC1	23286	WW and C2 domain containing 1	hsa-miR-15a-5p	hsa-miR-15a-5p	1000	1.6306	ILMN_1658619	52	1.29
APP	351	amyloid beta precursor protein	hsa-miR-15a-5p	hsa-miR-15a-5p	1000	1.6306	ILMN_2404063	11	-1.5
KCNAB1	7881	potassium voltage-gated channel subfamily A member regulatory beta subunit 1	hsa-miR-15a-5p	hsa-miR-15a-5p	1000	1.6306	ILMN_1744968	6	-1.63
NPHP3	27031	nephrocystin 3	hsa-let-7b-5p	hsa-let-7b-5p	1100	-1.6196	ILMN_1730539	108	-1.21
SGK494	124923	uncharacterized serine/threonine-protein kinase SgK494	hsa-miR-7-5p	hsa-miR-7-5p	1200	-1.5596	ILMN_2144162	52	-1.29
ALDOC	230	aldolase, fructose-bisphosphate C	hsa-miR-7-5p	hsa-miR-7-5p	1200	-1.5596	ILMN_1755974	102	-1.22
CAMK2D	817	calcium/calmodulin dependent protein kinase II delta	hsa-miR-7-5p	hsa-miR-7-5p	1200	-1.5596	ILMN_1683415	59	1.28
PRMT2	3275	protein arginine methyltransferase 2	hsa-miR-4433b-5p	hsa-miR-4433b-5p	1300	1.516	ILMN_2259119	34	1.35
ISOC2	79763	isochorismatase domain containing 2	hsa-miR-4433b-5p	hsa-miR-4433b-5p	1300	1.516	ILMN_1769158	94	1.23
LYPD1	116372	LY6/PLAUR domain containing 1	hsa-miR-1301-3p	hsa-miR-1301-3p	1500	1.5019	ILMN_1668863	44	1.32
NTM	50863	neurotrimin	hsa-miR-1301-3p	hsa-miR-1301-3p	1500	1.5019	ILMN_1798379	10	1.51
STEAP2	261729	STEAP2 metalloreductase					ILMN_2344298	52	-1.29
RASSF2	9770	Ras association domain family member 2					ILMN_1709683	42	1.33

## Sheet: study 2_bioset 4
Signature of 17 miRNAs validated in plasma samples of children with autism (ASD) vs controls(Genes:6363) vs. Superior temporal gyrus of autism spectrum disorder (ASD) patients_vs_ healthy donors(Genes:725) Common Genes:(288)
Gene	EntrezGene ID	Description	Bioset1 miRNA	Bioset1 Imported ID	Bioset1 Rank	Fold Change 1	Bioset2 Imported ID	Bioset2 Rank	Fold Change 2
PPARGC1A	10891	PPARG coactivator 1 alpha	hsa-miR-3613-5p	hsa-miR-3613-5p	100	2.9615	ILMN_1750062	351	-1.31
CBLN2	147381	cerebellin 2 precursor	hsa-miR-3613-5p	hsa-miR-3613-5p	100	2.9615	ILMN_1796069	161	-1.43
SCRIB	23513	scribbled planar cell polarity protein	hsa-miR-3613-5p	hsa-miR-3613-5p	100	2.9615	ILMN_1726516	525	1.25
VPS13D	55187	vacuolar protein sorting 13 homolog D	hsa-miR-3613-5p	hsa-miR-3613-5p	100	2.9615	ILMN_1656840	646	-1.22
SERTAD4	56256	SERTA domain containing 4	hsa-miR-3613-5p	hsa-miR-3613-5p	100	2.9615	ILMN_1730794	124	-1.48
BBX	56987	BBX, HMG-box containing	hsa-miR-3613-5p	hsa-miR-3613-5p	100	2.9615	ILMN_1745415	646	1.22
ABCC5	10057	ATP binding cassette subfamily C member 5	hsa-miR-335-5p	hsa-miR-335-5p	200	2.9447	ILMN_1706531	375	-1.3
SERF2	10169	small EDRK-rich factor 2	hsa-miR-335-5p	hsa-miR-335-5p	200	2.9447	ILMN_1789136	646	1.22
ADPRHL1	113622	ADP-ribosylhydrolase like 1	hsa-miR-335-5p	hsa-miR-335-5p	200	2.9447	ILMN_1760335	286	-1.34
EYA2	2139	EYA transcriptional coactivator and phosphatase 2	hsa-miR-335-5p	hsa-miR-335-5p	200	2.9447	ILMN_2322996	91	1.53
RBFOX2	23543	RNA binding fox-1 homolog 2	hsa-miR-335-5p	hsa-miR-335-5p	200	2.9447	ILMN_1697418	226	-1.38
DCAF12	25853	DDB1 and CUL4 associated factor 12	hsa-miR-335-5p	hsa-miR-335-5p	200	2.9447	ILMN_1786328	599	1.23
NBPF9	400818	NBPF member 9	hsa-miR-335-5p	hsa-miR-335-5p	200	2.9447	ILMN_2115490	73	1.56
MAP3K9	4293	mitogen-activated protein kinase kinase kinase 9	hsa-miR-335-5p	hsa-miR-335-5p	200	2.9447	ILMN_1735553	494	-1.26
PLOD1	5351	procollagen-lysine,2-oxoglutarate 5-dioxygenase 1	hsa-miR-335-5p	hsa-miR-335-5p	200	2.9447	ILMN_1684391	328	1.32
KLHL28	54813	kelch like family member 28	hsa-miR-335-5p	hsa-miR-335-5p	200	2.9447	ILMN_1693401	525	-1.25
RPRM	56475	reprimo, TP53 dependent G2 arrest mediator homolog	hsa-miR-335-5p	hsa-miR-335-5p	200	2.9447	ILMN_1665425	196	1.4
PRDM2	7799	PR/SET domain 2	hsa-miR-335-5p	hsa-miR-335-5p	200	2.9447	ILMN_2258543	425	-1.28
ZNF385D	79750	zinc finger protein 385D	hsa-miR-335-5p	hsa-miR-335-5p	200	2.9447	ILMN_1710268	328	-1.32
CALU	813	calumenin	hsa-miR-335-5p	hsa-miR-335-5p	200	2.9447	ILMN_1727194	646	1.22
PLXDC2	84898	plexin domain containing 2	hsa-miR-335-5p	hsa-miR-335-5p	200	2.9447	ILMN_1753312	137	1.46
FAM131B	9715	family with sequence similarity 131 member B	hsa-miR-335-5p	hsa-miR-335-5p	200	2.9447	ILMN_1736127	599	-1.23
ZEB2	9839	zinc finger E-box binding homeobox 2	hsa-miR-335-5p	hsa-miR-335-5p	200	2.9447	ILMN_1688698	286	1.34
MKNK2	2872	MAP kinase interacting serine/threonine kinase 2	hsa-miR-1180-3p	hsa-miR-1180-3p	300	-2.5085	ILMN_2347068	185	1.41
NUDT5	11164	nudix hydrolase 5	hsa-miR-199b-5p	hsa-miR-199b-5p	400	-2.3761	ILMN_1711314	425	1.28
COMT	1312	catechol-O-methyltransferase	hsa-miR-199b-5p	hsa-miR-199b-5p	400	-2.3761	ILMN_1730084	328	1.32
ABCA1	19	ATP binding cassette subfamily A member 1	hsa-miR-199b-5p	hsa-miR-199b-5p	400	-2.3761	ILMN_1766054	137	1.46
EPB41L1	2036	erythrocyte membrane protein band 4.1 like 1	hsa-miR-199b-5p	hsa-miR-199b-5p	400	-2.3761	ILMN_1716507	399	-1.29
ATP13A2	23400	ATPase 13A2	hsa-miR-199b-5p	hsa-miR-199b-5p	400	-2.3761	ILMN_1704164	696	-1.21
FBXO33	254170	F-box protein 33	hsa-miR-199b-5p	hsa-miR-199b-5p	400	-2.3761	ILMN_1664826	375	-1.3
NSG1	27065	neuronal vesicle trafficking associated 1	hsa-miR-199b-5p	hsa-miR-199b-5p	400	-2.3761	ILMN_1772627	23	-1.82
RPUSD3	285367	RNA pseudouridylate synthase domain containing 3	hsa-miR-199b-5p	hsa-miR-199b-5p	400	-2.3761	ILMN_1795383	558	-1.24
IDH3A	3419	isocitrate dehydrogenase 3 (NAD(+)) alpha	hsa-miR-199b-5p	hsa-miR-199b-5p	400	-2.3761	ILMN_1698533	558	-1.24
CD99	4267	CD99 molecule (Xg blood group)	hsa-miR-199b-5p	hsa-miR-199b-5p	400	-2.3761	ILMN_2056032	129	1.47
NEO1	4756	neogenin 1	hsa-miR-199b-5p	hsa-miR-199b-5p	400	-2.3761	ILMN_1696702	494	1.26
ATP2B2	491	ATPase plasma membrane Ca2+ transporting 2	hsa-miR-199b-5p	hsa-miR-199b-5p	400	-2.3761	ILMN_2381938	99	-1.52
RRP15	51018	ribosomal RNA processing 15 homolog	hsa-miR-199b-5p	hsa-miR-199b-5p	400	-2.3761	ILMN_1685661	599	1.23
ACP2	53	acid phosphatase 2, lysosomal	hsa-miR-199b-5p	hsa-miR-199b-5p	400	-2.3761	ILMN_2104830	558	-1.24
POU3F2	5454	POU class 3 homeobox 2	hsa-miR-199b-5p	hsa-miR-199b-5p	400	-2.3761	ILMN_2209045	399	1.29
STRADB	55437	STE20-related kinase adaptor beta	hsa-miR-199b-5p	hsa-miR-199b-5p	400	-2.3761	ILMN_1701386	696	1.21
SOX4	6659	SRY-box 4	hsa-miR-199b-5p	hsa-miR-199b-5p	400	-2.3761	ILMN_1815745	458	1.27
TUBG1	7283	tubulin gamma 1	hsa-miR-199b-5p	hsa-miR-199b-5p	400	-2.3761	ILMN_2367743	696	-1.21
PIGZ	80235	phosphatidylinositol glycan anchor biosynthesis class Z	hsa-miR-199b-5p	hsa-miR-199b-5p	400	-2.3761	ILMN_1790352	525	-1.25
CAT	847	catalase	hsa-miR-199b-5p	hsa-miR-199b-5p	400	-2.3761	ILMN_2151739	425	1.28
DNAJB6	10049	DnaJ heat shock protein family (Hsp40) member B6	hsa-miR-182-5p	hsa-miR-182-5p	500	-2.1713	ILMN_1793770	558	1.24
ARL4C	10123	ADP ribosylation factor like GTPase 4C	hsa-miR-182-5p	hsa-miR-182-5p	500	-2.1713	ILMN_1768391	558	-1.24
WASF2	10163	WAS protein family member 2	hsa-miR-182-5p	hsa-miR-182-5p	500	-2.1713	ILMN_1684051	399	1.29
GNA13	10672	G protein subunit alpha 13	hsa-miR-182-5p	hsa-miR-182-5p	500	-2.1713	ILMN_2176037	161	1.43
RAPGEF4	11069	Rap guanine nucleotide exchange factor 4	hsa-miR-182-5p	hsa-miR-182-5p	500	-2.1713	ILMN_1661802	558	1.24
GPRASP2	114928	G protein-coupled receptor associated sorting protein 2	hsa-miR-182-5p	hsa-miR-182-5p	500	-2.1713	ILMN_1754727	161	-1.43
BTBD11	121551	BTB domain containing 11	hsa-miR-182-5p	hsa-miR-182-5p	500	-2.1713	ILMN_1705066	129	-1.47
NADK2	133686	NAD kinase 2, mitochondrial	hsa-miR-182-5p	hsa-miR-182-5p	500	-2.1713	ILMN_1698770	375	1.3
CREB1	1385	cAMP responsive element binding protein 1	hsa-miR-182-5p	hsa-miR-182-5p	500	-2.1713	ILMN_2334242	399	1.29
ELAVL4	1996	ELAV like RNA binding protein 4	hsa-miR-182-5p	hsa-miR-182-5p	500	-2.1713	ILMN_2065254	105	-1.5
FGF9	2254	fibroblast growth factor 9	hsa-miR-182-5p	hsa-miR-182-5p	500	-2.1713	ILMN_1762531	208	-1.39
MAPRE1	22919	microtubule associated protein RP/EB family member 1	hsa-miR-182-5p	hsa-miR-182-5p	500	-2.1713	ILMN_1777721	351	1.31
PALLD	23022	palladin, cytoskeletal associated protein	hsa-miR-182-5p	hsa-miR-182-5p	500	-2.1713	ILMN_1698732	50	1.64
UNC13A	23025	unc-13 homolog A	hsa-miR-182-5p	hsa-miR-182-5p	500	-2.1713	ILMN_1722849	696	-1.21
CAMTA1	23261	calmodulin binding transcription activator 1	hsa-miR-182-5p	hsa-miR-182-5p	500	-2.1713	ILMN_1661940	307	-1.33
SLC7A8	23428	solute carrier family 7 member 8	hsa-miR-182-5p	hsa-miR-182-5p	500	-2.1713	ILMN_1807894	425	-1.28
SH3BP4	23677	SH3 domain binding protein 4	hsa-miR-182-5p	hsa-miR-182-5p	500	-2.1713	ILMN_1785330	265	1.35
PNKD	25953	paroxysmal nonkinesigenic dyskinesia	hsa-miR-182-5p	hsa-miR-182-5p	500	-2.1713	ILMN_1774604	54	-1.63
SLC39A1	27173	solute carrier family 39 member 1	hsa-miR-182-5p	hsa-miR-182-5p	500	-2.1713	ILMN_2116714	458	1.27
KLF15	28999	Kruppel like factor 15	hsa-miR-182-5p	hsa-miR-182-5p	500	-2.1713	ILMN_1683133	185	1.41
FAM216A	29902	family with sequence similarity 216 member A	hsa-miR-182-5p	hsa-miR-182-5p	500	-2.1713	ILMN_2180371	115	-1.49
HARS	3035	histidyl-tRNA synthetase	hsa-miR-182-5p	hsa-miR-182-5p	500	-2.1713	ILMN_1763523	399	-1.29
APBA2	321	amyloid beta precursor protein binding family A member 2	hsa-miR-182-5p	hsa-miR-182-5p	500	-2.1713	ILMN_1723626	351	-1.31
KCNN3	3782	potassium calcium-activated channel subfamily N member 3	hsa-miR-182-5p	hsa-miR-182-5p	500	-2.1713	ILMN_1744897	161	1.43
MSN	4478	moesin	hsa-miR-182-5p	hsa-miR-182-5p	500	-2.1713	ILMN_1659895	115	1.49
PC	5091	pyruvate carboxylase	hsa-miR-182-5p	hsa-miR-182-5p	500	-2.1713	ILMN_1671489	525	1.25
SAR1B	51128	secretion associated Ras related GTPase 1B	hsa-miR-182-5p	hsa-miR-182-5p	500	-2.1713	ILMN_1736888	196	1.4
PHF21A	51317	PHD finger protein 21A	hsa-miR-182-5p	hsa-miR-182-5p	500	-2.1713	ILMN_1699496	646	1.22
PDGFRA	5156	platelet derived growth factor receptor alpha	hsa-miR-182-5p	hsa-miR-182-5p	500	-2.1713	ILMN_2086470	46	1.65
RAB6B	51560	RAB6B, member RAS oncogene family	hsa-miR-182-5p	hsa-miR-182-5p	500	-2.1713	ILMN_1752299	558	-1.24
PDK4	5166	pyruvate dehydrogenase kinase 4	hsa-miR-182-5p	hsa-miR-182-5p	500	-2.1713	ILMN_1684982	15	1.92
RAB23	51715	RAB23, member RAS oncogene family	hsa-miR-182-5p	hsa-miR-182-5p	500	-2.1713	ILMN_2346997	458	1.27
MAP3K20	51776	mitogen-activated protein kinase kinase kinase 20	hsa-miR-182-5p	hsa-miR-182-5p	500	-2.1713	ILMN_1768110	696	1.21
PRKCE	5581	protein kinase C epsilon	hsa-miR-182-5p	hsa-miR-182-5p	500	-2.1713	ILMN_1717799	137	-1.46
NTN4	59277	netrin 4	hsa-miR-182-5p	hsa-miR-182-5p	500	-2.1713	ILMN_2113490	599	-1.23
RGS2	5997	regulator of G protein signaling 2	hsa-miR-182-5p	hsa-miR-182-5p	500	-2.1713	ILMN_2197365	254	1.36
SCN1B	6324	sodium voltage-gated channel beta subunit 1	hsa-miR-182-5p	hsa-miR-182-5p	500	-2.1713	ILMN_1801302	6	-2.28
ZFP36L1	677	ZFP36 ring finger protein like 1	hsa-miR-182-5p	hsa-miR-182-5p	500	-2.1713	ILMN_1675448	41	1.68
TARBP1	6894	TAR (HIV-1) RNA binding protein 1	hsa-miR-182-5p	hsa-miR-182-5p	500	-2.1713	ILMN_1803036	137	-1.46
TSNAX	7257	translin associated factor X	hsa-miR-182-5p	hsa-miR-182-5p	500	-2.1713	ILMN_2211672	525	-1.25
WIPF1	7456	WAS/WASL interacting protein family member 1	hsa-miR-182-5p	hsa-miR-182-5p	500	-2.1713	ILMN_1668417	239	1.37
ZFP36	7538	ZFP36 ring finger protein	hsa-miR-182-5p	hsa-miR-182-5p	500	-2.1713	ILMN_1720829	17	1.91
LUZP1	7798	leucine zipper protein 1	hsa-miR-182-5p	hsa-miR-182-5p	500	-2.1713	ILMN_1714159	239	-1.37
USP5	8078	ubiquitin specific peptidase 5	hsa-miR-182-5p	hsa-miR-182-5p	500	-2.1713	ILMN_1671494	646	-1.22
SH3BGRL3	83442	SH3 domain binding glutamate rich protein like 3	hsa-miR-182-5p	hsa-miR-182-5p	500	-2.1713	ILMN_1737163	696	1.21
NCALD	83988	neurocalcin delta	hsa-miR-182-5p	hsa-miR-182-5p	500	-2.1713	ILMN_1788538	115	-1.49
SMARCA5	8467	SWI/SNF related, matrix associated, actin dependent regulator of chromatin, subfamily a, member 5	hsa-miR-182-5p	hsa-miR-182-5p	500	-2.1713	ILMN_2223130	646	1.22
UBASH3B	84959	ubiquitin associated and SH3 domain containing B	hsa-miR-182-5p	hsa-miR-182-5p	500	-2.1713	ILMN_1653856	73	-1.56
RHPN2	85415	rhophilin Rho GTPase binding protein 2	hsa-miR-182-5p	hsa-miR-182-5p	500	-2.1713	ILMN_1753143	41	1.68
PLOD3	8985	procollagen-lysine,2-oxoglutarate 5-dioxygenase 3	hsa-miR-182-5p	hsa-miR-182-5p	500	-2.1713	ILMN_1774836	239	1.37
QKI	9444	QKI, KH domain containing RNA binding	hsa-miR-182-5p	hsa-miR-182-5p	500	-2.1713	ILMN_1773485	375	1.3
TOX	9760	thymocyte selection associated high mobility group box	hsa-miR-182-5p	hsa-miR-182-5p	500	-2.1713	ILMN_1788886	525	-1.25
KIAA0513	9764	KIAA0513	hsa-miR-182-5p	hsa-miR-182-5p	500	-2.1713	ILMN_1693233	286	-1.34
RIMS3	9783	regulating synaptic membrane exocytosis 3	hsa-miR-182-5p	hsa-miR-182-5p	500	-2.1713	ILMN_1742382	375	-1.3
ELMO1	9844	engulfment and cell motility 1	hsa-miR-182-5p	hsa-miR-182-5p	500	-2.1713	ILMN_1784320	494	-1.26
NUAK1	9891	NUAK family kinase 1	hsa-miR-182-5p	hsa-miR-182-5p	500	-2.1713	ILMN_2079786	399	-1.29
CDS1	1040	CDP-diacylglycerol synthase 1	hsa-miR-19a-3p	hsa-miR-19a-3p	600	2.1211	ILMN_1801476	494	-1.26
MSI2	124540	musashi RNA binding protein 2	hsa-miR-19a-3p	hsa-miR-19a-3p	600	2.1211	ILMN_1804448	161	1.43
ANKRD29	147463	ankyrin repeat domain 29	hsa-miR-19a-3p	hsa-miR-19a-3p	600	2.1211	ILMN_2075643	208	-1.39
ZNF385B	151126	zinc finger protein 385B	hsa-miR-19a-3p	hsa-miR-19a-3p	600	2.1211	ILMN_1657087	351	-1.31
PPTC7	160760	PTC7 protein phosphatase homolog	hsa-miR-19a-3p	hsa-miR-19a-3p	600	2.1211	ILMN_1800855	494	-1.26
DTNA	1837	dystrobrevin alpha	hsa-miR-19a-3p	hsa-miR-19a-3p	600	2.1211	ILMN_1730201	46	1.65
AK4	205	adenylate kinase 4	hsa-miR-19a-3p	hsa-miR-19a-3p	600	2.1211	ILMN_2338038	328	1.32
PTK2B	2185	protein tyrosine kinase 2 beta	hsa-miR-19a-3p	hsa-miR-19a-3p	600	2.1211	ILMN_2330966	154	-1.44
TMEM136	219902	transmembrane protein 136	hsa-miR-19a-3p	hsa-miR-19a-3p	600	2.1211	ILMN_1815346	558	1.24
EPN2	22905	epsin 2	hsa-miR-19a-3p	hsa-miR-19a-3p	600	2.1211	ILMN_1815519	744	1.2
KAZN	23254	kazrin, periplakin interacting protein	hsa-miR-19a-3p	hsa-miR-19a-3p	600	2.1211	ILMN_1798458	351	-1.31
ESYT1	23344	extended synaptotagmin 1	hsa-miR-19a-3p	hsa-miR-19a-3p	600	2.1211	ILMN_1761159	558	-1.24
SEC11A	23478	SEC11 homolog A, signal peptidase complex subunit	hsa-miR-19a-3p	hsa-miR-19a-3p	600	2.1211	ILMN_1693490	599	1.23
GAD2	2572	glutamate decarboxylase 2	hsa-miR-19a-3p	hsa-miR-19a-3p	600	2.1211	ILMN_1728301	13	-2
BAMBI	25805	BMP and activin membrane bound inhibitor	hsa-miR-19a-3p	hsa-miR-19a-3p	600	2.1211	ILMN_1691410	208	1.39
ZNF521	25925	zinc finger protein 521	hsa-miR-19a-3p	hsa-miR-19a-3p	600	2.1211	ILMN_2225548	646	1.22
NECTIN3	25945	nectin cell adhesion molecule 3	hsa-miR-19a-3p	hsa-miR-19a-3p	600	2.1211	ILMN_2188521	239	1.37
FBXO8	26269	F-box protein 8	hsa-miR-19a-3p	hsa-miR-19a-3p	600	2.1211	ILMN_1672843	494	1.26
CNIH4	29097	cornichon family AMPA receptor auxiliary protein 4	hsa-miR-19a-3p	hsa-miR-19a-3p	600	2.1211	ILMN_1714759	696	1.21
DNAJB1	3337	DnaJ heat shock protein family (Hsp40) member B1	hsa-miR-19a-3p	hsa-miR-19a-3p	600	2.1211	ILMN_1775304	58	1.61
RHOB	388	ras homolog family member B	hsa-miR-19a-3p	hsa-miR-19a-3p	600	2.1211	ILMN_1802205	558	1.24
PNP	4860	purine nucleoside phosphorylase	hsa-miR-19a-3p	hsa-miR-19a-3p	600	2.1211	ILMN_2172174	91	1.53
NCKIPSD	51517	NCK interacting protein with SH3 domain	hsa-miR-19a-3p	hsa-miR-19a-3p	600	2.1211	ILMN_1736623	328	-1.32
ARID4B	51742	AT-rich interaction domain 4B	hsa-miR-19a-3p	hsa-miR-19a-3p	600	2.1211	ILMN_2269564	494	1.26
ATP6V1B2	526	ATPase H+ transporting V1 subunit B2	hsa-miR-19a-3p	hsa-miR-19a-3p	600	2.1211	ILMN_1787705	286	-1.34
ATP6V1C1	528	ATPase H+ transporting V1 subunit C1	hsa-miR-19a-3p	hsa-miR-19a-3p	600	2.1211	ILMN_1659801	208	-1.39
ATG16L1	55054	autophagy related 16 like 1	hsa-miR-19a-3p	hsa-miR-19a-3p	600	2.1211	ILMN_2365881	328	-1.32
SLC17A6	57084	solute carrier family 17 member 6	hsa-miR-19a-3p	hsa-miR-19a-3p	600	2.1211	ILMN_1666904	91	-1.53
RRAGD	58528	Ras related GTP binding D	hsa-miR-19a-3p	hsa-miR-19a-3p	600	2.1211	ILMN_1699772	696	1.21
ELOVL5	60481	ELOVL fatty acid elongase 5	hsa-miR-19a-3p	hsa-miR-19a-3p	600	2.1211	ILMN_2174369	196	1.4
SCN4B	6330	sodium voltage-gated channel beta subunit 4	hsa-miR-19a-3p	hsa-miR-19a-3p	600	2.1211	ILMN_1695947	154	-1.44
NAPB	63908	NSF attachment protein beta	hsa-miR-19a-3p	hsa-miR-19a-3p	600	2.1211	ILMN_2181125	185	-1.41
ATPAF1	64756	ATP synthase mitochondrial F1 complex assembly factor 1	hsa-miR-19a-3p	hsa-miR-19a-3p	600	2.1211	ILMN_2395055	558	-1.24
SLC9A1	6548	solute carrier family 9 member A1	hsa-miR-19a-3p	hsa-miR-19a-3p	600	2.1211	ILMN_1800425	375	-1.3
VAMP1	6843	vesicle associated membrane protein 1	hsa-miR-19a-3p	hsa-miR-19a-3p	600	2.1211	ILMN_1737611	9	-2.07
BTG1	694	BTG anti-proliferation factor 1	hsa-miR-19a-3p	hsa-miR-19a-3p	600	2.1211	ILMN_1775743	351	1.31
TEK	7010	TEK receptor tyrosine kinase	hsa-miR-19a-3p	hsa-miR-19a-3p	600	2.1211	ILMN_2066151	458	1.27
TGM2	7052	transglutaminase 2	hsa-miR-19a-3p	hsa-miR-19a-3p	600	2.1211	ILMN_1705750	84	1.54
PRRG4	79056	proline rich and Gla domain 4	hsa-miR-19a-3p	hsa-miR-19a-3p	600	2.1211	ILMN_2219437	696	1.21
JADE1	79960	jade family PHD finger 1	hsa-miR-19a-3p	hsa-miR-19a-3p	600	2.1211	ILMN_1736015	239	-1.37
LBH	81606	limb bud and heart development	hsa-miR-19a-3p	hsa-miR-19a-3p	600	2.1211	ILMN_2315979	175	-1.42
SBF2	81846	SET binding factor 2	hsa-miR-19a-3p	hsa-miR-19a-3p	600	2.1211	ILMN_2123665	494	1.26
CUL3	8452	cullin 3	hsa-miR-19a-3p	hsa-miR-19a-3p	600	2.1211	ILMN_1653670	375	-1.3
MIGA2	84895	mitoguardin 2	hsa-miR-19a-3p	hsa-miR-19a-3p	600	2.1211	ILMN_1701940	646	-1.22
SPRYD3	84926	SPRY domain containing 3	hsa-miR-19a-3p	hsa-miR-19a-3p	600	2.1211	ILMN_1788095	525	-1.25
CBFB	865	core-binding factor beta subunit	hsa-miR-19a-3p	hsa-miR-19a-3p	600	2.1211	ILMN_1766408	239	1.37
ST3GAL5	8869	ST3 beta-galactoside alpha-2,3-sialyltransferase 5	hsa-miR-19a-3p	hsa-miR-19a-3p	600	2.1211	ILMN_2388701	646	-1.22
ATP6V0E1	8992	ATPase H+ transporting V0 subunit e1	hsa-miR-19a-3p	hsa-miR-19a-3p	600	2.1211	ILMN_2071937	265	1.35
PRC1	9055	protein regulator of cytokinesis 1	hsa-miR-19a-3p	hsa-miR-19a-3p	600	2.1211	ILMN_1728934	494	-1.26
ARRDC4	91947	arrestin domain containing 4	hsa-miR-19a-3p	hsa-miR-19a-3p	600	2.1211	ILMN_2184064	99	1.52
SV2A	9900	synaptic vesicle glycoprotein 2A	hsa-miR-19a-3p	hsa-miR-19a-3p	600	2.1211	ILMN_1702009	599	-1.23
RCAN2	10231	regulator of calcineurin 2	hsa-miR-4742-3p	hsa-miR-4742-3p	700	-2.1109	ILMN_2120210	63	-1.59
MXD4	10608	MAX dimerization protein 4	hsa-miR-4742-3p	hsa-miR-4742-3p	700	-2.1109	ILMN_1756541	458	1.27
CLIC1	1192	chloride intracellular channel 1	hsa-miR-4742-3p	hsa-miR-4742-3p	700	-2.1109	ILMN_1756982	58	1.61
CRH	1392	corticotropin releasing hormone	hsa-miR-4742-3p	hsa-miR-4742-3p	700	-2.1109	ILMN_1668035	12	-2.03
ELF1	1997	E74 like ETS transcription factor 1	hsa-miR-4742-3p	hsa-miR-4742-3p	700	-2.1109	ILMN_1664010	265	1.35
TMEM218	219854	transmembrane protein 218	hsa-miR-4742-3p	hsa-miR-4742-3p	700	-2.1109	ILMN_2395856	646	1.22
ANKRD6	22881	ankyrin repeat domain 6	hsa-miR-4742-3p	hsa-miR-4742-3p	700	-2.1109	ILMN_2178587	599	1.23
OSBPL3	26031	oxysterol binding protein like 3	hsa-miR-4742-3p	hsa-miR-4742-3p	700	-2.1109	ILMN_2328378	525	-1.25
HSP90AA1	3320	heat shock protein 90 alpha family class A member 1	hsa-miR-4742-3p	hsa-miR-4742-3p	700	-2.1109	ILMN_1687546	286	1.34
KCNB1	3745	potassium voltage-gated channel subfamily B member 1	hsa-miR-4742-3p	hsa-miR-4742-3p	700	-2.1109	ILMN_1711092	458	-1.27
MGST1	4257	microsomal glutathione S-transferase 1	hsa-miR-4742-3p	hsa-miR-4742-3p	700	-2.1109	ILMN_2355168	31	1.74
UBE2J1	51465	ubiquitin conjugating enzyme E2 J1	hsa-miR-4742-3p	hsa-miR-4742-3p	700	-2.1109	ILMN_1713759	646	-1.22
PELI1	57162	pellino E3 ubiquitin protein ligase 1	hsa-miR-4742-3p	hsa-miR-4742-3p	700	-2.1109	ILMN_1679268	696	1.21
DPP10	57628	dipeptidyl peptidase like 10	hsa-miR-4742-3p	hsa-miR-4742-3p	700	-2.1109	ILMN_1778425	351	-1.31
PTPRZ1	5803	protein tyrosine phosphatase, receptor type Z1	hsa-miR-4742-3p	hsa-miR-4742-3p	700	-2.1109	ILMN_1676616	129	1.47
RAB5A	5868	RAB5A, member RAS oncogene family	hsa-miR-4742-3p	hsa-miR-4742-3p	700	-2.1109	ILMN_1805800	425	1.28
PICALM	8301	phosphatidylinositol binding clathrin assembly protein	hsa-miR-4742-3p	hsa-miR-4742-3p	700	-2.1109	ILMN_1715273	558	1.24
INSM2	84684	INSM transcriptional repressor 2	hsa-miR-4742-3p	hsa-miR-4742-3p	700	-2.1109	ILMN_1795388	375	-1.3
PLPP7	84814	phospholipid phosphatase 7 (inactive)	hsa-miR-4742-3p	hsa-miR-4742-3p	700	-2.1109	ILMN_1690839	458	-1.27
CCNG1	900	cyclin G1	hsa-miR-4742-3p	hsa-miR-4742-3p	700	-2.1109	ILMN_1694491	599	1.23
SLIT2	9353	slit guidance ligand 2	hsa-miR-4742-3p	hsa-miR-4742-3p	700	-2.1109	ILMN_1676449	494	-1.26
ABCC12	94160	ATP binding cassette subfamily C member 12	hsa-miR-4742-3p	hsa-miR-4742-3p	700	-2.1109	ILMN_1762093	307	-1.33
RNF157	114804	ring finger protein 157	hsa-miR-183-5p	hsa-miR-183-5p	800	-1.7172	ILMN_1706266	525	-1.25
IQCK	124152	IQ motif containing K	hsa-miR-183-5p	hsa-miR-183-5p	800	-1.7172	ILMN_2081883	425	1.28
FAT1	2195	FAT atypical cadherin 1	hsa-miR-183-5p	hsa-miR-183-5p	800	-1.7172	ILMN_1754795	175	1.42
KANK1	23189	KN motif and ankyrin repeat domains 1	hsa-miR-183-5p	hsa-miR-183-5p	800	-1.7172	ILMN_1773427	105	1.5
SERP1	27230	stress associated endoplasmic reticulum protein 1	hsa-miR-183-5p	hsa-miR-183-5p	800	-1.7172	ILMN_1706817	696	1.21
ICA1	3382	islet cell autoantigen 1	hsa-miR-183-5p	hsa-miR-183-5p	800	-1.7172	ILMN_2365569	115	-1.49
NEFL	4747	neurofilament light	hsa-miR-183-5p	hsa-miR-183-5p	800	-1.7172	ILMN_1659086	99	-1.52
NRAS	4893	NRAS proto-oncogene, GTPase	hsa-miR-183-5p	hsa-miR-183-5p	800	-1.7172	ILMN_1775759	525	1.25
POLR2C	5432	RNA polymerase II subunit C	hsa-miR-183-5p	hsa-miR-183-5p	800	-1.7172	ILMN_1659411	558	-1.24
TMEM70	54968	transmembrane protein 70	hsa-miR-183-5p	hsa-miR-183-5p	800	-1.7172	ILMN_1739032	525	-1.25
PTGS2	5743	prostaglandin-endoperoxide synthase 2	hsa-miR-183-5p	hsa-miR-183-5p	800	-1.7172	ILMN_2054297	30	1.75
RALGDS	5900	ral guanine nucleotide dissociation stimulator	hsa-miR-183-5p	hsa-miR-183-5p	800	-1.7172	ILMN_1699856	175	1.42
SNCB	6620	synuclein beta	hsa-miR-183-5p	hsa-miR-183-5p	800	-1.7172	ILMN_2397842	208	-1.39
ABCC8	6833	ATP binding cassette subfamily C member 8	hsa-miR-183-5p	hsa-miR-183-5p	800	-1.7172	ILMN_1767129	458	-1.27
TCF12	6938	transcription factor 12	hsa-miR-183-5p	hsa-miR-183-5p	800	-1.7172	ILMN_2314007	286	1.34
DAGLA	747	diacylglycerol lipase alpha	hsa-miR-183-5p	hsa-miR-183-5p	800	-1.7172	ILMN_1683682	646	-1.22
PKP4	8502	plakophilin 4	hsa-miR-183-5p	hsa-miR-183-5p	800	-1.7172	ILMN_1661325	458	1.27
RNF41	10193	ring finger protein 41	hsa-miR-15a-5p	hsa-miR-15a-5p	1000	1.6306	ILMN_1808095	254	-1.36
DNAJB4	11080	DnaJ heat shock protein family (Hsp40) member B4	hsa-miR-15a-5p	hsa-miR-15a-5p	1000	1.6306	ILMN_2222317	425	1.28
ETFRF1	144363	electron transfer flavoprotein regulatory factor 1	hsa-miR-15a-5p	hsa-miR-15a-5p	1000	1.6306	ILMN_1744534	558	1.24
FAM81A	145773	family with sequence similarity 81 member A	hsa-miR-15a-5p	hsa-miR-15a-5p	1000	1.6306	ILMN_1699623	425	-1.28
PLBD2	196463	phospholipase B domain containing 2	hsa-miR-15a-5p	hsa-miR-15a-5p	1000	1.6306	ILMN_1734184	525	-1.25
TMEM268	203197	transmembrane protein 268	hsa-miR-15a-5p	hsa-miR-15a-5p	1000	1.6306	ILMN_1803652	425	-1.28
ESRRG	2104	estrogen related receptor gamma	hsa-miR-15a-5p	hsa-miR-15a-5p	1000	1.6306	ILMN_1661994	399	-1.29
ALDH1A3	220	aldehyde dehydrogenase 1 family member A3	hsa-miR-15a-5p	hsa-miR-15a-5p	1000	1.6306	ILMN_2139970	175	-1.42
WWC1	23286	WW and C2 domain containing 1	hsa-miR-15a-5p	hsa-miR-15a-5p	1000	1.6306	ILMN_1658619	599	1.23
GLCE	26035	glucuronic acid epimerase	hsa-miR-15a-5p	hsa-miR-15a-5p	1000	1.6306	ILMN_1714349	351	-1.31
VPS33B	26276	VPS33B, late endosome and lysosome associated	hsa-miR-15a-5p	hsa-miR-15a-5p	1000	1.6306	ILMN_1789243	599	-1.23
GFAP	2670	glial fibrillary acidic protein	hsa-miR-15a-5p	hsa-miR-15a-5p	1000	1.6306	ILMN_1697176	37	1.7
GLS2	27165	glutaminase 2	hsa-miR-15a-5p	hsa-miR-15a-5p	1000	1.6306	ILMN_1677439	84	-1.54
TMEM121B	27439	transmembrane protein 121B	hsa-miR-15a-5p	hsa-miR-15a-5p	1000	1.6306	ILMN_1702229	425	-1.28
GNAI3	2773	G protein subunit alpha i3	hsa-miR-15a-5p	hsa-miR-15a-5p	1000	1.6306	ILMN_1696003	646	1.22
ANOS1	3730	anosmin 1	hsa-miR-15a-5p	hsa-miR-15a-5p	1000	1.6306	ILMN_1750373	328	1.32
KLC1	3831	kinesin light chain 1	hsa-miR-15a-5p	hsa-miR-15a-5p	1000	1.6306	ILMN_1654653	599	-1.23
LCP1	3936	lymphocyte cytosolic protein 1	hsa-miR-15a-5p	hsa-miR-15a-5p	1000	1.6306	ILMN_1662932	66	1.58
FAM174B	400451	family with sequence similarity 174 member B	hsa-miR-15a-5p	hsa-miR-15a-5p	1000	1.6306	ILMN_1652797	458	-1.27
PLPP6	403313	phospholipid phosphatase 6	hsa-miR-15a-5p	hsa-miR-15a-5p	1000	1.6306	ILMN_1802628	646	-1.22
HAPLN4	404037	hyaluronan and proteoglycan link protein 4	hsa-miR-15a-5p	hsa-miR-15a-5p	1000	1.6306	ILMN_2165463	4	-2.46
ZFHX3	463	zinc finger homeobox 3	hsa-miR-15a-5p	hsa-miR-15a-5p	1000	1.6306	ILMN_1808587	458	1.27
SLC22A17	51310	solute carrier family 22 member 17	hsa-miR-15a-5p	hsa-miR-15a-5p	1000	1.6306	ILMN_1653200	696	-1.21
CHPT1	56994	choline phosphotransferase 1	hsa-miR-15a-5p	hsa-miR-15a-5p	1000	1.6306	ILMN_2202940	425	1.28
PELI2	57161	pellino E3 ubiquitin protein ligase family member 2	hsa-miR-15a-5p	hsa-miR-15a-5p	1000	1.6306	ILMN_1780132	558	1.24
PTPRM	5797	protein tyrosine phosphatase, receptor type M	hsa-miR-15a-5p	hsa-miR-15a-5p	1000	1.6306	ILMN_1744937	558	-1.24
TSPYL2	64061	TSPY like 2	hsa-miR-15a-5p	hsa-miR-15a-5p	1000	1.6306	ILMN_1657554	307	-1.33
VSIR	64115	V-set immunoregulatory receptor	hsa-miR-15a-5p	hsa-miR-15a-5p	1000	1.6306	ILMN_2205963	73	1.56
ABCG4	64137	ATP binding cassette subfamily G member 4	hsa-miR-15a-5p	hsa-miR-15a-5p	1000	1.6306	ILMN_1779470	265	-1.35
STX1A	6804	syntaxin 1A	hsa-miR-15a-5p	hsa-miR-15a-5p	1000	1.6306	ILMN_1760160	254	-1.36
STXBP1	6812	syntaxin binding protein 1	hsa-miR-15a-5p	hsa-miR-15a-5p	1000	1.6306	ILMN_1728747	154	-1.44
TUBA4A	7277	tubulin alpha 4a	hsa-miR-15a-5p	hsa-miR-15a-5p	1000	1.6306	ILMN_1784300	399	-1.29
KCNAB1	7881	potassium voltage-gated channel subfamily A member regulatory beta subunit 1	hsa-miR-15a-5p	hsa-miR-15a-5p	1000	1.6306	ILMN_1744968	328	-1.32
RETREG2	79137	reticulophagy regulator family member 2	hsa-miR-15a-5p	hsa-miR-15a-5p	1000	1.6306	ILMN_1654851	599	-1.23
RASSF5	83593	Ras association domain family member 5	hsa-miR-15a-5p	hsa-miR-15a-5p	1000	1.6306	ILMN_2362902	458	-1.27
CNTNAP1	8506	contactin associated protein 1	hsa-miR-15a-5p	hsa-miR-15a-5p	1000	1.6306	ILMN_1692398	351	-1.31
VAMP8	8673	vesicle associated membrane protein 8	hsa-miR-15a-5p	hsa-miR-15a-5p	1000	1.6306	ILMN_2190084	185	1.41
RAB9A	9367	RAB9A, member RAS oncogene family	hsa-miR-15a-5p	hsa-miR-15a-5p	1000	1.6306	ILMN_1750409	599	1.23
USP3	9960	ubiquitin specific peptidase 3	hsa-miR-15a-5p	hsa-miR-15a-5p	1000	1.6306	ILMN_1725862	425	1.28
CDKN1A	1026	cyclin dependent kinase inhibitor 1A	hsa-let-7b-5p	hsa-let-7b-5p	1100	-1.6196	ILMN_1784602	9	2.07
APBB3	10307	amyloid beta precursor protein binding family B member 3	hsa-let-7b-5p	hsa-let-7b-5p	1100	-1.6196	ILMN_1740772	494	-1.26
DTX2	113878	deltex E3 ubiquitin ligase 2	hsa-let-7b-5p	hsa-let-7b-5p	1100	-1.6196	ILMN_2275098	696	1.21
DPP6	1804	dipeptidyl peptidase like 6	hsa-let-7b-5p	hsa-let-7b-5p	1100	-1.6196	ILMN_1712506	399	-1.29
ABCB9	23457	ATP binding cassette subfamily B member 9	hsa-let-7b-5p	hsa-let-7b-5p	1100	-1.6196	ILMN_2343048	265	-1.35
GALE	2582	UDP-galactose-4-epimerase	hsa-let-7b-5p	hsa-let-7b-5p	1100	-1.6196	ILMN_1792168	696	-1.21
SLC9A9	285195	solute carrier family 9 member A9	hsa-let-7b-5p	hsa-let-7b-5p	1100	-1.6196	ILMN_1758315	265	1.35
RAB15	376267	RAB15, member RAS oncogene family	hsa-let-7b-5p	hsa-let-7b-5p	1100	-1.6196	ILMN_1731699	458	-1.27
TMED5	50999	transmembrane p24 trafficking protein 5	hsa-let-7b-5p	hsa-let-7b-5p	1100	-1.6196	ILMN_1803279	646	1.22
PRRX1	5396	paired related homeobox 1	hsa-let-7b-5p	hsa-let-7b-5p	1100	-1.6196	ILMN_1739496	328	1.32
RBFOX1	54715	RNA binding fox-1 homolog 1	hsa-let-7b-5p	hsa-let-7b-5p	1100	-1.6196	ILMN_1814316	115	-1.49
WDR41	55255	WD repeat domain 41	hsa-let-7b-5p	hsa-let-7b-5p	1100	-1.6196	ILMN_1778488	425	1.28
TMX4	56255	thioredoxin related transmembrane protein 4	hsa-let-7b-5p	hsa-let-7b-5p	1100	-1.6196	ILMN_2204754	399	-1.29
PANX2	56666	pannexin 2	hsa-let-7b-5p	hsa-let-7b-5p	1100	-1.6196	ILMN_1694810	265	-1.35
RFX5	5993	regulatory factor X5	hsa-let-7b-5p	hsa-let-7b-5p	1100	-1.6196	ILMN_1741200	599	-1.23
ELOVL4	6785	ELOVL fatty acid elongase 4	hsa-let-7b-5p	hsa-let-7b-5p	1100	-1.6196	ILMN_1737965	744	-1.2
VSNL1	7447	visinin like 1	hsa-let-7b-5p	hsa-let-7b-5p	1100	-1.6196	ILMN_2151114	599	-1.23
RAB11FIP4	84440	RAB11 family interacting protein 4	hsa-let-7b-5p	hsa-let-7b-5p	1100	-1.6196	ILMN_1681467	696	1.21
GPAT3	84803	glycerol-3-phosphate acyltransferase 3	hsa-let-7b-5p	hsa-let-7b-5p	1100	-1.6196	ILMN_1794875	254	-1.36
CHST3	9469	carbohydrate sulfotransferase 3	hsa-let-7b-5p	hsa-let-7b-5p	1100	-1.6196	ILMN_1723481	525	1.25
SLC25A27	9481	solute carrier family 25 member 27	hsa-let-7b-5p	hsa-let-7b-5p	1100	-1.6196	ILMN_1698726	375	-1.3
UBLCP1	134510	ubiquitin like domain containing CTD phosphatase 1	hsa-miR-7-5p	hsa-miR-7-5p	1200	-1.5596	ILMN_2202481	696	-1.21
DIRAS1	148252	DIRAS family GTPase 1	hsa-miR-7-5p	hsa-miR-7-5p	1200	-1.5596	ILMN_1775048	265	-1.35
NQO1	1728	NAD(P)H quinone dehydrogenase 1	hsa-miR-7-5p	hsa-miR-7-5p	1200	-1.5596	ILMN_1720282	14	1.95
DPYSL3	1809	dihydropyrimidinase like 3	hsa-miR-7-5p	hsa-miR-7-5p	1200	-1.5596	ILMN_1679262	425	1.28
SCAMP5	192683	secretory carrier membrane protein 5	hsa-miR-7-5p	hsa-miR-7-5p	1200	-1.5596	ILMN_1753345	286	-1.34
ENO2	2026	enolase 2	hsa-miR-7-5p	hsa-miR-7-5p	1200	-1.5596	ILMN_1765796	226	-1.38
FAIM2	23017	Fas apoptotic inhibitory molecule 2	hsa-miR-7-5p	hsa-miR-7-5p	1200	-1.5596	ILMN_1803855	458	-1.27
RAB11FIP5	26056	RAB11 family interacting protein 5	hsa-miR-7-5p	hsa-miR-7-5p	1200	-1.5596	ILMN_1740604	646	-1.22
DNAJC15	29103	DnaJ heat shock protein family (Hsp40) member C15	hsa-miR-7-5p	hsa-miR-7-5p	1200	-1.5596	ILMN_1812666	558	1.24
ST8SIA5	29906	ST8 alpha-N-acetyl-neuraminide alpha-2,8-sialyltransferase 5	hsa-miR-7-5p	hsa-miR-7-5p	1200	-1.5596	ILMN_1735584	558	-1.24
SH3GLB1	51100	SH3 domain containing GRB2 like, endophilin B1	hsa-miR-7-5p	hsa-miR-7-5p	1200	-1.5596	ILMN_1766045	525	1.25
PPME1	51400	protein phosphatase methylesterase 1	hsa-miR-7-5p	hsa-miR-7-5p	1200	-1.5596	ILMN_1732772	375	-1.3
TMED9	54732	transmembrane p24 trafficking protein 9	hsa-miR-7-5p	hsa-miR-7-5p	1200	-1.5596	ILMN_1743655	599	1.23
RPS29	6235	ribosomal protein S29	hsa-miR-7-5p	hsa-miR-7-5p	1200	-1.5596	ILMN_2298818	375	1.3
FNDC4	64838	fibronectin type III domain containing 4	hsa-miR-7-5p	hsa-miR-7-5p	1200	-1.5596	ILMN_1663032	226	-1.38
JADE3	9767	jade family PHD finger 3	hsa-miR-7-5p	hsa-miR-7-5p	1200	-1.5596	ILMN_1790518	286	1.34
PHLDA1	22822	pleckstrin homology like domain family A member 1	hsa-miR-4433b-5p	hsa-miR-4433b-5p	1300	1.516	ILMN_1687978	399	1.29
ZNF365	22891	zinc finger protein 365	hsa-miR-4433b-5p	hsa-miR-4433b-5p	1300	1.516	ILMN_1658094	175	-1.42
FNDC5	252995	fibronectin type III domain containing 5	hsa-miR-4433b-5p	hsa-miR-4433b-5p	1300	1.516	ILMN_1761084	646	-1.22
PRPF19	27339	pre-mRNA processing factor 19	hsa-miR-4433b-5p	hsa-miR-4433b-5p	1300	1.516	ILMN_1769545	399	-1.29
PRMT2	3275	protein arginine methyltransferase 2	hsa-miR-4433b-5p	hsa-miR-4433b-5p	1300	1.516	ILMN_2259119	148	1.45
SRGN	5552	serglycin	hsa-miR-4433b-5p	hsa-miR-4433b-5p	1300	1.516	ILMN_2169152	66	1.58
FRMPD4	9758	FERM and PDZ domain containing 4	hsa-miR-4433b-5p	hsa-miR-4433b-5p	1300	1.516	ILMN_1754018	185	-1.41
CNGB1	1258	cyclic nucleotide gated channel beta 1	hsa-miR-127-3p	hsa-miR-127-3p	1400	-1.5083	ILMN_1702383	286	1.34
FAM241B	219738	family with sequence similarity 241 member B	hsa-miR-127-3p	hsa-miR-127-3p	1400	-1.5083	ILMN_1662470	351	-1.31
BAIAP2L2	80115	BAI1 associated protein 2 like 2	hsa-miR-127-3p	hsa-miR-127-3p	1400	-1.5083	ILMN_1771652	307	-1.33
SLC16A3	9123	solute carrier family 16 member 3	hsa-miR-127-3p	hsa-miR-127-3p	1400	-1.5083	ILMN_2364022	208	1.39
ACTR1B	10120	ARP1 actin related protein 1 homolog B	hsa-miR-1301-3p	hsa-miR-1301-3p	1500	1.5019	ILMN_1695821	239	-1.37
ADCYAP1	116	adenylate cyclase activating polypeptide 1	hsa-miR-1301-3p	hsa-miR-1301-3p	1500	1.5019	ILMN_1763344	37	-1.7
PHACTR3	116154	phosphatase and actin regulator 3	hsa-miR-1301-3p	hsa-miR-1301-3p	1500	1.5019	ILMN_1666222	425	1.28
CNTNAP2	26047	contactin associated protein like 2	hsa-miR-1301-3p	hsa-miR-1301-3p	1500	1.5019	ILMN_1690223	307	-1.33
THEM6	51337	thioesterase superfamily member 6	hsa-miR-1301-3p	hsa-miR-1301-3p	1500	1.5019	ILMN_1777740	599	-1.23
POLR2J3	548644	RNA polymerase II subunit J3	hsa-miR-1301-3p	hsa-miR-1301-3p	1500	1.5019	ILMN_1677138	696	1.21
INPP5E	56623	inositol polyphosphate-5-phosphatase E	hsa-miR-1301-3p	hsa-miR-1301-3p	1500	1.5019	ILMN_1811301	328	-1.32
NDRG3	57446	NDRG family member 3	hsa-miR-1301-3p	hsa-miR-1301-3p	1500	1.5019	ILMN_1738229	646	-1.22
STAMBPL1	57559	STAM binding protein like 1	hsa-miR-1301-3p	hsa-miR-1301-3p	1500	1.5019	ILMN_1682799	148	-1.45
TAGLN2	8407	transgelin 2	hsa-miR-1301-3p	hsa-miR-1301-3p	1500	1.5019	ILMN_2090105	84	1.54
SLC25A12	8604	solute carrier family 25 member 12	hsa-miR-1301-3p	hsa-miR-1301-3p	1500	1.5019	ILMN_1788053	62	-1.6
APBB3	10307	amyloid beta precursor protein binding family B member 3					ILMN_2320513	696	-1.21
ATG16L1	55054	autophagy related 16 like 1					ILMN_1725707	351	-1.31
RBFOX2	23543	RNA binding fox-1 homolog 2					ILMN_1745130	646	-1.22
ICA1	3382	islet cell autoantigen 1					ILMN_1814787	154	-1.44
DTNA	1837	dystrobrevin alpha					ILMN_1652549	104	1.51
DTNA	1837	dystrobrevin alpha					ILMN_2394777	175	1.42
VAMP1	6843	vesicle associated membrane protein 1					ILMN_2405756	36	-1.71
NCALD	83988	neurocalcin delta					ILMN_2343097	265	-1.35
ABCB9	23457	ATP binding cassette subfamily B member 9					ILMN_2343047	286	-1.34
PHACTR3	116154	phosphatase and actin regulator 3					ILMN_2411864	646	1.22
PC	5091	pyruvate carboxylase					ILMN_2340347	696	1.21
RBFOX1	54715	RNA binding fox-1 homolog 1					ILMN_2359168	137	-1.46
RBFOX1	54715	RNA binding fox-1 homolog 1					ILMN_1731507	161	-1.43
ATP2B2	491	ATPase plasma membrane Ca2+ transporting 2					ILMN_1802223	254	-1.36

## Sheet: study 3_bioset 1
Signature of 17 miRNAs validated in plasma samples of children with autism (ASD) vs controls(Genes:6363) vs. Occipital lobe of autistic patients _vs_ normal controls(Genes:1121) Common Genes:(340)
Gene	EntrezGene ID	Description	Bioset1 miRNA	Bioset1 Imported ID	Bioset1 Rank	Fold Change 1	Bioset2 Imported ID	Bioset2 Rank	Fold Change 2
LHFPL6	10186	LHFPL tetraspan subfamily member 6	hsa-miR-3613-5p	hsa-miR-3613-5p	100	2.9615	NM_005780	871	1.28
CSMD3	114788	CUB and Sushi multiple domains 3	hsa-miR-3613-5p	hsa-miR-3613-5p	100	2.9615	NM_052900	1078	1.23
CLHC1	130162	clathrin heavy chain linker domain containing 1	hsa-miR-3613-5p	hsa-miR-3613-5p	100	2.9615	NM_152385	767	-1.31
C9orf116	138162	chromosome 9 open reading frame 116	hsa-miR-3613-5p	hsa-miR-3613-5p	100	2.9615	NM_144654	800	-1.3
PPM1L	151742	protein phosphatase, Mg2+/Mn2+ dependent 1L	hsa-miR-3613-5p	hsa-miR-3613-5p	100	2.9615	BC035116	183	1.58
TNRC6B	23112	trinucleotide repeat containing 6B	hsa-miR-3613-5p	hsa-miR-3613-5p	100	2.9615	NM_015088	275	1.52
FLRT2	23768	fibronectin leucine rich transmembrane protein 2	hsa-miR-3613-5p	hsa-miR-3613-5p	100	2.9615	NM_013231	212	1.56
GTF2A2	2958	general transcription factor IIA subunit 2	hsa-miR-3613-5p	hsa-miR-3613-5p	100	2.9615	NM_004492	418	-1.43
IGF2R	3482	insulin like growth factor 2 receptor	hsa-miR-3613-5p	hsa-miR-3613-5p	100	2.9615	NM_000876	297	1.5
MEF2C	4208	myocyte enhancer factor 2C	hsa-miR-3613-5p	hsa-miR-3613-5p	100	2.9615	NM_002397	183	1.58
KMT2A	4297	lysine methyltransferase 2A	hsa-miR-3613-5p	hsa-miR-3613-5p	100	2.9615	NM_005933	297	1.5
NFIB	4781	nuclear factor I B	hsa-miR-3613-5p	hsa-miR-3613-5p	100	2.9615	NM_005596	546	1.38
PDCD2	5134	programmed cell death 2	hsa-miR-3613-5p	hsa-miR-3613-5p	100	2.9615	NM_002598	636	-1.35
TRIM33	51592	tripartite motif containing 33	hsa-miR-3613-5p	hsa-miR-3613-5p	100	2.9615	NM_015906	400	1.44
ZDHHC7	55625	zinc finger DHHC-type containing 7	hsa-miR-3613-5p	hsa-miR-3613-5p	100	2.9615	NM_017740	767	1.31
ZFAND5	7763	zinc finger AN1-type containing 5	hsa-miR-3613-5p	hsa-miR-3613-5p	100	2.9615	NM_006007	603	1.36
CLDN12	9069	claudin 12	hsa-miR-3613-5p	hsa-miR-3613-5p	100	2.9615	NM_012129	1146	1.21
MAP3K13	9175	mitogen-activated protein kinase kinase kinase 13	hsa-miR-3613-5p	hsa-miR-3613-5p	100	2.9615	NM_004721	464	1.41
ITM2A	9452	integral membrane protein 2A	hsa-miR-3613-5p	hsa-miR-3613-5p	100	2.9615	NM_004867	59	-1.74
TOMM6	100188893	translocase of outer mitochondrial membrane 6	hsa-miR-335-5p	hsa-miR-335-5p	200	2.9447	NM_001134493	829	-1.29
MAPRE2	10982	microtubule associated protein RP/EB family member 2	hsa-miR-335-5p	hsa-miR-335-5p	200	2.9447	NM_014268	572	1.37
WDR6	11180	WD repeat domain 6	hsa-miR-335-5p	hsa-miR-335-5p	200	2.9447	NM_018031	1037	1.24
SORCS1	114815	sortilin related VPS10 domain containing receptor 1	hsa-miR-335-5p	hsa-miR-335-5p	200	2.9447	NM_001013031	829	1.29
ADD2	119	adducin 2	hsa-miR-335-5p	hsa-miR-335-5p	200	2.9447	AF038185	524	1.39
ADSL	158	adenylosuccinate lyase	hsa-miR-335-5p	hsa-miR-335-5p	200	2.9447	NM_000026	829	-1.29
DCP2	167227	decapping mRNA 2	hsa-miR-335-5p	hsa-miR-335-5p	200	2.9447	NM_152624	524	1.39
DAAM1	23002	dishevelled associated activator of morphogenesis 1	hsa-miR-335-5p	hsa-miR-335-5p	200	2.9447	NM_014992	1146	1.21
ERC1	23085	ELKS/RAB6-interacting/CAST family member 1	hsa-miR-335-5p	hsa-miR-335-5p	200	2.9447	AK056312	714	1.33
ZBTB43	23099	zinc finger and BTB domain containing 43	hsa-miR-335-5p	hsa-miR-335-5p	200	2.9447	NM_014007	741	1.32
KCTD2	23510	potassium channel tetramerization domain containing 2	hsa-miR-335-5p	hsa-miR-335-5p	200	2.9447	NM_015353	603	1.36
KPNA6	23633	karyopherin subunit alpha 6	hsa-miR-335-5p	hsa-miR-335-5p	200	2.9447	NM_012316	147	1.61
APEH	327	acylaminoacyl-peptide hydrolase	hsa-miR-335-5p	hsa-miR-335-5p	200	2.9447	NM_001640	1037	-1.24
ATP2B4	493	ATPase plasma membrane Ca2+ transporting 4	hsa-miR-335-5p	hsa-miR-335-5p	200	2.9447	NM_001684	15	1.92
BOLA1	51027	bolA family member 1	hsa-miR-335-5p	hsa-miR-335-5p	200	2.9447	NM_016074	1146	-1.21
PLEKHO1	51177	pleckstrin homology domain containing O1	hsa-miR-335-5p	hsa-miR-335-5p	200	2.9447	NM_016274	1110	-1.22
PLAGL2	5326	PLAG1 like zinc finger 2	hsa-miR-335-5p	hsa-miR-335-5p	200	2.9447	NM_002657	949	1.26
PLOD1	5351	procollagen-lysine,2-oxoglutarate 5-dioxygenase 1	hsa-miR-335-5p	hsa-miR-335-5p	200	2.9447	NM_000302	212	1.56
TOLLIP	54472	toll interacting protein	hsa-miR-335-5p	hsa-miR-335-5p	200	2.9447	NM_019009	195	1.57
INO80D	54891	INO80 complex subunit D	hsa-miR-335-5p	hsa-miR-335-5p	200	2.9447	NM_017759	767	1.31
GOLPH3L	55204	golgi phosphoprotein 3 like	hsa-miR-335-5p	hsa-miR-335-5p	200	2.9447	NM_018178	1078	1.23
PPP2R5C	5527	protein phosphatase 2 regulatory subunit B'gamma	hsa-miR-335-5p	hsa-miR-335-5p	200	2.9447	NM_178588	1146	-1.21
ZNF490	57474	zinc finger protein 490	hsa-miR-335-5p	hsa-miR-335-5p	200	2.9447	NM_020714	871	1.28
STIM2	57620	stromal interaction molecule 2	hsa-miR-335-5p	hsa-miR-335-5p	200	2.9447	NM_020860	949	1.26
BARD1	580	BRCA1 associated RING domain 1	hsa-miR-335-5p	hsa-miR-335-5p	200	2.9447	NM_000465	1037	1.24
RAB5B	5869	RAB5B, member RAS oncogene family	hsa-miR-335-5p	hsa-miR-335-5p	200	2.9447	NM_002868	741	1.32
TCF4	6925	transcription factor 4	hsa-miR-335-5p	hsa-miR-335-5p	200	2.9447	NM_003199	379	1.45
VAV2	7410	vav guanine nucleotide exchange factor 2	hsa-miR-335-5p	hsa-miR-335-5p	200	2.9447	NM_003371	1002	1.25
STN1	79991	STN1, CST complex subunit	hsa-miR-335-5p	hsa-miR-335-5p	200	2.9447	NM_024928	675	-1.34
CSRNP3	80034	cysteine and serine rich nuclear protein 3	hsa-miR-335-5p	hsa-miR-335-5p	200	2.9447	AK096497	325	1.48
CDC7	8317	cell division cycle 7	hsa-miR-335-5p	hsa-miR-335-5p	200	2.9447	NM_003503	1037	-1.24
BSN	8927	bassoon presynaptic cytomatrix protein	hsa-miR-335-5p	hsa-miR-335-5p	200	2.9447	NM_003458	636	1.35
PIAS2	9063	protein inhibitor of activated STAT 2	hsa-miR-335-5p	hsa-miR-335-5p	200	2.9447	NM_004671	829	-1.29
ZMYM4	9202	zinc finger MYM-type containing 4	hsa-miR-335-5p	hsa-miR-335-5p	200	2.9447	NM_005095	1193	1.2
MRPS11	64963	mitochondrial ribosomal protein S11	hsa-miR-1180-3p	hsa-miR-1180-3p	300	-2.5085	NM_176805	800	-1.3
ST7	7982	suppression of tumorigenicity 7	hsa-miR-1180-3p	hsa-miR-1180-3p	300	-2.5085	NM_018412	1146	1.21
RPS19BP1	91582	ribosomal protein S19 binding protein 1	hsa-miR-1180-3p	hsa-miR-1180-3p	300	-2.5085	NM_194326	911	-1.27
TSPAN3	10099	tetraspanin 3	hsa-miR-199b-5p	hsa-miR-199b-5p	400	-2.3761	NM_005724	546	1.38
2006-03-01	10299	membrane associated ring-CH-type finger 6	hsa-miR-199b-5p	hsa-miR-199b-5p	400	-2.3761	AK056198	47	1.76
AKAP13	11214	A-kinase anchoring protein 13	hsa-miR-199b-5p	hsa-miR-199b-5p	400	-2.3761	NM_007200	195	1.57
COMT	1312	catechol-O-methyltransferase	hsa-miR-199b-5p	hsa-miR-199b-5p	400	-2.3761	NM_000754	911	1.27
RNF38	152006	ring finger protein 38	hsa-miR-199b-5p	hsa-miR-199b-5p	400	-2.3761	NM_022781	949	1.26
RAB21	23011	RAB21, member RAS oncogene family	hsa-miR-199b-5p	hsa-miR-199b-5p	400	-2.3761	NM_014999	911	1.27
GANAB	23193	glucosidase II alpha subunit	hsa-miR-199b-5p	hsa-miR-199b-5p	400	-2.3761	NM_198334	949	1.26
TENM4	26011	teneurin transmembrane protein 4	hsa-miR-199b-5p	hsa-miR-199b-5p	400	-2.3761	NM_001098816	28	1.82
CLEC2D	29121	C-type lectin domain family 2 member D	hsa-miR-199b-5p	hsa-miR-199b-5p	400	-2.3761	NM_013269	297	-1.5
HSPA5	3309	heat shock protein family A (Hsp70) member 5	hsa-miR-199b-5p	hsa-miR-199b-5p	400	-2.3761	NM_005347	741	1.32
ITGA3	3675	integrin subunit alpha 3	hsa-miR-199b-5p	hsa-miR-199b-5p	400	-2.3761	NM_002204	949	1.26
SERPINE2	5270	serpin family E member 2	hsa-miR-199b-5p	hsa-miR-199b-5p	400	-2.3761	NM_006216	546	1.38
PLXNA2	5362	plexin A2	hsa-miR-199b-5p	hsa-miR-199b-5p	400	-2.3761	NM_025179	494	1.4
PPP2R1A	5518	protein phosphatase 2 scaffold subunit Aalpha	hsa-miR-199b-5p	hsa-miR-199b-5p	400	-2.3761	NM_014225	212	1.56
POMGNT1	55624	protein O-linked mannose N-acetylglucosaminyltransferase 1 (beta 1,2-)	hsa-miR-199b-5p	hsa-miR-199b-5p	400	-2.3761	NM_017739	1193	-1.2
SLF2	55719	SMC5-SMC6 complex localization factor 2	hsa-miR-199b-5p	hsa-miR-199b-5p	400	-2.3761	NM_018121	949	1.26
RGMA	56963	repulsive guidance molecule family member a	hsa-miR-199b-5p	hsa-miR-199b-5p	400	-2.3761	NM_020211	572	1.37
TAOK1	57551	TAO kinase 1	hsa-miR-199b-5p	hsa-miR-199b-5p	400	-2.3761	NM_020791	325	1.48
NUCKS1	64710	nuclear casein kinase and cyclin dependent kinase substrate 1	hsa-miR-199b-5p	hsa-miR-199b-5p	400	-2.3761	AK095855	911	1.27
STK4	6789	serine/threonine kinase 4	hsa-miR-199b-5p	hsa-miR-199b-5p	400	-2.3761	NM_006282	1037	1.24
TMEM164	84187	transmembrane protein 164	hsa-miR-199b-5p	hsa-miR-199b-5p	400	-2.3761	NM_032227	1146	-1.21
RUNX1T1	862	RUNX1 translocation partner 1	hsa-miR-199b-5p	hsa-miR-199b-5p	400	-2.3761	NM_004349	464	1.41
CBL	867	Cbl proto-oncogene	hsa-miR-199b-5p	hsa-miR-199b-5p	400	-2.3761	NM_005188	1002	1.25
SUCLG1	8802	succinate-CoA ligase alpha subunit	hsa-miR-199b-5p	hsa-miR-199b-5p	400	-2.3761	NM_003849	741	-1.32
BTRC	8945	beta-transducin repeat containing E3 ubiquitin protein ligase	hsa-miR-199b-5p	hsa-miR-199b-5p	400	-2.3761	NM_033637	911	1.27
ACVR1B	91	activin A receptor type 1B	hsa-miR-199b-5p	hsa-miR-199b-5p	400	-2.3761	NM_004302	11	1.96
SRGAP3	9901	SLIT-ROBO Rho GTPase activating protein 3	hsa-miR-199b-5p	hsa-miR-199b-5p	400	-2.3761	NM_001033117	437	1.42
TMEM170B	100113407	transmembrane protein 170B	hsa-miR-182-5p	hsa-miR-182-5p	500	-2.1713	NM_001100829	741	1.32
FARP1	10160	FERM, ARH/RhoGEF and pleckstrin domain protein 1	hsa-miR-182-5p	hsa-miR-182-5p	500	-2.1713	NM_005766	714	1.33
ATP5MG	10632	ATP synthase membrane subunit g	hsa-miR-182-5p	hsa-miR-182-5p	500	-2.1713	NM_006476	69	-1.72
TMEM115	11070	transmembrane protein 115	hsa-miR-182-5p	hsa-miR-182-5p	500	-2.1713	NM_007024	603	1.36
FAT3	120114	FAT atypical cadherin 3	hsa-miR-182-5p	hsa-miR-182-5p	500	-2.1713	XM_926199	37	1.78
TMEM42	131616	transmembrane protein 42	hsa-miR-182-5p	hsa-miR-182-5p	500	-2.1713	NM_144638	379	-1.45
CRKL	1399	CRK like proto-oncogene, adaptor protein	hsa-miR-182-5p	hsa-miR-182-5p	500	-2.1713	NM_005207	98	1.67
SOGA1	140710	suppressor of glucose, autophagy associated 1	hsa-miR-182-5p	hsa-miR-182-5p	500	-2.1713	NM_199181	112	1.65
SPIN3	169981	spindlin family member 3	hsa-miR-182-5p	hsa-miR-182-5p	500	-2.1713	NM_001010862	1110	-1.22
AMN1	196394	antagonist of mitotic exit network 1 homolog	hsa-miR-182-5p	hsa-miR-182-5p	500	-2.1713	NM_207337	636	-1.35
EIF5	1983	eukaryotic translation initiation factor 5	hsa-miR-182-5p	hsa-miR-182-5p	500	-2.1713	NM_183004	871	-1.28
TAPT1	202018	transmembrane anterior posterior transformation 1	hsa-miR-182-5p	hsa-miR-182-5p	500	-2.1713	NM_153365	675	1.34
SPEN	23013	spen family transcriptional repressor	hsa-miR-182-5p	hsa-miR-182-5p	500	-2.1713	NM_015001	379	1.45
ZCCHC14	23174	zinc finger CCHC-type containing 14	hsa-miR-182-5p	hsa-miR-182-5p	500	-2.1713	NM_015144	546	1.38
SATB2	23314	SATB homeobox 2	hsa-miR-182-5p	hsa-miR-182-5p	500	-2.1713	NM_015265	283	1.51
CADM1	23705	cell adhesion molecule 1	hsa-miR-182-5p	hsa-miR-182-5p	500	-2.1713	NM_014333	212	1.56
C20orf194	25943	chromosome 20 open reading frame 194	hsa-miR-182-5p	hsa-miR-182-5p	500	-2.1713	NM_001009984	1146	1.21
SEZ6L2	26470	seizure related 6 homolog like 2	hsa-miR-182-5p	hsa-miR-182-5p	500	-2.1713	NM_201575	133	1.63
TIMM9	26520	translocase of inner mitochondrial membrane 9	hsa-miR-182-5p	hsa-miR-182-5p	500	-2.1713	NM_012460	675	-1.34
GNAO1	2775	G protein subunit alpha o1	hsa-miR-182-5p	hsa-miR-182-5p	500	-2.1713	NM_020988	47	1.76
CCDC59	29080	coiled-coil domain containing 59	hsa-miR-182-5p	hsa-miR-182-5p	500	-2.1713	NM_014167	949	-1.26
IGSF3	3321	immunoglobulin superfamily member 3	hsa-miR-182-5p	hsa-miR-182-5p	500	-2.1713	NM_001542	829	1.29
KPNA1	3836	karyopherin subunit alpha 1	hsa-miR-182-5p	hsa-miR-182-5p	500	-2.1713	NM_002264	829	1.29
KPNB1	3837	karyopherin subunit beta 1	hsa-miR-182-5p	hsa-miR-182-5p	500	-2.1713	NM_002265	1037	1.24
MMP16	4325	matrix metallopeptidase 16	hsa-miR-182-5p	hsa-miR-182-5p	500	-2.1713	AL136588	159	1.6
ASTN1	460	astrotactin 1	hsa-miR-182-5p	hsa-miR-182-5p	500	-2.1713	NM_004319	195	1.57
NME2	4831	NME/NM23 nucleoside diphosphate kinase 2	hsa-miR-182-5p	hsa-miR-182-5p	500	-2.1713	NM_001018138	767	-1.31
NPTX1	4884	neuronal pentraxin 1	hsa-miR-182-5p	hsa-miR-182-5p	500	-2.1713	NM_002522	86	1.7
SIDT2	51092	SID1 transmembrane family member 2	hsa-miR-182-5p	hsa-miR-182-5p	500	-2.1713	NM_001040455	829	1.29
PHF21A	51317	PHD finger protein 21A	hsa-miR-182-5p	hsa-miR-182-5p	500	-2.1713	NM_016621	1002	1.25
PIK3R1	5295	phosphoinositide-3-kinase regulatory subunit 1	hsa-miR-182-5p	hsa-miR-182-5p	500	-2.1713	NM_181523	283	1.51
ZNHIT6	54680	zinc finger HIT-type containing 6	hsa-miR-182-5p	hsa-miR-182-5p	500	-2.1713	NM_017953	871	1.28
PPP3R1	5534	protein phosphatase 3 regulatory subunit B, alpha	hsa-miR-182-5p	hsa-miR-182-5p	500	-2.1713	NM_000945	949	1.26
EAPP	55837	E2F associated phosphoprotein	hsa-miR-182-5p	hsa-miR-182-5p	500	-2.1713	NM_018453	829	-1.29
TCEAL7	56849	transcription elongation factor A like 7	hsa-miR-182-5p	hsa-miR-182-5p	500	-2.1713	NM_152278	1037	-1.24
DHX33	56919	DEAH-box helicase 33	hsa-miR-182-5p	hsa-miR-182-5p	500	-2.1713	NM_020162	418	1.43
GRAMD1B	57476	GRAM domain containing 1B	hsa-miR-182-5p	hsa-miR-182-5p	500	-2.1713	NM_020716	1002	1.25
NUFIP2	57532	NUFIP2, FMR1 interacting protein 2	hsa-miR-182-5p	hsa-miR-182-5p	500	-2.1713	NM_020772	714	1.33
SLC7A14	57709	solute carrier family 7 member 14	hsa-miR-182-5p	hsa-miR-182-5p	500	-2.1713	XM_930209	741	1.32
PTPN4	5775	protein tyrosine phosphatase, non-receptor type 4	hsa-miR-182-5p	hsa-miR-182-5p	500	-2.1713	NM_002830	1110	-1.22
SCN2A	6326	sodium voltage-gated channel alpha subunit 2	hsa-miR-182-5p	hsa-miR-182-5p	500	-2.1713	NM_001040142	77	1.71
SCN8A	6334	sodium voltage-gated channel alpha subunit 8	hsa-miR-182-5p	hsa-miR-182-5p	500	-2.1713	XR_000901	133	1.63
SDC2	6383	syndecan 2	hsa-miR-182-5p	hsa-miR-182-5p	500	-2.1713	NM_002998	297	1.5
FNDC3B	64778	fibronectin type III domain containing 3B	hsa-miR-182-5p	hsa-miR-182-5p	500	-2.1713	NM_001135095	800	1.3
SLC1A2	6506	solute carrier family 1 member 2	hsa-miR-182-5p	hsa-miR-182-5p	500	-2.1713	NM_004171	8	2.04
NME1-NME2	654364	NME1-NME2 readthrough	hsa-miR-182-5p	hsa-miR-182-5p	500	-2.1713	NM_001018136	714	-1.33
BNIP3	664	BCL2 interacting protein 3	hsa-miR-182-5p	hsa-miR-182-5p	500	-2.1713	NM_004052	636	1.35
MORN2	729967	MORN repeat containing 2	hsa-miR-182-5p	hsa-miR-182-5p	500	-2.1713	NM_194270	141	-1.62
CACNA1C	775	calcium voltage-gated channel subunit alpha1 C	hsa-miR-182-5p	hsa-miR-182-5p	500	-2.1713	NM_000719	603	1.36
ZNF200	7752	zinc finger protein 200	hsa-miR-182-5p	hsa-miR-182-5p	500	-2.1713	NM_198088	1037	1.24
FOXRED2	80020	FAD dependent oxidoreductase domain containing 2	hsa-miR-182-5p	hsa-miR-182-5p	500	-2.1713	NM_024955	1078	1.23
TTYH3	80727	tweety family member 3	hsa-miR-182-5p	hsa-miR-182-5p	500	-2.1713	NM_025250	714	1.33
USP5	8078	ubiquitin specific peptidase 5	hsa-miR-182-5p	hsa-miR-182-5p	500	-2.1713	NM_003481	829	1.29
SESN2	83667	sestrin 2	hsa-miR-182-5p	hsa-miR-182-5p	500	-2.1713	NM_031459	1078	1.23
CHST1	8534	carbohydrate sulfotransferase 1	hsa-miR-182-5p	hsa-miR-182-5p	500	-2.1713	NM_003654	572	1.37
SSH2	85464	slingshot protein phosphatase 2	hsa-miR-182-5p	hsa-miR-182-5p	500	-2.1713	NM_033389	400	1.44
STARD13	90627	StAR related lipid transfer domain containing 13	hsa-miR-182-5p	hsa-miR-182-5p	500	-2.1713	NM_178006	195	1.57
MYADM	91663	myeloid associated differentiation marker	hsa-miR-182-5p	hsa-miR-182-5p	500	-2.1713	NM_138373	254	1.53
CACNA2D2	9254	calcium voltage-gated channel auxiliary subunit alpha2delta 2	hsa-miR-182-5p	hsa-miR-182-5p	500	-2.1713	NM_006030	1110	1.22
CHST10	9486	carbohydrate sulfotransferase 10	hsa-miR-182-5p	hsa-miR-182-5p	500	-2.1713	NM_004854	173	1.59
N4BP1	9683	NEDD4 binding protein 1	hsa-miR-182-5p	hsa-miR-182-5p	500	-2.1713	NM_153029	603	1.36
NUAK1	9891	NUAK family kinase 1	hsa-miR-182-5p	hsa-miR-182-5p	500	-2.1713	NM_014840	871	1.28
SLC23A2	9962	solute carrier family 23 member 2	hsa-miR-182-5p	hsa-miR-182-5p	500	-2.1713	NM_203327	400	1.44
SIVA1	10572	SIVA1 apoptosis inducing factor	hsa-miR-19a-3p	hsa-miR-19a-3p	600	2.1211	NM_006427	283	-1.51
FASTK	10922	Fas activated serine/threonine kinase	hsa-miR-19a-3p	hsa-miR-19a-3p	600	2.1211	NM_006712	871	-1.28
OSBPL6	114880	oxysterol binding protein like 6	hsa-miR-19a-3p	hsa-miR-19a-3p	600	2.1211	NM_032523	1146	1.21
ANKRD29	147463	ankyrin repeat domain 29	hsa-miR-19a-3p	hsa-miR-19a-3p	600	2.1211	NM_173505	347	-1.47
RNF145	153830	ring finger protein 145	hsa-miR-19a-3p	hsa-miR-19a-3p	600	2.1211	NM_144726	572	1.37
FMC1	154791	formation of mitochondrial complex V assembly factor 1 homolog	hsa-miR-19a-3p	hsa-miR-19a-3p	600	2.1211	NM_197964	325	-1.48
DAG1	1605	dystroglycan 1	hsa-miR-19a-3p	hsa-miR-19a-3p	600	2.1211	NM_004393	297	1.5
KDM2A	22992	lysine demethylase 2A	hsa-miR-19a-3p	hsa-miR-19a-3p	600	2.1211	NM_012308	767	1.31
ZFYVE26	23503	zinc finger FYVE-type containing 26	hsa-miR-19a-3p	hsa-miR-19a-3p	600	2.1211	NM_015346	1002	1.25
WBP2	23558	WW domain binding protein 2	hsa-miR-19a-3p	hsa-miR-19a-3p	600	2.1211	NM_012478	325	1.48
LRRTM2	26045	leucine rich repeat transmembrane neuronal 2	hsa-miR-19a-3p	hsa-miR-19a-3p	600	2.1211	NM_015564	228	1.55
GNA12	2768	G protein subunit alpha 12	hsa-miR-19a-3p	hsa-miR-19a-3p	600	2.1211	NM_007353	675	1.34
RBM20	282996	RNA binding motif protein 20	hsa-miR-19a-3p	hsa-miR-19a-3p	600	2.1211	XM_939337	1193	1.2
HNRNPD	3184	heterogeneous nuclear ribonucleoprotein D	hsa-miR-19a-3p	hsa-miR-19a-3p	600	2.1211	NM_031369	1146	1.21
ATXN1L	342371	ataxin 1 like	hsa-miR-19a-3p	hsa-miR-19a-3p	600	2.1211	XM_292512	829	-1.29
ARHGAP1	392	Rho GTPase activating protein 1	hsa-miR-19a-3p	hsa-miR-19a-3p	600	2.1211	NM_004308	949	1.26
MXD1	4084	MAX dimerization protein 1	hsa-miR-19a-3p	hsa-miR-19a-3p	600	2.1211	NM_002357	494	1.4
SMAD4	4089	SMAD family member 4	hsa-miR-19a-3p	hsa-miR-19a-3p	600	2.1211	NM_005359	1002	1.25
MGAT5	4249	mannosyl (alpha-1,6-)-glycoprotein beta-1,6-N-acetyl-glucosaminyltransferase	hsa-miR-19a-3p	hsa-miR-19a-3p	600	2.1211	NR_024275	524	1.39
CNOT4	4850	CCR4-NOT transcription complex subunit 4	hsa-miR-19a-3p	hsa-miR-19a-3p	600	2.1211	NM_013316	524	1.39
ST8SIA3	51046	ST8 alpha-N-acetyl-neuraminide alpha-2,8-sialyltransferase 3	hsa-miR-19a-3p	hsa-miR-19a-3p	600	2.1211	NM_015879	13	1.95
GSKIP	51527	GSK3B interacting protein	hsa-miR-19a-3p	hsa-miR-19a-3p	600	2.1211	NM_016472	312	-1.49
COA1	55744	cytochrome c oxidase assembly factor 1 homolog	hsa-miR-19a-3p	hsa-miR-19a-3p	600	2.1211	NM_018224	47	-1.76
PCDHA1	56147	protocadherin alpha 1	hsa-miR-19a-3p	hsa-miR-19a-3p	600	2.1211	NM_031411	603	1.36
TCIM	56892	transcriptional and immune response regulator	hsa-miR-19a-3p	hsa-miR-19a-3p	600	2.1211	NM_020130	572	-1.37
TSHZ3	57616	teashirt zinc finger homeobox 3	hsa-miR-19a-3p	hsa-miR-19a-3p	600	2.1211	NM_020856	741	1.32
ACTB	60	actin beta	hsa-miR-19a-3p	hsa-miR-19a-3p	600	2.1211	NM_001101	325	1.48
SLC9A1	6548	solute carrier family 9 member A1	hsa-miR-19a-3p	hsa-miR-19a-3p	600	2.1211	NM_003047	37	1.78
SPOCK1	6695	SPARC/osteonectin, cwcv and kazal like domains proteoglycan 1	hsa-miR-19a-3p	hsa-miR-19a-3p	600	2.1211	NM_004598	5	2.16
TROVE2	6738	TROVE domain family member 2	hsa-miR-19a-3p	hsa-miR-19a-3p	600	2.1211	NM_001042369	1037	1.24
SYN1	6853	synapsin I	hsa-miR-19a-3p	hsa-miR-19a-3p	600	2.1211	NM_006950	3	2.21
TMBIM6	7009	transmembrane BAX inhibitor motif containing 6	hsa-miR-19a-3p	hsa-miR-19a-3p	600	2.1211	NM_003217	37	1.78
TIA1	7072	TIA1 cytotoxic granule associated RNA binding protein	hsa-miR-19a-3p	hsa-miR-19a-3p	600	2.1211	NM_022037	1110	-1.22
TSC1	7248	TSC complex subunit 1	hsa-miR-19a-3p	hsa-miR-19a-3p	600	2.1211	NM_000368	464	1.41
GTDC1	79712	glycosyltransferase like domain containing 1	hsa-miR-19a-3p	hsa-miR-19a-3p	600	2.1211	NM_024659	437	-1.42
VCPIP1	80124	valosin containing protein interacting protein 1	hsa-miR-19a-3p	hsa-miR-19a-3p	600	2.1211	NM_025054	829	1.29
CCDC6	8030	coiled-coil domain containing 6	hsa-miR-19a-3p	hsa-miR-19a-3p	600	2.1211	NM_005436	714	1.33
ZNRF3	84133	zinc and ring finger 3	hsa-miR-19a-3p	hsa-miR-19a-3p	600	2.1211	NM_032173	524	1.39
ACTN1	87	actinin alpha 1	hsa-miR-19a-3p	hsa-miR-19a-3p	600	2.1211	NM_001102	437	1.42
KIAA2013	90231	KIAA2013	hsa-miR-19a-3p	hsa-miR-19a-3p	600	2.1211	NM_138346	1002	1.25
BTAF1	9044	B-TFIID TATA-box binding protein associated factor 1	hsa-miR-19a-3p	hsa-miR-19a-3p	600	2.1211	NM_003972	767	1.31
ULK2	9706	unc-51 like autophagy activating kinase 2	hsa-miR-19a-3p	hsa-miR-19a-3p	600	2.1211	NM_014683	347	-1.47
MLEC	9761	malectin	hsa-miR-19a-3p	hsa-miR-19a-3p	600	2.1211	NM_014730	228	1.55
SV2A	9900	synaptic vesicle glycoprotein 2A	hsa-miR-19a-3p	hsa-miR-19a-3p	600	2.1211	NM_014849	195	1.57
WDR1	9948	WD repeat domain 1	hsa-miR-19a-3p	hsa-miR-19a-3p	600	2.1211	NM_005112	418	1.43
LYPLA1	10434	lysophospholipase I	hsa-miR-4742-3p	hsa-miR-4742-3p	700	-2.1109	NM_006330	871	-1.28
GABARAPL2	11345	GABA type A receptor associated protein like 2	hsa-miR-4742-3p	hsa-miR-4742-3p	700	-2.1109	NM_007285	347	-1.47
CDYL2	124359	chromodomain Y like 2	hsa-miR-4742-3p	hsa-miR-4742-3p	700	-2.1109	AK023660	714	1.33
ASXL1	171023	additional sex combs like 1, transcriptional regulator	hsa-miR-4742-3p	hsa-miR-4742-3p	700	-2.1109	NM_015338	1002	1.25
SLITRK3	22865	SLIT and NTRK like family member 3	hsa-miR-4742-3p	hsa-miR-4742-3p	700	-2.1109	NM_014926	572	1.37
LARP4B	23185	La ribonucleoprotein domain family member 4B	hsa-miR-4742-3p	hsa-miR-4742-3p	700	-2.1109	NM_015155	572	1.37
VPS13A	23230	vacuolar protein sorting 13 homolog A	hsa-miR-4742-3p	hsa-miR-4742-3p	700	-2.1109	AF070595	325	1.48
TANC2	26115	tetratricopeptide repeat, ankyrin repeat and coiled-coil containing 2	hsa-miR-4742-3p	hsa-miR-4742-3p	700	-2.1109	NM_025185	173	1.59
C5orf51	285636	chromosome 5 open reading frame 51	hsa-miR-4742-3p	hsa-miR-4742-3p	700	-2.1109	NM_175921	379	1.45
UQCR10	29796	ubiquinol-cytochrome c reductase, complex III subunit X	hsa-miR-4742-3p	hsa-miR-4742-3p	700	-2.1109	NM_013387	77	-1.71
IFNAR1	3454	interferon alpha and beta receptor subunit 1	hsa-miR-4742-3p	hsa-miR-4742-3p	700	-2.1109	NM_000629	767	1.31
LY6E	4061	lymphocyte antigen 6 family member E	hsa-miR-4742-3p	hsa-miR-4742-3p	700	-2.1109	NM_002346	603	1.36
ATP2B1	490	ATPase plasma membrane Ca2+ transporting 1	hsa-miR-4742-3p	hsa-miR-4742-3p	700	-2.1109	NM_001001323	464	1.41
OPRK1	4986	opioid receptor kappa 1	hsa-miR-4742-3p	hsa-miR-4742-3p	700	-2.1109	NM_000912	524	1.39
TMED7	51014	transmembrane p24 trafficking protein 7	hsa-miR-4742-3p	hsa-miR-4742-3p	700	-2.1109	NM_181836	949	1.26
PFKFB3	5209	6-phosphofructo-2-kinase/fructose-2,6-biphosphatase 3	hsa-miR-4742-3p	hsa-miR-4742-3p	700	-2.1109	NM_004566	379	1.45
PGK1	5230	phosphoglycerate kinase 1	hsa-miR-4742-3p	hsa-miR-4742-3p	700	-2.1109	NM_000291	546	-1.38
COMMD8	54951	COMM domain containing 8	hsa-miR-4742-3p	hsa-miR-4742-3p	700	-2.1109	NM_017845	238	-1.54
YOD1	55432	YOD1 deubiquitinase	hsa-miR-4742-3p	hsa-miR-4742-3p	700	-2.1109	NM_018566	636	1.35
MBD5	55777	methyl-CpG binding domain protein 5	hsa-miR-4742-3p	hsa-miR-4742-3p	700	-2.1109	NM_018328	829	1.29
BCCIP	56647	BRCA2 and CDKN1A interacting protein	hsa-miR-4742-3p	hsa-miR-4742-3p	700	-2.1109	NM_016567	949	-1.26
GMCL1	64395	germ cell-less, spermatogenesis associated 1	hsa-miR-4742-3p	hsa-miR-4742-3p	700	-2.1109	NM_178439	1037	-1.24
PGBD5	79605	piggyBac transposable element derived 5	hsa-miR-4742-3p	hsa-miR-4742-3p	700	-2.1109	NM_024554	524	1.39
PICALM	8301	phosphatidylinositol binding clathrin assembly protein	hsa-miR-4742-3p	hsa-miR-4742-3p	700	-2.1109	NM_007166	675	1.34
SLC9A7	84679	solute carrier family 9 member A7	hsa-miR-4742-3p	hsa-miR-4742-3p	700	-2.1109	BC090942	112	1.65
SCAMP1	9522	secretory carrier membrane protein 1	hsa-miR-4742-3p	hsa-miR-4742-3p	700	-2.1109	NM_004866	871	1.28
PUM1	9698	pumilio RNA binding family member 1	hsa-miR-4742-3p	hsa-miR-4742-3p	700	-2.1109	NM_001020658	437	1.42
UNC13B	10497	unc-13 homolog B	hsa-miR-183-5p	hsa-miR-183-5p	800	-1.7172	NM_006377	1146	1.21
IFT43	112752	intraflagellar transport 43	hsa-miR-183-5p	hsa-miR-183-5p	800	-1.7172	NM_052873	949	-1.26
SIRPA	140885	signal regulatory protein alpha	hsa-miR-183-5p	hsa-miR-183-5p	800	-1.7172	NM_001040023	195	1.57
FAT1	2195	FAT atypical cadherin 1	hsa-miR-183-5p	hsa-miR-183-5p	800	-1.7172	NM_005245	1037	1.24
ERP44	23071	endoplasmic reticulum protein 44	hsa-miR-183-5p	hsa-miR-183-5p	800	-1.7172	NM_015051	1002	1.25
ABRAXAS2	23172	abraxas 2, BRISC complex subunit	hsa-miR-183-5p	hsa-miR-183-5p	800	-1.7172	NM_032182	800	1.3
PHF3	23469	PHD finger protein 3	hsa-miR-183-5p	hsa-miR-183-5p	800	-1.7172	NM_015153	1078	1.23
EID1	23741	EP300 interacting inhibitor of differentiation 1	hsa-miR-183-5p	hsa-miR-183-5p	800	-1.7172	NM_014335	800	-1.3
SIN3A	25942	SIN3 transcription regulator family member A	hsa-miR-183-5p	hsa-miR-183-5p	800	-1.7172	NM_015477	464	1.41
AFF4	27125	AF4/FMR2 family member 4	hsa-miR-183-5p	hsa-miR-183-5p	800	-1.7172	NM_014423	911	1.27
IDS	3423	iduronate 2-sulfatase	hsa-miR-183-5p	hsa-miR-183-5p	800	-1.7172	NM_006123	195	-1.57
MAP3K4	4216	mitogen-activated protein kinase kinase kinase 4	hsa-miR-183-5p	hsa-miR-183-5p	800	-1.7172	NM_005922	1002	1.25
UBE2D4	51619	ubiquitin conjugating enzyme E2 D4 (putative)	hsa-miR-183-5p	hsa-miR-183-5p	800	-1.7172	NM_015983	871	-1.28
TMEM70	54968	transmembrane protein 70	hsa-miR-183-5p	hsa-miR-183-5p	800	-1.7172	NM_017866	546	-1.38
ZNF770	54989	zinc finger protein 770	hsa-miR-183-5p	hsa-miR-183-5p	800	-1.7172	NM_014106	603	1.36
TMEM184C	55751	transmembrane protein 184C	hsa-miR-183-5p	hsa-miR-183-5p	800	-1.7172	NM_018241	800	1.3
TMSB4X	7114	thymosin beta 4, X-linked	hsa-miR-183-5p	hsa-miR-183-5p	800	-1.7172	NM_021109	47	-1.76
CACNA1E	777	calcium voltage-gated channel subunit alpha1 E	hsa-miR-183-5p	hsa-miR-183-5p	800	-1.7172	NM_000721	228	1.55
WDCP	80304	WD repeat and coiled coil containing	hsa-miR-183-5p	hsa-miR-183-5p	800	-1.7172	NM_025203	1146	1.21
PCGF6	84108	polycomb group ring finger 6	hsa-miR-183-5p	hsa-miR-183-5p	800	-1.7172	NM_032154	714	-1.33
RNMT	8731	RNA guanine-7 methyltransferase	hsa-miR-183-5p	hsa-miR-183-5p	800	-1.7172	NM_003799	714	1.33
BAZ1B	9031	bromodomain adjacent to zinc finger domain 1B	hsa-miR-183-5p	hsa-miR-183-5p	800	-1.7172	NM_023005	122	1.64
TMSB4Y	9087	thymosin beta 4, Y-linked	hsa-miR-183-5p	hsa-miR-183-5p	800	-1.7172	NM_004202	829	-1.29
ATP5IF1	93974	ATP synthase inhibitory factor subunit 1	hsa-miR-183-5p	hsa-miR-183-5p	800	-1.7172	NM_178191	254	-1.53
BCLAF1	9774	BCL2 associated transcription factor 1	hsa-miR-183-5p	hsa-miR-183-5p	800	-1.7172	NM_001077440	254	1.53
PTDSS1	9791	phosphatidylserine synthase 1	hsa-miR-183-5p	hsa-miR-183-5p	800	-1.7172	NM_014754	464	1.41
MTMR3	8897	myotubularin related protein 3	hsa-miR-99a-5p	hsa-miR-99a-5p	900	-1.6351	NM_021090	195	1.57
ZBTB33	10009	zinc finger and BTB domain containing 33	hsa-miR-15a-5p	hsa-miR-15a-5p	1000	1.6306	NM_006777	195	1.57
DCAF7	10238	DDB1 and CUL4 associated factor 7	hsa-miR-15a-5p	hsa-miR-15a-5p	1000	1.6306	NM_005828	871	1.28
ABHD2	11057	abhydrolase domain containing 2	hsa-miR-15a-5p	hsa-miR-15a-5p	1000	1.6306	NM_152924	1146	1.21
LYPLAL1	127018	lysophospholipase like 1	hsa-miR-15a-5p	hsa-miR-15a-5p	1000	1.6306	NM_138794	379	-1.45
ETFRF1	144363	electron transfer flavoprotein regulatory factor 1	hsa-miR-15a-5p	hsa-miR-15a-5p	1000	1.6306	NM_001001660	437	-1.42
C14orf37	145407	chromosome 14 open reading frame 37	hsa-miR-15a-5p	hsa-miR-15a-5p	1000	1.6306	NM_001001872	636	1.35
EXTL3	2137	exostosin like glycosyltransferase 3	hsa-miR-15a-5p	hsa-miR-15a-5p	1000	1.6306	NM_001440	524	1.39
FBXO21	23014	F-box protein 21	hsa-miR-15a-5p	hsa-miR-15a-5p	1000	1.6306	NM_015002	173	1.59
TNIK	23043	TRAF2 and NCK interacting kinase	hsa-miR-15a-5p	hsa-miR-15a-5p	1000	1.6306	NM_015028	871	1.28
GGA3	23163	golgi associated, gamma adaptin ear containing, ARF binding protein 3	hsa-miR-15a-5p	hsa-miR-15a-5p	1000	1.6306	NM_138619	1078	1.23
KLHL18	23276	kelch like family member 18	hsa-miR-15a-5p	hsa-miR-15a-5p	1000	1.6306	NM_025010	949	1.26
CLUH	23277	clustered mitochondria homolog	hsa-miR-15a-5p	hsa-miR-15a-5p	1000	1.6306	NM_015229	418	1.43
RYBP	23429	RING1 and YY1 binding protein	hsa-miR-15a-5p	hsa-miR-15a-5p	1000	1.6306	NM_012234	358	1.46
HARS2	23438	histidyl-tRNA synthetase 2, mitochondrial	hsa-miR-15a-5p	hsa-miR-15a-5p	1000	1.6306	NM_012208	767	1.31
PHF19	26147	PHD finger protein 19	hsa-miR-15a-5p	hsa-miR-15a-5p	1000	1.6306	NM_015651	1037	1.24
LHFPL4	375323	LHFPL tetraspan subfamily member 4	hsa-miR-15a-5p	hsa-miR-15a-5p	1000	1.6306	NM_198560	675	1.34
KIF5A	3798	kinesin family member 5A	hsa-miR-15a-5p	hsa-miR-15a-5p	1000	1.6306	NM_004984	122	-1.64
BOLA3	388962	bolA family member 3	hsa-miR-15a-5p	hsa-miR-15a-5p	1000	1.6306	NM_212552	212	-1.56
SLC22A17	51310	solute carrier family 22 member 17	hsa-miR-15a-5p	hsa-miR-15a-5p	1000	1.6306	NM_016609	77	1.71
CWC15	51503	CWC15 spliceosome associated protein homolog	hsa-miR-15a-5p	hsa-miR-15a-5p	1000	1.6306	NM_016403	1037	-1.24
WBP11	51729	WW domain binding protein 11	hsa-miR-15a-5p	hsa-miR-15a-5p	1000	1.6306	NM_016312	767	1.31
DEF8	54849	differentially expressed in FDCP 8 homolog	hsa-miR-15a-5p	hsa-miR-15a-5p	1000	1.6306	NM_017702	133	-1.63
KLHL26	55295	kelch like family member 26	hsa-miR-15a-5p	hsa-miR-15a-5p	1000	1.6306	NM_018316	636	1.35
THUMPD1	55623	THUMP domain containing 1	hsa-miR-15a-5p	hsa-miR-15a-5p	1000	1.6306	NM_017736	871	1.28
PAG1	55824	phosphoprotein membrane anchor with glycosphingolipid microdomains 1	hsa-miR-15a-5p	hsa-miR-15a-5p	1000	1.6306	NM_018440	1146	1.21
BCAP29	55973	B cell receptor associated protein 29	hsa-miR-15a-5p	hsa-miR-15a-5p	1000	1.6306	NM_001008406	254	1.53
SIPA1L2	57568	signal induced proliferation associated 1 like 2	hsa-miR-15a-5p	hsa-miR-15a-5p	1000	1.6306	NM_020808	572	1.37
ATXN2	6311	ataxin 2	hsa-miR-15a-5p	hsa-miR-15a-5p	1000	1.6306	NM_002973	675	1.34
ELMO2	63916	engulfment and cell motility 2	hsa-miR-15a-5p	hsa-miR-15a-5p	1000	1.6306	NM_133171	603	1.36
SIAH1	6477	siah E3 ubiquitin protein ligase 1	hsa-miR-15a-5p	hsa-miR-15a-5p	1000	1.6306	NM_001006610	1002	1.25
SNRPA1	6627	small nuclear ribonucleoprotein polypeptide A'	hsa-miR-15a-5p	hsa-miR-15a-5p	1000	1.6306	NM_003090	572	-1.37
BTF3	689	basic transcription factor 3	hsa-miR-15a-5p	hsa-miR-15a-5p	1000	1.6306	NM_001207	1002	-1.25
ATG9A	79065	autophagy related 9A	hsa-miR-15a-5p	hsa-miR-15a-5p	1000	1.6306	NM_001077198	437	1.42
TMEM43	79188	transmembrane protein 43	hsa-miR-15a-5p	hsa-miR-15a-5p	1000	1.6306	NM_024334	911	1.27
LMAN2L	81562	lectin, mannose binding 2 like	hsa-miR-15a-5p	hsa-miR-15a-5p	1000	1.6306	NM_030805	312	1.49
USP9X	8239	ubiquitin specific peptidase 9, X-linked	hsa-miR-15a-5p	hsa-miR-15a-5p	1000	1.6306	NM_001039590	400	1.44
TXNDC17	84817	thioredoxin domain containing 17	hsa-miR-15a-5p	hsa-miR-15a-5p	1000	1.6306	NM_032731	133	-1.63
SEC22C	9117	SEC22 homolog C, vesicle trafficking protein	hsa-miR-15a-5p	hsa-miR-15a-5p	1000	1.6306	NM_032970	911	-1.27
ELMSAN1	91748	ELM2 and Myb/SANT domain containing 1	hsa-miR-15a-5p	hsa-miR-15a-5p	1000	1.6306	NM_194278	437	1.42
TMEM183A	92703	transmembrane protein 183A	hsa-miR-15a-5p	hsa-miR-15a-5p	1000	1.6306	NM_138391	228	-1.55
IP6K1	9807	inositol hexakisphosphate kinase 1	hsa-miR-15a-5p	hsa-miR-15a-5p	1000	1.6306	NM_153273	297	1.5
TLK1	9874	tousled like kinase 1	hsa-miR-15a-5p	hsa-miR-15a-5p	1000	1.6306	NM_012290	1193	-1.2
HELZ	9931	helicase with zinc finger	hsa-miR-15a-5p	hsa-miR-15a-5p	1000	1.6306	NM_014877	212	1.56
POLR3A	11128	RNA polymerase III subunit A	hsa-let-7b-5p	hsa-let-7b-5p	1100	-1.6196	NM_007055	767	1.31
AP1S1	1174	adaptor related protein complex 1 sigma 1 subunit	hsa-let-7b-5p	hsa-let-7b-5p	1100	-1.6196	NM_057089	524	-1.39
FOPNL	123811	FGFR1OP N-terminal like	hsa-let-7b-5p	hsa-let-7b-5p	1100	-1.6196	NM_144600	911	-1.27
AMER3	205147	APC membrane recruitment protein 3	hsa-let-7b-5p	hsa-let-7b-5p	1100	-1.6196	NM_001105193	572	1.37
ZBTB8OS	339487	zinc finger and BTB domain containing 8 opposite strand	hsa-let-7b-5p	hsa-let-7b-5p	1100	-1.6196	NM_178547	494	-1.4
MEIS2	4212	Meis homeobox 2	hsa-let-7b-5p	hsa-let-7b-5p	1100	-1.6196	NM_172315	173	1.59
ATP2A2	488	ATPase sarcoplasmic/endoplasmic reticulum Ca2+ transporting 2	hsa-let-7b-5p	hsa-let-7b-5p	1100	-1.6196	NM_170665	112	1.65
PANX2	56666	pannexin 2	hsa-let-7b-5p	hsa-let-7b-5p	1100	-1.6196	NM_052839	379	-1.45
UGGT1	56886	UDP-glucose glycoprotein glucosyltransferase 1	hsa-let-7b-5p	hsa-let-7b-5p	1100	-1.6196	NM_020120	1110	1.22
SPTBN4	57731	spectrin beta, non-erythrocytic 4	hsa-let-7b-5p	hsa-let-7b-5p	1100	-1.6196	NM_025213	1078	1.23
SLC8A2	6543	solute carrier family 8 member A2	hsa-let-7b-5p	hsa-let-7b-5p	1100	-1.6196	NM_015063	69	1.72
STX3	6809	syntaxin 3	hsa-let-7b-5p	hsa-let-7b-5p	1100	-1.6196	NM_004177	1037	-1.24
SURF4	6836	surfeit 4	hsa-let-7b-5p	hsa-let-7b-5p	1100	-1.6196	NM_033161	714	1.33
FAM96A	84191	family with sequence similarity 96 member A	hsa-let-7b-5p	hsa-let-7b-5p	1100	-1.6196	NM_032231	911	-1.27
GAS7	8522	growth arrest specific 7	hsa-let-7b-5p	hsa-let-7b-5p	1100	-1.6196	NM_201433	183	1.58
SYT7	9066	synaptotagmin 7	hsa-let-7b-5p	hsa-let-7b-5p	1100	-1.6196	NM_004200	312	1.49
NXF1	10482	nuclear RNA export factor 1	hsa-miR-7-5p	hsa-miR-7-5p	1200	-1.5596	NM_001081491	800	1.3
ZC3H4	23211	zinc finger CCCH-type containing 4	hsa-miR-7-5p	hsa-miR-7-5p	1200	-1.5596	NM_015168	400	1.44
GLG1	2734	golgi glycoprotein 1	hsa-miR-7-5p	hsa-miR-7-5p	1200	-1.5596	NM_012201	494	1.4
PPME1	51400	protein phosphatase methylesterase 1	hsa-miR-7-5p	hsa-miR-7-5p	1200	-1.5596	NM_016147	159	1.6
TMED9	54732	transmembrane p24 trafficking protein 9	hsa-miR-7-5p	hsa-miR-7-5p	1200	-1.5596	NM_017510	494	1.4
POLE4	56655	DNA polymerase epsilon 4, accessory subunit	hsa-miR-7-5p	hsa-miR-7-5p	1200	-1.5596	NM_019896	347	-1.47
CADM3	57863	cell adhesion molecule 3	hsa-miR-7-5p	hsa-miR-7-5p	1200	-1.5596	NM_021189	24	1.85
RPS29	6235	ribosomal protein S29	hsa-miR-7-5p	hsa-miR-7-5p	1200	-1.5596	NM_001030001	325	-1.48
SLC17A1	6568	solute carrier family 17 member 1	hsa-miR-7-5p	hsa-miR-7-5p	1200	-1.5596	NM_005074	767	1.31
AIF1L	83543	allograft inflammatory factor 1 like	hsa-miR-7-5p	hsa-miR-7-5p	1200	-1.5596	NM_031426	572	-1.37
SMG7	9887	SMG7, nonsense mediated mRNA decay factor	hsa-miR-7-5p	hsa-miR-7-5p	1200	-1.5596	NM_173156	400	1.44
PRMT2	3275	protein arginine methyltransferase 2	hsa-miR-4433b-5p	hsa-miR-4433b-5p	1300	1.516	NM_206962	1146	-1.21
MRPL35	51318	mitochondrial ribosomal protein L35	hsa-miR-4433b-5p	hsa-miR-4433b-5p	1300	1.516	NM_145644	949	-1.26
VPS53	55275	VPS53, GARP complex subunit	hsa-miR-4433b-5p	hsa-miR-4433b-5p	1300	1.516	AK123107	1078	1.23
ZFAND1	79752	zinc finger AN1-type containing 1	hsa-miR-4433b-5p	hsa-miR-4433b-5p	1300	1.516	NM_024699	636	-1.35
HDHD2	84064	haloacid dehalogenase like hydrolase domain containing 2	hsa-miR-4433b-5p	hsa-miR-4433b-5p	1300	1.516	NM_032124	949	-1.26
GON7	84520	GON7, KEOPS complex subunit	hsa-miR-4433b-5p	hsa-miR-4433b-5p	1300	1.516	NM_032490	464	-1.41
PIGM	93183	phosphatidylinositol glycan anchor biosynthesis class M	hsa-miR-4433b-5p	hsa-miR-4433b-5p	1300	1.516	NM_145167	829	1.29
MED7	9443	mediator complex subunit 7	hsa-miR-4433b-5p	hsa-miR-4433b-5p	1300	1.516	NM_001100816	437	-1.42
ITPA	3704	inosine triphosphatase	hsa-miR-127-3p	hsa-miR-127-3p	1400	-1.5083	NM_033453	1110	-1.22
SF3B5	83443	splicing factor 3b subunit 5	hsa-miR-127-3p	hsa-miR-127-3p	1400	-1.5083	NM_031287	1146	-1.21
SCAMP2	10066	secretory carrier membrane protein 2	hsa-miR-1301-3p	hsa-miR-1301-3p	1500	1.5019	NM_005697	1002	1.25
TUBB4A	10382	tubulin beta 4A class IVa	hsa-miR-1301-3p	hsa-miR-1301-3p	1500	1.5019	NM_006087	112	1.65
FDX1L	112812	ferredoxin 1 like	hsa-miR-1301-3p	hsa-miR-1301-3p	1500	1.5019	NM_001031734	524	-1.39
C4orf33	132321	chromosome 4 open reading frame 33	hsa-miR-1301-3p	hsa-miR-1301-3p	1500	1.5019	NM_001099783	347	-1.47
NTM	50863	neurotrimin	hsa-miR-1301-3p	hsa-miR-1301-3p	1500	1.5019	NM_001048209	636	1.35
TRIAP1	51499	TP53 regulated inhibitor of apoptosis 1	hsa-miR-1301-3p	hsa-miR-1301-3p	1500	1.5019	NM_016399	741	-1.32
PGM5	5239	phosphoglucomutase 5	hsa-miR-1301-3p	hsa-miR-1301-3p	1500	1.5019	NM_021965	572	-1.37
PTPN1	5770	protein tyrosine phosphatase, non-receptor type 1	hsa-miR-1301-3p	hsa-miR-1301-3p	1500	1.5019	NM_002827	767	1.31
EPS15L1	58513	epidermal growth factor receptor pathway substrate 15 like 1	hsa-miR-1301-3p	hsa-miR-1301-3p	1500	1.5019	NM_021235	800	1.3
BCL9	607	B cell CLL/lymphoma 9	hsa-miR-1301-3p	hsa-miR-1301-3p	1500	1.5019	NM_004326	603	1.36
SOX2	6657	SRY-box 2	hsa-miR-1301-3p	hsa-miR-1301-3p	1500	1.5019	NM_003106	418	1.43
STAT3	6774	signal transducer and activator of transcription 3	hsa-miR-1301-3p	hsa-miR-1301-3p	1500	1.5019	NM_213662	104	1.66
CRELD2	79174	cysteine rich with EGF like domains 2	hsa-miR-1301-3p	hsa-miR-1301-3p	1500	1.5019	NM_024324	572	1.37
WDR61	80349	WD repeat domain 61	hsa-miR-1301-3p	hsa-miR-1301-3p	1500	1.5019	NM_025234	195	-1.57
MSANTD3	91283	Myb/SANT DNA binding domain containing 3	hsa-miR-1301-3p	hsa-miR-1301-3p	1500	1.5019	NM_080655	464	-1.41
STAT3	6774	signal transducer and activator of transcription 3					NM_139276	675	1.34
SLF2	55719	SMC5-SMC6 complex localization factor 2					NM_018121	1193	1.2
CACNA1C	775	calcium voltage-gated channel subunit alpha1 C					NM_000719	767	1.31
ACTB	60	actin beta					NM_001101	400	1.44
ATP2B4	493	ATPase plasma membrane Ca2+ transporting 4					NM_001001396	69	1.72
AKAP13	11214	A-kinase anchoring protein 13					NM_144767	1110	1.22
IDS	3423	iduronate 2-sulfatase					NM_006123	400	-1.44
DEF8	54849	differentially expressed in FDCP 8 homolog					NM_017702	238	-1.54
INO80D	54891	INO80 complex subunit D					CR933609	1110	1.22
SIRPA	140885	signal regulatory protein alpha					NM_080792	494	1.4
BCCIP	56647	BRCA2 and CDKN1A interacting protein					NM_078468	949	-1.26
FNDC3B	64778	fibronectin type III domain containing 3B					NM_022763	1193	1.2
TMEM70	54968	transmembrane protein 70					NM_017866	1037	-1.24
MED7	9443	mediator complex subunit 7					NM_001100816	741	-1.32
MED7	9443	mediator complex subunit 7					NM_004270	741	-1.32
BOLA3	388962	bolA family member 3					NM_001035505	228	-1.55
MLEC	9761	malectin					NM_014730	572	1.37
NXF1	10482	nuclear RNA export factor 1					NM_006362	1146	1.21
PDCD2	5134	programmed cell death 2					NM_144781	675	-1.34
ATG9A	79065	autophagy related 9A					NM_001077198	524	1.39
CNOT4	4850	CCR4-NOT transcription complex subunit 4					NM_013316	572	1.37
SIVA1	10572	SIVA1 apoptosis inducing factor					NM_006427	464	-1.41
PUM1	9698	pumilio RNA binding family member 1					NM_014676	636	1.35
ANKRD29	147463	ankyrin repeat domain 29					NM_173505	675	-1.34

## Sheet: study 3_bioset 2
Signature of 17 miRNAs validated in plasma samples of children with autism (ASD) vs controls(Genes:6363) vs. Cerebellum of autistic patients _vs_ normal controls(Genes:3989) Common Genes:(1301)
Gene	EntrezGene ID	Description	Bioset1 miRNA	Bioset1 Imported ID	Bioset1 Rank	Fold Change 1	Bioset2 Imported ID	Bioset2 Rank	Fold Change 2
DNM1L	10059	dynamin 1 like	hsa-miR-3613-5p	hsa-miR-3613-5p	100	2.9615	NM_012062	1085	-1.47
MBNL2	10150	muscleblind like splicing regulator 2	hsa-miR-3613-5p	hsa-miR-3613-5p	100	2.9615	NM_144778	3575	1.25
TENM1	10178	teneurin transmembrane protein 1	hsa-miR-3613-5p	hsa-miR-3613-5p	100	2.9615	BC030766	3405	1.26
TRIM13	10206	tripartite motif containing 13	hsa-miR-3613-5p	hsa-miR-3613-5p	100	2.9615	NM_001007278	2255	1.34
ANAPC10	10393	anaphase promoting complex subunit 10	hsa-miR-3613-5p	hsa-miR-3613-5p	100	2.9615	NM_014885	2255	-1.34
DCTN2	10540	dynactin subunit 2	hsa-miR-3613-5p	hsa-miR-3613-5p	100	2.9615	NM_006400	1085	-1.47
COPS8	10920	COP9 signalosome subunit 8	hsa-miR-3613-5p	hsa-miR-3613-5p	100	2.9615	NM_006710	2511	-1.32
KLF12	11278	Kruppel like factor 12	hsa-miR-3613-5p	hsa-miR-3613-5p	100	2.9615	NM_016285	4568	1.2
C8orf34	116328	chromosome 8 open reading frame 34	hsa-miR-3613-5p	hsa-miR-3613-5p	100	2.9615	NM_052958	4334	-1.21
AP3S1	1176	adaptor related protein complex 3 sigma 1 subunit	hsa-miR-3613-5p	hsa-miR-3613-5p	100	2.9615	NM_001002924	2644	-1.31
COX11	1353	COX11, cytochrome c oxidase copper chaperone	hsa-miR-3613-5p	hsa-miR-3613-5p	100	2.9615	NM_004375	291	-1.7
PPM1L	151742	protein phosphatase, Mg2+/Mn2+ dependent 1L	hsa-miR-3613-5p	hsa-miR-3613-5p	100	2.9615	BC035116	757	1.54
DLG2	1740	discs large MAGUK scaffold protein 2	hsa-miR-3613-5p	hsa-miR-3613-5p	100	2.9615	NM_001364	918	1.5
ZNF626	199777	zinc finger protein 626	hsa-miR-3613-5p	hsa-miR-3613-5p	100	2.9615	NM_001076675	3575	-1.25
NTNG1	22854	netrin G1	hsa-miR-3613-5p	hsa-miR-3613-5p	100	2.9615	NM_014917	967	1.49
TNRC6B	23112	trinucleotide repeat containing 6B	hsa-miR-3613-5p	hsa-miR-3613-5p	100	2.9615	NM_015088	1155	1.46
SCRIB	23513	scribbled planar cell polarity protein	hsa-miR-3613-5p	hsa-miR-3613-5p	100	2.9615	NM_015356	3757	1.24
CCNDBP1	23582	cyclin D1 binding protein 1	hsa-miR-3613-5p	hsa-miR-3613-5p	100	2.9615	NM_037370	918	-1.5
KLHL3	26249	kelch like family member 3	hsa-miR-3613-5p	hsa-miR-3613-5p	100	2.9615	NM_017415	2644	1.31
ANK3	288	ankyrin 3	hsa-miR-3613-5p	hsa-miR-3613-5p	100	2.9615	NM_001149	3246	1.27
GRIA4	2893	glutamate ionotropic receptor AMPA type subunit 4	hsa-miR-3613-5p	hsa-miR-3613-5p	100	2.9615	NM_001077244	637	-1.57
C1GALT1C1	29071	C1GALT1 specific chaperone 1	hsa-miR-3613-5p	hsa-miR-3613-5p	100	2.9615	NM_152692	3933	-1.23
GTF2A2	2958	general transcription factor IIA subunit 2	hsa-miR-3613-5p	hsa-miR-3613-5p	100	2.9615	NM_004492	540	-1.6
BAZ2B	29994	bromodomain adjacent to zinc finger domain 2B	hsa-miR-3613-5p	hsa-miR-3613-5p	100	2.9615	NM_013450	1622	1.4
NXPH1	30010	neurexophilin 1	hsa-miR-3613-5p	hsa-miR-3613-5p	100	2.9615	NM_152745	2644	-1.31
IGF1R	3480	insulin like growth factor 1 receptor	hsa-miR-3613-5p	hsa-miR-3613-5p	100	2.9615	XM_927732	2255	1.34
IGF2R	3482	insulin like growth factor 2 receptor	hsa-miR-3613-5p	hsa-miR-3613-5p	100	2.9615	NM_000876	637	1.57
PTAR1	375743	protein prenyltransferase alpha subunit repeat containing 1	hsa-miR-3613-5p	hsa-miR-3613-5p	100	2.9615	NM_001099666	3757	1.24
AFF3	3899	AF4/FMR2 family member 3	hsa-miR-3613-5p	hsa-miR-3613-5p	100	2.9615	NM_001025108	3575	1.25
MEF2C	4208	myocyte enhancer factor 2C	hsa-miR-3613-5p	hsa-miR-3613-5p	100	2.9615	NM_002397	2644	1.31
MAP3K1	4214	mitogen-activated protein kinase kinase kinase 1	hsa-miR-3613-5p	hsa-miR-3613-5p	100	2.9615	NM_005921	1919	1.37
KMT2A	4297	lysine methyltransferase 2A	hsa-miR-3613-5p	hsa-miR-3613-5p	100	2.9615	NM_005933	3246	1.27
MT2A	4502	metallothionein 2A	hsa-miR-3613-5p	hsa-miR-3613-5p	100	2.9615	NM_005953	10	2.38
NFIB	4781	nuclear factor I B	hsa-miR-3613-5p	hsa-miR-3613-5p	100	2.9615	NM_005596	1622	1.4
F11R	50848	F11 receptor	hsa-miR-3613-5p	hsa-miR-3613-5p	100	2.9615	NM_144504	1806	1.38
51072	51072	mediator of cell motility 1	hsa-miR-3613-5p	hsa-miR-3613-5p	100	2.9615	NM_015955	3757	-1.24
PCSK5	5125	proprotein convertase subtilisin/kexin type 5	hsa-miR-3613-5p	hsa-miR-3613-5p	100	2.9615	NM_006200	3246	1.27
MEX3C	51320	mex-3 RNA binding family member C	hsa-miR-3613-5p	hsa-miR-3613-5p	100	2.9615	NM_016626	1230	1.45
PDCD2	5134	programmed cell death 2	hsa-miR-3613-5p	hsa-miR-3613-5p	100	2.9615	NM_002598	1230	-1.45
PPHLN1	51535	periphilin 1	hsa-miR-3613-5p	hsa-miR-3613-5p	100	2.9615	NM_201440	4115	-1.22
ATP5PF	522	ATP synthase peripheral stalk subunit F6	hsa-miR-3613-5p	hsa-miR-3613-5p	100	2.9615	NM_001003703	449	-1.63
XAF1	54739	XIAP associated factor 1	hsa-miR-3613-5p	hsa-miR-3613-5p	100	2.9615	NM_199139	4568	1.2
KLHL24	54800	kelch like family member 24	hsa-miR-3613-5p	hsa-miR-3613-5p	100	2.9615	NM_017644	2146	1.35
TMCO3	55002	transmembrane and coiled-coil domains 3	hsa-miR-3613-5p	hsa-miR-3613-5p	100	2.9615	NM_017905	1919	-1.37
RELN	5649	reelin	hsa-miR-3613-5p	hsa-miR-3613-5p	100	2.9615	NM_173054	1806	1.38
BBX	56987	BBX, HMG-box containing	hsa-miR-3613-5p	hsa-miR-3613-5p	100	2.9615	NM_020235	1028	1.48
THOC2	57187	THO complex 2	hsa-miR-3613-5p	hsa-miR-3613-5p	100	2.9615	NM_020449	1028	1.48
PYGL	5836	glycogen phosphorylase L	hsa-miR-3613-5p	hsa-miR-3613-5p	100	2.9615	NM_002863	3246	1.27
ABHD17C	58489	abhydrolase domain containing 17C	hsa-miR-3613-5p	hsa-miR-3613-5p	100	2.9615	NM_021214	4568	1.2
KDM5A	5927	lysine demethylase 5A	hsa-miR-3613-5p	hsa-miR-3613-5p	100	2.9615	NM_005056	2511	1.32
RFC3	5983	replication factor C subunit 3	hsa-miR-3613-5p	hsa-miR-3613-5p	100	2.9615	NM_002915	2944	-1.29
RERGL	79785	RERG like	hsa-miR-3613-5p	hsa-miR-3613-5p	100	2.9615	NM_024730	2944	-1.29
FAM192A	80011	family with sequence similarity 192 member A	hsa-miR-3613-5p	hsa-miR-3613-5p	100	2.9615	NM_024946	4334	-1.21
DPF3	8110	double PHD fingers 3	hsa-miR-3613-5p	hsa-miR-3613-5p	100	2.9615	NM_012074	2255	1.34
TMEM47	83604	transmembrane protein 47	hsa-miR-3613-5p	hsa-miR-3613-5p	100	2.9615	NM_031442	757	1.54
BTBD10	84280	BTB domain containing 10	hsa-miR-3613-5p	hsa-miR-3613-5p	100	2.9615	NM_032320	3405	-1.26
PAPSS2	9060	3'-phosphoadenosine 5'-phosphosulfate synthase 2	hsa-miR-3613-5p	hsa-miR-3613-5p	100	2.9615	NM_004670	3933	1.23
MAP3K13	9175	mitogen-activated protein kinase kinase kinase 13	hsa-miR-3613-5p	hsa-miR-3613-5p	100	2.9615	NM_004721	3757	1.24
NDST3	9348	N-deacetylase and N-sulfotransferase 3	hsa-miR-3613-5p	hsa-miR-3613-5p	100	2.9615	NM_004784	877	1.51
TOMM6	100188893	translocase of outer mitochondrial membrane 6	hsa-miR-335-5p	hsa-miR-335-5p	200	2.9447	NM_001134493	2644	-1.31
ABCC5	10057	ATP binding cassette subfamily C member 5	hsa-miR-335-5p	hsa-miR-335-5p	200	2.9447	NM_005688	2644	1.31
CDH11	1009	cadherin 11	hsa-miR-335-5p	hsa-miR-335-5p	200	2.9447	NM_001797	918	1.5
UST	10090	uronyl 2-sulfotransferase	hsa-miR-335-5p	hsa-miR-335-5p	200	2.9447	NM_005715	2944	1.29
BET1	10282	Bet1 golgi vesicular membrane trafficking protein	hsa-miR-335-5p	hsa-miR-335-5p	200	2.9447	NM_005868	2944	-1.29
CORO2B	10391	coronin 2B	hsa-miR-335-5p	hsa-miR-335-5p	200	2.9447	NM_006091	1298	1.44
NDRG1	10397	N-myc downstream regulated 1	hsa-miR-335-5p	hsa-miR-335-5p	200	2.9447	NM_006096	65	1.92
PPIE	10450	peptidylprolyl isomerase E	hsa-miR-335-5p	hsa-miR-335-5p	200	2.9447	NM_203457	2786	-1.3
AHCYL1	10768	adenosylhomocysteinase like 1	hsa-miR-335-5p	hsa-miR-335-5p	200	2.9447	NM_006621	2255	1.34
FRS2	10818	fibroblast growth factor receptor substrate 2	hsa-miR-335-5p	hsa-miR-335-5p	200	2.9447	BX647520	4334	1.21
ADCY3	109	adenylate cyclase 3	hsa-miR-335-5p	hsa-miR-335-5p	200	2.9447	NM_004036	2381	1.33
PAPOLA	10914	poly(A) polymerase alpha	hsa-miR-335-5p	hsa-miR-335-5p	200	2.9447	NM_032632	2030	1.36
B4GAT1	11041	beta-1,4-glucuronyltransferase 1	hsa-miR-335-5p	hsa-miR-335-5p	200	2.9447	NM_006876	507	-1.61
GPN1	11321	GPN-loop GTPase 1	hsa-miR-335-5p	hsa-miR-335-5p	200	2.9447	NM_007266	1085	-1.47
PTPMT1	114971	protein tyrosine phosphatase, mitochondrial 1	hsa-miR-335-5p	hsa-miR-335-5p	200	2.9447	NM_175732	3095	-1.28
ADD2	119	adducin 2	hsa-miR-335-5p	hsa-miR-335-5p	200	2.9447	AF038185	1363	1.43
LSM11	134353	LSM11, U7 small nuclear RNA associated	hsa-miR-335-5p	hsa-miR-335-5p	200	2.9447	NM_173491	3405	1.26
PTGR2	145482	prostaglandin reductase 2	hsa-miR-335-5p	hsa-miR-335-5p	200	2.9447	NM_152444	507	1.61
CREBRF	153222	CREB3 regulatory factor	hsa-miR-335-5p	hsa-miR-335-5p	200	2.9447	NM_153607	2511	1.32
KCTD7	154881	potassium channel tetramerization domain containing 7	hsa-miR-335-5p	hsa-miR-335-5p	200	2.9447	NM_153033	2944	1.29
ADSL	158	adenylosuccinate lyase	hsa-miR-335-5p	hsa-miR-335-5p	200	2.9447	NM_000026	1806	-1.38
DCP2	167227	decapping mRNA 2	hsa-miR-335-5p	hsa-miR-335-5p	200	2.9447	NM_152624	1516	1.41
SPTSSA	171546	serine palmitoyltransferase small subunit A	hsa-miR-335-5p	hsa-miR-335-5p	200	2.9447	NM_138288	2030	-1.36
EBF1	1879	early B cell factor 1	hsa-miR-335-5p	hsa-miR-335-5p	200	2.9447	NM_024007	2381	1.33
CELSR3	1951	cadherin EGF LAG seven-pass G-type receptor 3	hsa-miR-335-5p	hsa-miR-335-5p	200	2.9447	NM_001407	1230	1.45
ELAVL3	1995	ELAV like RNA binding protein 3	hsa-miR-335-5p	hsa-miR-335-5p	200	2.9447	NM_001420	1298	1.44
FKBP1B	2281	FK506 binding protein 1B	hsa-miR-335-5p	hsa-miR-335-5p	200	2.9447	NM_054033	1363	-1.43
RUFY3	22902	RUN and FYVE domain containing 3	hsa-miR-335-5p	hsa-miR-335-5p	200	2.9447	NM_001037442	2944	-1.29
PAXIP1	22976	PAX interacting protein 1	hsa-miR-335-5p	hsa-miR-335-5p	200	2.9447	NM_007349	1516	1.41
PCNX1	22990	pecanex homolog 1	hsa-miR-335-5p	hsa-miR-335-5p	200	2.9447	NM_014982	3405	1.26
DAAM1	23002	dishevelled associated activator of morphogenesis 1	hsa-miR-335-5p	hsa-miR-335-5p	200	2.9447	NM_014992	2146	1.35
ERC1	23085	ELKS/RAB6-interacting/CAST family member 1	hsa-miR-335-5p	hsa-miR-335-5p	200	2.9447	AK056312	1155	1.46
NCDN	23154	neurochondrin	hsa-miR-335-5p	hsa-miR-335-5p	200	2.9447	NM_001014839	3933	1.23
ADGRL2	23266	adhesion G protein-coupled receptor L2	hsa-miR-335-5p	hsa-miR-335-5p	200	2.9447	NM_012302	3246	1.27
USP24	23358	ubiquitin specific peptidase 24	hsa-miR-335-5p	hsa-miR-335-5p	200	2.9447	NM_015306	2146	1.35
KCTD2	23510	potassium channel tetramerization domain containing 2	hsa-miR-335-5p	hsa-miR-335-5p	200	2.9447	NM_015353	3933	1.23
ABL1	25	ABL proto-oncogene 1, non-receptor tyrosine kinase	hsa-miR-335-5p	hsa-miR-335-5p	200	2.9447	NM_005157	1028	1.48
KDSR	2531	3-ketodihydrosphingosine reductase	hsa-miR-335-5p	hsa-miR-335-5p	200	2.9447	NM_002035	4334	1.21
METTL7A	25840	methyltransferase like 7A	hsa-miR-335-5p	hsa-miR-335-5p	200	2.9447	NM_014033	1298	1.44
C2CD2	25966	C2 calcium dependent domain containing 2	hsa-miR-335-5p	hsa-miR-335-5p	200	2.9447	NM_015500	1516	1.41
ZBTB20	26137	zinc finger and BTB domain containing 20	hsa-miR-335-5p	hsa-miR-335-5p	200	2.9447	AK091904	60	1.93
MAT2B	27430	methionine adenosyltransferase 2B	hsa-miR-335-5p	hsa-miR-335-5p	200	2.9447	NM_013283	222	-1.74
C16orf91	283951	chromosome 16 open reading frame 91	hsa-miR-335-5p	hsa-miR-335-5p	200	2.9447	NM_001010878	1448	-1.42
GSPT1	2935	G1 to S phase transition 1	hsa-miR-335-5p	hsa-miR-335-5p	200	2.9447	NM_002094	3757	1.24
ZDHHC8	29801	zinc finger DHHC-type containing 8	hsa-miR-335-5p	hsa-miR-335-5p	200	2.9447	NM_013373	1516	1.41
CNOT7	29883	CCR4-NOT transcription complex subunit 7	hsa-miR-335-5p	hsa-miR-335-5p	200	2.9447	NM_013354	1448	-1.42
CEP85L	387119	centrosomal protein 85 like	hsa-miR-335-5p	hsa-miR-335-5p	200	2.9447	NM_001042475	2786	1.3
NBPF9	400818	NBPF member 9	hsa-miR-335-5p	hsa-miR-335-5p	200	2.9447	NM_001037675	376	1.66
LRPAP1	4043	LDL receptor related protein associated protein 1	hsa-miR-335-5p	hsa-miR-335-5p	200	2.9447	NM_002337	2030	-1.36
M6PR	4074	mannose-6-phosphate receptor, cation dependent	hsa-miR-335-5p	hsa-miR-335-5p	200	2.9447	NM_002355	4115	-1.22
MAX	4149	MYC associated factor X	hsa-miR-335-5p	hsa-miR-335-5p	200	2.9447	NM_002382	4115	-1.22
ATP2B4	493	ATPase plasma membrane Ca2+ transporting 4	hsa-miR-335-5p	hsa-miR-335-5p	200	2.9447	NM_001684	2146	1.35
CISD2	493856	CDGSH iron sulfur domain 2	hsa-miR-335-5p	hsa-miR-335-5p	200	2.9447	NM_001008388	1230	-1.45
RNF141	50862	ring finger protein 141	hsa-miR-335-5p	hsa-miR-335-5p	200	2.9447	NM_016422	3405	1.26
PCDH9	5101	protocadherin 9	hsa-miR-335-5p	hsa-miR-335-5p	200	2.9447	NM_203487	792	1.53
BOLA1	51027	bolA family member 1	hsa-miR-335-5p	hsa-miR-335-5p	200	2.9447	NM_016074	3757	-1.24
PHF20L1	51105	PHD finger protein 20 like 1	hsa-miR-335-5p	hsa-miR-335-5p	200	2.9447	NM_198513	3933	-1.23
AIG1	51390	androgen induced 1	hsa-miR-335-5p	hsa-miR-335-5p	200	2.9447	NM_016108	3405	-1.26
PIAS4	51588	protein inhibitor of activated STAT 4	hsa-miR-335-5p	hsa-miR-335-5p	200	2.9447	NM_015897	1516	1.41
RAPGEF6	51735	Rap guanine nucleotide exchange factor 6	hsa-miR-335-5p	hsa-miR-335-5p	200	2.9447	NM_016340	1516	1.41
PITPNA	5306	phosphatidylinositol transfer protein alpha	hsa-miR-335-5p	hsa-miR-335-5p	200	2.9447	NM_006224	3095	-1.28
PLOD1	5351	procollagen-lysine,2-oxoglutarate 5-dioxygenase 1	hsa-miR-335-5p	hsa-miR-335-5p	200	2.9447	NM_000302	918	1.5
IL17RD	54756	interleukin 17 receptor D	hsa-miR-335-5p	hsa-miR-335-5p	200	2.9447	NM_001080973	103	1.84
PLEKHB2	55041	pleckstrin homology domain containing B2	hsa-miR-335-5p	hsa-miR-335-5p	200	2.9447	NM_001031706	48	-1.96
BSDC1	55108	BSD domain containing 1	hsa-miR-335-5p	hsa-miR-335-5p	200	2.9447	NM_018045	1516	1.41
ENAH	55740	ENAH, actin regulator	hsa-miR-335-5p	hsa-miR-335-5p	200	2.9447	NM_018212	4568	1.2
EIF5A2	56648	eukaryotic translation initiation factor 5A2	hsa-miR-335-5p	hsa-miR-335-5p	200	2.9447	NM_020390	4334	1.21
PMEPA1	56937	prostate transmembrane protein, androgen induced 1	hsa-miR-335-5p	hsa-miR-335-5p	200	2.9447	NM_199169	2381	1.33
MSMO1	6307	methylsterol monooxygenase 1	hsa-miR-335-5p	hsa-miR-335-5p	200	2.9447	NM_006745	2644	-1.31
SRR	63826	serine racemase	hsa-miR-335-5p	hsa-miR-335-5p	200	2.9447	NM_021947	4568	-1.2
ZMAT3	64393	zinc finger matrin-type 3	hsa-miR-335-5p	hsa-miR-335-5p	200	2.9447	NM_152240	3246	1.27
ZNF106	64397	zinc finger protein 106	hsa-miR-335-5p	hsa-miR-335-5p	200	2.9447	NM_022473	3757	1.24
SLIT3	6586	slit guidance ligand 3	hsa-miR-335-5p	hsa-miR-335-5p	200	2.9447	NM_003062	4334	1.21
SMARCA2	6595	SWI/SNF related, matrix associated, actin dependent regulator of chromatin, subfamily a, member 2	hsa-miR-335-5p	hsa-miR-335-5p	200	2.9447	NM_003070	4115	1.22
SP1	6667	Sp1 transcription factor	hsa-miR-335-5p	hsa-miR-335-5p	200	2.9447	NM_138473	2644	1.31
SRF	6722	serum response factor	hsa-miR-335-5p	hsa-miR-335-5p	200	2.9447	NM_003131	4115	1.22
SRP72	6731	signal recognition particle 72	hsa-miR-335-5p	hsa-miR-335-5p	200	2.9447	NM_006947	3095	-1.28
TCF4	6925	transcription factor 4	hsa-miR-335-5p	hsa-miR-335-5p	200	2.9447	NM_003199	1448	1.42
NBPF8	728841	NBPF member 8	hsa-miR-335-5p	hsa-miR-335-5p	200	2.9447	XM_001726946	203	1.75
UBE2H	7328	ubiquitin conjugating enzyme E2 H	hsa-miR-335-5p	hsa-miR-335-5p	200	2.9447	NM_003344	2255	1.34
EVI5	7813	ecotropic viral integration site 5	hsa-miR-335-5p	hsa-miR-335-5p	200	2.9447	NM_005665	259	1.72
CCNJL	79616	cyclin J like	hsa-miR-335-5p	hsa-miR-335-5p	200	2.9447	NM_024565	3757	1.24
ZNF385D	79750	zinc finger protein 385D	hsa-miR-335-5p	hsa-miR-335-5p	200	2.9447	NM_024697	2644	1.31
PRR5L	79899	proline rich 5 like	hsa-miR-335-5p	hsa-miR-335-5p	200	2.9447	NM_024841	3405	1.26
NAA25	80018	N(alpha)-acetyltransferase 25, NatB auxiliary subunit	hsa-miR-335-5p	hsa-miR-335-5p	200	2.9447	NM_024953	3757	1.24
CSRNP3	80034	cysteine and serine rich nuclear protein 3	hsa-miR-335-5p	hsa-miR-335-5p	200	2.9447	NM_024969	1298	1.44
THOC7	80145	THO complex 7	hsa-miR-335-5p	hsa-miR-335-5p	200	2.9447	NM_025075	2944	-1.29
FXR1	8087	FMR1 autosomal homolog 1	hsa-miR-335-5p	hsa-miR-335-5p	200	2.9447	NM_005087	3575	1.25
ARPC5L	81873	actin related protein 2/3 complex subunit 5 like	hsa-miR-335-5p	hsa-miR-335-5p	200	2.9447	NM_030978	4334	-1.21
FAM107B	83641	family with sequence similarity 107 member B	hsa-miR-335-5p	hsa-miR-335-5p	200	2.9447	NM_031453	637	1.57
ARMC10	83787	armadillo repeat containing 10	hsa-miR-335-5p	hsa-miR-335-5p	200	2.9447	NM_031905	1712	-1.39
NUDT16L1	84309	nudix hydrolase 16 like 1	hsa-miR-335-5p	hsa-miR-335-5p	200	2.9447	NM_032349	2944	-1.29
KDM2B	84678	lysine demethylase 2B	hsa-miR-335-5p	hsa-miR-335-5p	200	2.9447	NM_032590	3095	1.28
PLXDC2	84898	plexin domain containing 2	hsa-miR-335-5p	hsa-miR-335-5p	200	2.9447	NM_032812	3757	1.24
CDK13	8621	cyclin dependent kinase 13	hsa-miR-335-5p	hsa-miR-335-5p	200	2.9447	NM_003718	1712	1.39
BSN	8927	bassoon presynaptic cytomatrix protein	hsa-miR-335-5p	hsa-miR-335-5p	200	2.9447	NM_003458	397	1.65
ZNF845	91664	zinc finger protein 845	hsa-miR-335-5p	hsa-miR-335-5p	200	2.9447	NM_138374	4334	1.21
MED21	9412	mediator complex subunit 21	hsa-miR-335-5p	hsa-miR-335-5p	200	2.9447	NM_004264	3757	-1.24
FAM131B	9715	family with sequence similarity 131 member B	hsa-miR-335-5p	hsa-miR-335-5p	200	2.9447	NM_014690	3757	1.24
SECISBP2L	9728	SECIS binding protein 2 like	hsa-miR-335-5p	hsa-miR-335-5p	200	2.9447	NM_014701	3095	1.28
ZEB2	9839	zinc finger E-box binding homeobox 2	hsa-miR-335-5p	hsa-miR-335-5p	200	2.9447	NM_014795	967	1.49
CEP350	9857	centrosomal protein 350	hsa-miR-335-5p	hsa-miR-335-5p	200	2.9447	NM_014810	2644	1.31
CPD	1362	carboxypeptidase D	hsa-miR-1180-3p	hsa-miR-1180-3p	300	-2.5085	NM_001304	1516	1.41
ETS1	2113	ETS proto-oncogene 1, transcription factor	hsa-miR-1180-3p	hsa-miR-1180-3p	300	-2.5085	NM_005238	2030	1.36
KANSL1	284058	KAT8 regulatory NSL complex subunit 1	hsa-miR-1180-3p	hsa-miR-1180-3p	300	-2.5085	NM_015443	222	1.74
MKNK2	2872	MAP kinase interacting serine/threonine kinase 2	hsa-miR-1180-3p	hsa-miR-1180-3p	300	-2.5085	NM_017572	572	1.59
NRN1	51299	neuritin 1	hsa-miR-1180-3p	hsa-miR-1180-3p	300	-2.5085	NM_016588	1712	-1.39
ZSWIM6	57688	zinc finger SWIM-type containing 6	hsa-miR-1180-3p	hsa-miR-1180-3p	300	-2.5085	XM_035299	117	1.83
MRPS11	64963	mitochondrial ribosomal protein S11	hsa-miR-1180-3p	hsa-miR-1180-3p	300	-2.5085	NM_176805	792	-1.53
TEF	7008	TEF, PAR bZIP transcription factor	hsa-miR-1180-3p	hsa-miR-1180-3p	300	-2.5085	NM_003216	3757	1.24
RPS19BP1	91582	ribosomal protein S19 binding protein 1	hsa-miR-1180-3p	hsa-miR-1180-3p	300	-2.5085	NM_194326	4115	-1.22
ATP9A	10079	ATPase phospholipid transporting 9A (putative)	hsa-miR-199b-5p	hsa-miR-199b-5p	400	-2.3761	NM_006045	1712	1.39
TSPAN3	10099	tetraspanin 3	hsa-miR-199b-5p	hsa-miR-199b-5p	400	-2.3761	NM_005724	376	-1.66
SRRM1	10250	serine and arginine repetitive matrix 1	hsa-miR-199b-5p	hsa-miR-199b-5p	400	-2.3761	NM_005839	2786	1.3
2006-03-01	10299	membrane associated ring-CH-type finger 6	hsa-miR-199b-5p	hsa-miR-199b-5p	400	-2.3761	NM_005885	117	1.83
EBP	10682	emopamil binding protein (sterol isomerase)	hsa-miR-199b-5p	hsa-miR-199b-5p	400	-2.3761	NM_006579	1363	-1.43
PNPLA6	10908	patatin like phospholipase domain containing 6	hsa-miR-199b-5p	hsa-miR-199b-5p	400	-2.3761	NM_006702	4568	1.2
ERP29	10961	endoplasmic reticulum protein 29	hsa-miR-199b-5p	hsa-miR-199b-5p	400	-2.3761	NM_006817	2381	-1.33
CCDC85B	11007	coiled-coil domain containing 85B	hsa-miR-199b-5p	hsa-miR-199b-5p	400	-2.3761	NM_006848	2786	-1.3
AKAP13	11214	A-kinase anchoring protein 13	hsa-miR-199b-5p	hsa-miR-199b-5p	400	-2.3761	NM_007200	3405	1.26
LARP4	113251	La ribonucleoprotein domain family member 4	hsa-miR-199b-5p	hsa-miR-199b-5p	400	-2.3761	NM_052879	3575	1.25
ADD3	120	adducin 3	hsa-miR-199b-5p	hsa-miR-199b-5p	400	-2.3761	NM_001121	1712	1.39
UHMK1	127933	U2AF homology motif kinase 1	hsa-miR-199b-5p	hsa-miR-199b-5p	400	-2.3761	AL137257	4334	1.21
COL8A1	1295	collagen type VIII alpha 1 chain	hsa-miR-199b-5p	hsa-miR-199b-5p	400	-2.3761	NM_020351	4115	1.22
OSR1	130497	odd-skipped related transciption factor 1	hsa-miR-199b-5p	hsa-miR-199b-5p	400	-2.3761	NM_145260	1806	1.38
COMT	1312	catechol-O-methyltransferase	hsa-miR-199b-5p	hsa-miR-199b-5p	400	-2.3761	NM_007310	3933	1.23
RBM33	155435	RNA binding motif protein 33	hsa-miR-199b-5p	hsa-miR-199b-5p	400	-2.3761	NM_001008408	1622	1.4
DYRK1A	1859	dual specificity tyrosine phosphorylation regulated kinase 1A	hsa-miR-199b-5p	hsa-miR-199b-5p	400	-2.3761	NM_130437	2255	-1.34
ABCA1	19	ATP binding cassette subfamily A member 1	hsa-miR-199b-5p	hsa-miR-199b-5p	400	-2.3761	NM_005502	79	1.89
DENND6A	201627	DENN domain containing 6A	hsa-miR-199b-5p	hsa-miR-199b-5p	400	-2.3761	XM_001132771	3405	1.26
SLC35F1	222553	solute carrier family 35 member F1	hsa-miR-199b-5p	hsa-miR-199b-5p	400	-2.3761	NM_001029858	2644	1.31
FER	2241	FER tyrosine kinase	hsa-miR-199b-5p	hsa-miR-199b-5p	400	-2.3761	AK123847	2146	1.35
ZNF652	22834	zinc finger protein 652	hsa-miR-199b-5p	hsa-miR-199b-5p	400	-2.3761	NM_014897	203	1.75
TRIM2	23321	tripartite motif containing 2	hsa-miR-199b-5p	hsa-miR-199b-5p	400	-2.3761	NM_015271	4334	1.21
NCSTN	23385	nicastrin	hsa-miR-199b-5p	hsa-miR-199b-5p	400	-2.3761	NM_015331	2381	1.33
FNTB	2342	farnesyltransferase, CAAX box, beta	hsa-miR-199b-5p	hsa-miR-199b-5p	400	-2.3761	NM_002028	2146	1.35
FLRT3	23767	fibronectin leucine rich transmembrane protein 3	hsa-miR-199b-5p	hsa-miR-199b-5p	400	-2.3761	NM_198391	2944	1.29
RALGAPA1	253959	Ral GTPase activating protein catalytic alpha subunit 1	hsa-miR-199b-5p	hsa-miR-199b-5p	400	-2.3761	NM_194301	2944	1.29
HSPA12A	259217	heat shock protein family A (Hsp70) member 12A	hsa-miR-199b-5p	hsa-miR-199b-5p	400	-2.3761	NM_025015	1622	1.4
TENM4	26011	teneurin transmembrane protein 4	hsa-miR-199b-5p	hsa-miR-199b-5p	400	-2.3761	NM_001098816	478	1.62
AUTS2	26053	AUTS2, activator of transcription and developmental regulator	hsa-miR-199b-5p	hsa-miR-199b-5p	400	-2.3761	NM_015570	449	1.63
GCNT2	2651	glucosaminyl (N-acetyl) transferase 2, I-branching enzyme (I blood group)	hsa-miR-199b-5p	hsa-miR-199b-5p	400	-2.3761	NM_001491	3575	1.25
RNF11	26994	ring finger protein 11	hsa-miR-199b-5p	hsa-miR-199b-5p	400	-2.3761	NM_014372	3757	-1.24
TNFRSF21	27242	TNF receptor superfamily member 21	hsa-miR-199b-5p	hsa-miR-199b-5p	400	-2.3761	NM_014452	1230	1.45
RPUSD3	285367	RNA pseudouridylate synthase domain containing 3	hsa-miR-199b-5p	hsa-miR-199b-5p	400	-2.3761	NM_173659	3405	-1.26
C5orf64	285668	chromosome 5 open reading frame 64	hsa-miR-199b-5p	hsa-miR-199b-5p	400	-2.3761	NM_173667	4334	-1.21
OSTM1	28962	osteopetrosis associated transmembrane protein 1	hsa-miR-199b-5p	hsa-miR-199b-5p	400	-2.3761	NM_014028	3757	-1.24
GIT1	28964	GIT ArfGAP 1	hsa-miR-199b-5p	hsa-miR-199b-5p	400	-2.3761	NM_014030	2511	1.32
HIPK2	28996	homeodomain interacting protein kinase 2	hsa-miR-199b-5p	hsa-miR-199b-5p	400	-2.3761	NM_022740	877	1.51
CLEC2D	29121	C-type lectin domain family 2 member D	hsa-miR-199b-5p	hsa-miR-199b-5p	400	-2.3761	NM_013269	2944	-1.29
GSK3B	2932	glycogen synthase kinase 3 beta	hsa-miR-199b-5p	hsa-miR-199b-5p	400	-2.3761	NM_002093	2511	1.32
HIF1A	3091	hypoxia inducible factor 1 alpha subunit	hsa-miR-199b-5p	hsa-miR-199b-5p	400	-2.3761	NM_181054	2381	1.33
HSPA5	3309	heat shock protein family A (Hsp70) member 5	hsa-miR-199b-5p	hsa-miR-199b-5p	400	-2.3761	NM_005347	2511	1.32
ITGA3	3675	integrin subunit alpha 3	hsa-miR-199b-5p	hsa-miR-199b-5p	400	-2.3761	NM_002204	4334	1.21
KPNA4	3840	karyopherin subunit alpha 4	hsa-miR-199b-5p	hsa-miR-199b-5p	400	-2.3761	NM_002268	4115	-1.22
LAMC1	3915	laminin subunit gamma 1	hsa-miR-199b-5p	hsa-miR-199b-5p	400	-2.3761	NM_002293	540	1.6
CAPRIN1	4076	cell cycle associated protein 1	hsa-miR-199b-5p	hsa-miR-199b-5p	400	-2.3761	NM_203364	4115	1.22
MATN2	4147	matrilin 2	hsa-miR-199b-5p	hsa-miR-199b-5p	400	-2.3761	NM_002380	1622	1.4
ATXN3	4287	ataxin 3	hsa-miR-199b-5p	hsa-miR-199b-5p	400	-2.3761	NM_004993	667	1.56
MAP3K11	4296	mitogen-activated protein kinase kinase kinase 11	hsa-miR-199b-5p	hsa-miR-199b-5p	400	-2.3761	NM_002419	3095	1.28
MN1	4330	MN1 proto-oncogene, transcriptional regulator	hsa-miR-199b-5p	hsa-miR-199b-5p	400	-2.3761	NM_002430	1363	1.43
MYH9	4627	myosin heavy chain 9	hsa-miR-199b-5p	hsa-miR-199b-5p	400	-2.3761	NM_002473	667	1.56
NEO1	4756	neogenin 1	hsa-miR-199b-5p	hsa-miR-199b-5p	400	-2.3761	NM_002499	3757	1.24
ATP1A2	477	ATPase Na+/K+ transporting subunit alpha 2	hsa-miR-199b-5p	hsa-miR-199b-5p	400	-2.3761	NM_000702	319	1.69
NFE2L1	4779	nuclear factor, erythroid 2 like 1	hsa-miR-199b-5p	hsa-miR-199b-5p	400	-2.3761	NM_003204	2944	1.29
ATP2B2	491	ATPase plasma membrane Ca2+ transporting 2	hsa-miR-199b-5p	hsa-miR-199b-5p	400	-2.3761	NM_001001331	1712	1.39
MRPL30	51263	mitochondrial ribosomal protein L30	hsa-miR-199b-5p	hsa-miR-199b-5p	400	-2.3761	NM_145212	1919	-1.37
GPR89B	51463	G protein-coupled receptor 89B	hsa-miR-199b-5p	hsa-miR-199b-5p	400	-2.3761	NM_016334	3246	-1.27
ATP6V1H	51606	ATPase H+ transporting V1 subunit H	hsa-miR-199b-5p	hsa-miR-199b-5p	400	-2.3761	NM_213619	2146	-1.35
TAF9B	51616	TATA-box binding protein associated factor 9b	hsa-miR-199b-5p	hsa-miR-199b-5p	400	-2.3761	NM_015975	3575	-1.25
SERPINE2	5270	serpin family E member 2	hsa-miR-199b-5p	hsa-miR-199b-5p	400	-2.3761	NM_006216	877	1.51
PLXNB1	5364	plexin B1	hsa-miR-199b-5p	hsa-miR-199b-5p	400	-2.3761	NM_002673	2786	1.3
PMP22	5376	peripheral myelin protein 22	hsa-miR-199b-5p	hsa-miR-199b-5p	400	-2.3761	NM_153321	1298	1.44
PODXL	5420	podocalyxin like	hsa-miR-199b-5p	hsa-miR-199b-5p	400	-2.3761	NM_001018111	242	1.73
RIN2	54453	Ras and Rab interactor 2	hsa-miR-199b-5p	hsa-miR-199b-5p	400	-2.3761	NM_018993	1919	1.37
POU3F2	5454	POU class 3 homeobox 2	hsa-miR-199b-5p	hsa-miR-199b-5p	400	-2.3761	NM_005604	2944	1.29
CRLS1	54675	cardiolipin synthase 1	hsa-miR-199b-5p	hsa-miR-199b-5p	400	-2.3761	NM_019095	1622	-1.4
PPP1R2	5504	protein phosphatase 1 regulatory inhibitor subunit 2	hsa-miR-199b-5p	hsa-miR-199b-5p	400	-2.3761	NM_006241	716	-1.55
PPP2R1A	5518	protein phosphatase 2 scaffold subunit Aalpha	hsa-miR-199b-5p	hsa-miR-199b-5p	400	-2.3761	NM_014225	4115	1.22
LIN7C	55327	lin-7 homolog C, crumbs cell polarity complex component	hsa-miR-199b-5p	hsa-miR-199b-5p	400	-2.3761	NM_018362	792	-1.53
CDCA7L	55536	cell division cycle associated 7 like	hsa-miR-199b-5p	hsa-miR-199b-5p	400	-2.3761	NM_018719	4334	-1.21
CCDC94	55702	coiled-coil domain containing 94	hsa-miR-199b-5p	hsa-miR-199b-5p	400	-2.3761	NM_018074	4115	1.22
SLF2	55719	SMC5-SMC6 complex localization factor 2	hsa-miR-199b-5p	hsa-miR-199b-5p	400	-2.3761	NM_018121	1516	1.41
PRKCA	5578	protein kinase C alpha	hsa-miR-199b-5p	hsa-miR-199b-5p	400	-2.3761	NM_002737	1085	1.47
PKN2	5586	protein kinase N2	hsa-miR-199b-5p	hsa-miR-199b-5p	400	-2.3761	NM_006256	1516	1.41
EMC7	56851	ER membrane protein complex subunit 7	hsa-miR-199b-5p	hsa-miR-199b-5p	400	-2.3761	NM_020154	2786	-1.3
SMARCAD1	56916	SWI/SNF-related, matrix-associated actin-dependent regulator of chromatin, subfamily a, containing DEAD/H box 1	hsa-miR-199b-5p	hsa-miR-199b-5p	400	-2.3761	NM_020159	4115	-1.22
LXN	56925	latexin	hsa-miR-199b-5p	hsa-miR-199b-5p	400	-2.3761	NM_020169	2786	-1.3
RGMA	56963	repulsive guidance molecule family member a	hsa-miR-199b-5p	hsa-miR-199b-5p	400	-2.3761	NM_020211	1363	1.43
APMAP	57136	adipocyte plasma membrane associated protein	hsa-miR-199b-5p	hsa-miR-199b-5p	400	-2.3761	NM_020531	1806	-1.38
LYRM2	57226	LYR motif containing 2	hsa-miR-199b-5p	hsa-miR-199b-5p	400	-2.3761	NM_020466	540	-1.6
TAOK1	57551	TAO kinase 1	hsa-miR-199b-5p	hsa-miR-199b-5p	400	-2.3761	NM_020791	397	1.65
ARHGAP21	57584	Rho GTPase activating protein 21	hsa-miR-199b-5p	hsa-miR-199b-5p	400	-2.3761	NM_020824	757	1.54
NECTIN2	5819	nectin cell adhesion molecule 2	hsa-miR-199b-5p	hsa-miR-199b-5p	400	-2.3761	NM_002856	3933	1.23
RORB	6096	RAR related orphan receptor B	hsa-miR-199b-5p	hsa-miR-199b-5p	400	-2.3761	NM_006914	4115	1.22
RPL27	6155	ribosomal protein L27	hsa-miR-199b-5p	hsa-miR-199b-5p	400	-2.3761	NM_000988	1085	-1.47
ZNF704	619279	zinc finger protein 704	hsa-miR-199b-5p	hsa-miR-199b-5p	400	-2.3761	BC004287	3246	1.27
CLIP1	6249	CAP-Gly domain containing linker protein 1	hsa-miR-199b-5p	hsa-miR-199b-5p	400	-2.3761	NM_002956	2786	1.3
NUCKS1	64710	nuclear casein kinase and cyclin dependent kinase substrate 1	hsa-miR-199b-5p	hsa-miR-199b-5p	400	-2.3761	NM_022731	716	1.55
CREB3L2	64764	cAMP responsive element binding protein 3 like 2	hsa-miR-199b-5p	hsa-miR-199b-5p	400	-2.3761	NM_194071	3246	1.27
CERK	64781	ceramide kinase	hsa-miR-199b-5p	hsa-miR-199b-5p	400	-2.3761	NM_022766	3246	-1.27
SORL1	6653	sortilin related receptor 1	hsa-miR-199b-5p	hsa-miR-199b-5p	400	-2.3761	NM_003105	832	1.52
STK4	6789	serine/threonine kinase 4	hsa-miR-199b-5p	hsa-miR-199b-5p	400	-2.3761	NM_006282	3933	1.23
TUBG1	7283	tubulin gamma 1	hsa-miR-199b-5p	hsa-miR-199b-5p	400	-2.3761	NM_001070	4115	-1.22
ZNF814	730051	zinc finger protein 814	hsa-miR-199b-5p	hsa-miR-199b-5p	400	-2.3761	XR_018616	2644	1.31
MYRF	745	myelin regulatory factor	hsa-miR-199b-5p	hsa-miR-199b-5p	400	-2.3761	NM_013279	3757	1.24
ZNF148	7707	zinc finger protein 148	hsa-miR-199b-5p	hsa-miR-199b-5p	400	-2.3761	NM_021964	291	1.7
DDR1	780	discoidin domain receptor tyrosine kinase 1	hsa-miR-199b-5p	hsa-miR-199b-5p	400	-2.3761	NM_013993	397	1.65
FSD1	79187	fibronectin type III and SPRY domain containing 1	hsa-miR-199b-5p	hsa-miR-199b-5p	400	-2.3761	NM_024333	2644	-1.31
ELOVL7	79993	ELOVL fatty acid elongase 7	hsa-miR-199b-5p	hsa-miR-199b-5p	400	-2.3761	NM_024930	4334	1.21
FZD4	8322	frizzled class receptor 4	hsa-miR-199b-5p	hsa-miR-199b-5p	400	-2.3761	NM_012193	1516	1.41
FAM234A	83986	family with sequence similarity 234 member A	hsa-miR-199b-5p	hsa-miR-199b-5p	400	-2.3761	NM_032039	3095	1.28
CAVIN2	8436	caveolae associated protein 2	hsa-miR-199b-5p	hsa-miR-199b-5p	400	-2.3761	NM_004657	376	1.66
ARHGAP19	84986	Rho GTPase activating protein 19	hsa-miR-199b-5p	hsa-miR-199b-5p	400	-2.3761	NM_032900	3933	1.23
ITGA8	8516	integrin subunit alpha 8	hsa-miR-199b-5p	hsa-miR-199b-5p	400	-2.3761	NM_003638	3095	1.28
CAV1	857	caveolin 1	hsa-miR-199b-5p	hsa-miR-199b-5p	400	-2.3761	NM_001753	1363	1.43
PNPT1	87178	polyribonucleotide nucleotidyltransferase 1	hsa-miR-199b-5p	hsa-miR-199b-5p	400	-2.3761	NM_033109	222	1.74
SUCLG1	8802	succinate-CoA ligase alpha subunit	hsa-miR-199b-5p	hsa-miR-199b-5p	400	-2.3761	NM_003849	1919	-1.37
AP1S2	8905	adaptor related protein complex 1 sigma 2 subunit	hsa-miR-199b-5p	hsa-miR-199b-5p	400	-2.3761	NM_003916	1806	-1.38
MCFD2	90411	multiple coagulation factor deficiency 2	hsa-miR-199b-5p	hsa-miR-199b-5p	400	-2.3761	NM_139279	4334	-1.21
LARGE1	9215	LARGE xylosyl- and glucuronyltransferase 1	hsa-miR-199b-5p	hsa-miR-199b-5p	400	-2.3761	NM_004737	1622	1.4
H2AFV	94239	H2A histone family member V	hsa-miR-199b-5p	hsa-miR-199b-5p	400	-2.3761	NM_138635	3095	-1.28
SH3PXD2A	9644	SH3 and PX domains 2A	hsa-miR-199b-5p	hsa-miR-199b-5p	400	-2.3761	NM_014631	1298	1.44
KIAA0355	9710	KIAA0355	hsa-miR-199b-5p	hsa-miR-199b-5p	400	-2.3761	NM_014686	4115	1.22
RASSF2	9770	Ras association domain family member 2	hsa-miR-199b-5p	hsa-miR-199b-5p	400	-2.3761	NM_170773	376	1.66
TMEM170B	100113407	transmembrane protein 170B	hsa-miR-182-5p	hsa-miR-182-5p	500	-2.1713	NM_001100829	3575	1.25
DNAJB6	10049	DnaJ heat shock protein family (Hsp40) member B6	hsa-miR-182-5p	hsa-miR-182-5p	500	-2.1713	NM_005494	757	-1.54
GJC1	10052	gap junction protein gamma 1	hsa-miR-182-5p	hsa-miR-182-5p	500	-2.1713	NM_005497	3575	1.25
CTDSP2	10106	CTD small phosphatase 2	hsa-miR-182-5p	hsa-miR-182-5p	500	-2.1713	NM_005730	1712	1.39
TOB1	10140	transducer of ERBB2, 1	hsa-miR-182-5p	hsa-miR-182-5p	500	-2.1713	NM_005749	4115	1.22
FARP1	10160	FERM, ARH/RhoGEF and pleckstrin domain protein 1	hsa-miR-182-5p	hsa-miR-182-5p	500	-2.1713	NM_005766	1028	1.48
WASF2	10163	WAS protein family member 2	hsa-miR-182-5p	hsa-miR-182-5p	500	-2.1713	NM_006990	2511	1.32
FLOT1	10211	flotillin 1	hsa-miR-182-5p	hsa-miR-182-5p	500	-2.1713	NM_005803	2255	-1.34
VAT1	10493	vesicle amine transport 1	hsa-miR-182-5p	hsa-miR-182-5p	500	-2.1713	NM_006373	2944	1.29
ATP5MG	10632	ATP synthase membrane subunit g	hsa-miR-182-5p	hsa-miR-182-5p	500	-2.1713	NM_006476	172	-1.79
GNA13	10672	G protein subunit alpha 13	hsa-miR-182-5p	hsa-miR-182-5p	500	-2.1713	NM_006572	2944	1.29
NCKAP1	10787	NCK associated protein 1	hsa-miR-182-5p	hsa-miR-182-5p	500	-2.1713	NM_205842	2511	-1.32
GJB6	10804	gap junction protein beta 6	hsa-miR-182-5p	hsa-miR-182-5p	500	-2.1713	NM_006783	37	2
FAM107A	11170	family with sequence similarity 107 member A	hsa-miR-182-5p	hsa-miR-182-5p	500	-2.1713	NM_001076778	2511	1.32
FAT3	120114	FAT atypical cadherin 3	hsa-miR-182-5p	hsa-miR-182-5p	500	-2.1713	XM_926199	333	1.68
SLC43A2	124935	solute carrier family 43 member 2	hsa-miR-182-5p	hsa-miR-182-5p	500	-2.1713	NM_152346	4115	1.22
CNTN1	1272	contactin 1	hsa-miR-182-5p	hsa-miR-182-5p	500	-2.1713	NM_001843	4115	-1.22
COL4A1	1282	collagen type IV alpha 1 chain	hsa-miR-182-5p	hsa-miR-182-5p	500	-2.1713	NM_001845	397	1.65
SETD9	133383	SET domain containing 9	hsa-miR-182-5p	hsa-miR-182-5p	500	-2.1713	NM_153706	4334	-1.21
CREB1	1385	cAMP responsive element binding protein 1	hsa-miR-182-5p	hsa-miR-182-5p	500	-2.1713	NM_004379	1085	1.47
CRKL	1399	CRK like proto-oncogene, adaptor protein	hsa-miR-182-5p	hsa-miR-182-5p	500	-2.1713	NM_005207	2511	1.32
SOGA1	140710	suppressor of glucose, autophagy associated 1	hsa-miR-182-5p	hsa-miR-182-5p	500	-2.1713	NM_199181	291	1.7
CSNK1E	1454	casein kinase 1 epsilon	hsa-miR-182-5p	hsa-miR-182-5p	500	-2.1713	NM_152221	2786	1.3
SLC30A7	148867	solute carrier family 30 member 7	hsa-miR-182-5p	hsa-miR-182-5p	500	-2.1713	NM_133496	1085	1.47
FBXO41	150726	F-box protein 41	hsa-miR-182-5p	hsa-miR-182-5p	500	-2.1713	NM_001080410	2255	1.34
DAB2IP	153090	DAB2 interacting protein	hsa-miR-182-5p	hsa-miR-182-5p	500	-2.1713	NM_032552	2146	1.35
DENND1B	163486	DENN domain containing 1B	hsa-miR-182-5p	hsa-miR-182-5p	500	-2.1713	NM_019049	757	1.54
CNST	163882	consortin, connexin sorting protein	hsa-miR-182-5p	hsa-miR-182-5p	500	-2.1713	NM_152609	2511	1.32
PRICKLE2	166336	prickle planar cell polarity protein 2	hsa-miR-182-5p	hsa-miR-182-5p	500	-2.1713	NM_198859	1516	1.41
RASSF6	166824	Ras association domain family member 6	hsa-miR-182-5p	hsa-miR-182-5p	500	-2.1713	NM_177532	259	1.72
DYNC1LI2	1783	dynein cytoplasmic 1 light intermediate chain 2	hsa-miR-182-5p	hsa-miR-182-5p	500	-2.1713	NM_006141	3246	1.27
DSG2	1829	desmoglein 2	hsa-miR-182-5p	hsa-miR-182-5p	500	-2.1713	NM_001943	4115	1.22
HBEGF	1839	heparin binding EGF like growth factor	hsa-miR-182-5p	hsa-miR-182-5p	500	-2.1713	NM_001945	2944	1.29
AHR	196	aryl hydrocarbon receptor	hsa-miR-182-5p	hsa-miR-182-5p	500	-2.1713	NM_001621	572	1.59
AMN1	196394	antagonist of mitotic exit network 1 homolog	hsa-miR-182-5p	hsa-miR-182-5p	500	-2.1713	NM_207337	1085	-1.47
EIF5	1983	eukaryotic translation initiation factor 5	hsa-miR-182-5p	hsa-miR-182-5p	500	-2.1713	NM_001969	1919	-1.37
ABCA2	20	ATP binding cassette subfamily A member 2	hsa-miR-182-5p	hsa-miR-182-5p	500	-2.1713	NM_212533	1230	1.45
CTTN	2017	cortactin	hsa-miR-182-5p	hsa-miR-182-5p	500	-2.1713	NM_138565	3933	-1.23
CCDC125	202243	coiled-coil domain containing 125	hsa-miR-182-5p	hsa-miR-182-5p	500	-2.1713	NM_176816	103	1.84
EPAS1	2034	endothelial PAS domain protein 1	hsa-miR-182-5p	hsa-miR-182-5p	500	-2.1713	NM_001430	1028	1.48
C3orf58	205428	chromosome 3 open reading frame 58	hsa-miR-182-5p	hsa-miR-182-5p	500	-2.1713	NM_173552	4334	1.21
MECOM	2122	MDS1 and EVI1 complex locus	hsa-miR-182-5p	hsa-miR-182-5p	500	-2.1713	NM_005241	3246	1.27
SLC16A9	220963	solute carrier family 16 member 9	hsa-miR-182-5p	hsa-miR-182-5p	500	-2.1713	NM_194298	154	1.8
JMJD1C	221037	jumonji domain containing 1C	hsa-miR-182-5p	hsa-miR-182-5p	500	-2.1713	NM_032776	716	1.55
FAM171A1	221061	family with sequence similarity 171 member A1	hsa-miR-182-5p	hsa-miR-182-5p	500	-2.1713	NM_001010924	1712	1.39
ALDOA	226	aldolase, fructose-bisphosphate A	hsa-miR-182-5p	hsa-miR-182-5p	500	-2.1713	NM_184043	3095	-1.28
ZHX2	22882	zinc fingers and homeoboxes 2	hsa-miR-182-5p	hsa-miR-182-5p	500	-2.1713	NM_014943	1155	1.46
ELL2	22936	elongation factor for RNA polymerase II 2	hsa-miR-182-5p	hsa-miR-182-5p	500	-2.1713	NM_012081	1806	1.38
SPEN	23013	spen family transcriptional repressor	hsa-miR-182-5p	hsa-miR-182-5p	500	-2.1713	NM_015001	572	1.59
PALLD	23022	palladin, cytoskeletal associated protein	hsa-miR-182-5p	hsa-miR-182-5p	500	-2.1713	NM_016081	2146	1.35
PDZD2	23037	PDZ domain containing 2	hsa-miR-182-5p	hsa-miR-182-5p	500	-2.1713	NM_178140	1622	1.4
FOXO1	2308	forkhead box O1	hsa-miR-182-5p	hsa-miR-182-5p	500	-2.1713	NM_002015	1806	1.38
FOXO3	2309	forkhead box O3	hsa-miR-182-5p	hsa-miR-182-5p	500	-2.1713	NM_201559	967	1.49
FLNB	2317	filamin B	hsa-miR-182-5p	hsa-miR-182-5p	500	-2.1713	NM_001457	2511	1.32
ZCCHC14	23174	zinc finger CCHC-type containing 14	hsa-miR-182-5p	hsa-miR-182-5p	500	-2.1713	NM_015144	2146	1.35
RGL1	23179	ral guanine nucleotide dissociation stimulator like 1	hsa-miR-182-5p	hsa-miR-182-5p	500	-2.1713	NM_015149	3095	1.28
RFTN1	23180	raftlin, lipid raft linker 1	hsa-miR-182-5p	hsa-miR-182-5p	500	-2.1713	NM_015150	117	1.83
FAM168A	23201	family with sequence similarity 168 member A	hsa-miR-182-5p	hsa-miR-182-5p	500	-2.1713	D87470	2381	1.33
COBL	23242	cordon-bleu WH2 repeat protein	hsa-miR-182-5p	hsa-miR-182-5p	500	-2.1713	NM_015198	2511	1.32
CAMSAP2	23271	calmodulin regulated spectrin associated protein family member 2	hsa-miR-182-5p	hsa-miR-182-5p	500	-2.1713	NM_203459	1919	1.37
SIN3B	23309	SIN3 transcription regulator family member B	hsa-miR-182-5p	hsa-miR-182-5p	500	-2.1713	NM_015260	3246	1.27
PPP1R13B	23368	protein phosphatase 1 regulatory subunit 13B	hsa-miR-182-5p	hsa-miR-182-5p	500	-2.1713	NM_015316	1230	1.45
CRTC1	23373	CREB regulated transcription coactivator 1	hsa-miR-182-5p	hsa-miR-182-5p	500	-2.1713	NM_015321	4334	1.21
SIK3	23387	SIK family kinase 3	hsa-miR-182-5p	hsa-miR-182-5p	500	-2.1713	NM_025164	1919	1.37
FNTA	2339	farnesyltransferase, CAAX box, alpha	hsa-miR-182-5p	hsa-miR-182-5p	500	-2.1713	NM_002027	2255	-1.34
SH3BP4	23677	SH3 domain binding protein 4	hsa-miR-182-5p	hsa-miR-182-5p	500	-2.1713	NM_014521	1712	1.39
CADM1	23705	cell adhesion molecule 1	hsa-miR-182-5p	hsa-miR-182-5p	500	-2.1713	NM_014333	832	1.52
GABRA1	2554	gamma-aminobutyric acid type A receptor alpha1 subunit	hsa-miR-182-5p	hsa-miR-182-5p	500	-2.1713	NM_000806	757	-1.54
GABRB1	2560	gamma-aminobutyric acid type A receptor beta1 subunit	hsa-miR-182-5p	hsa-miR-182-5p	500	-2.1713	NM_000812	333	1.68
MOB4	25843	MOB family member 4, phocein	hsa-miR-182-5p	hsa-miR-182-5p	500	-2.1713	NM_001100819	333	-1.68
PNKD	25953	paroxysmal nonkinesigenic dyskinesia	hsa-miR-182-5p	hsa-miR-182-5p	500	-2.1713	NM_015488	967	-1.49
CHMP2B	25978	charged multivesicular body protein 2B	hsa-miR-182-5p	hsa-miR-182-5p	500	-2.1713	NM_014043	2644	-1.31
LRIG1	26018	leucine rich repeats and immunoglobulin like domains 1	hsa-miR-182-5p	hsa-miR-182-5p	500	-2.1713	NM_015541	1298	1.44
LRP10	26020	LDL receptor related protein 10	hsa-miR-182-5p	hsa-miR-182-5p	500	-2.1713	NM_014045	2644	1.31
WIPI2	26100	WD repeat domain, phosphoinositide interacting 2	hsa-miR-182-5p	hsa-miR-182-5p	500	-2.1713	NM_016003	2644	1.31
SEZ6L2	26470	seizure related 6 homolog like 2	hsa-miR-182-5p	hsa-miR-182-5p	500	-2.1713	NM_201575	2944	1.29
INTS6	26512	integrator complex subunit 6	hsa-miR-182-5p	hsa-miR-182-5p	500	-2.1713	NM_001039937	918	1.5
TIMM9	26520	translocase of inner mitochondrial membrane 9	hsa-miR-182-5p	hsa-miR-182-5p	500	-2.1713	NM_012460	3933	-1.23
RANBP6	26953	RAN binding protein 6	hsa-miR-182-5p	hsa-miR-182-5p	500	-2.1713	NM_012416	3575	-1.25
GJB2	2706	gap junction protein beta 2	hsa-miR-182-5p	hsa-miR-182-5p	500	-2.1713	NM_004004	967	1.49
BHLHE22	27319	basic helix-loop-helix family member e22	hsa-miR-182-5p	hsa-miR-182-5p	500	-2.1713	NM_152414	242	-1.73
GNAO1	2775	G protein subunit alpha o1	hsa-miR-182-5p	hsa-miR-182-5p	500	-2.1713	NM_020988	333	1.68
SLCO3A1	28232	solute carrier organic anion transporter family member 3A1	hsa-miR-182-5p	hsa-miR-182-5p	500	-2.1713	NM_013272	3095	1.28
MKX	283078	mohawk homeobox	hsa-miR-182-5p	hsa-miR-182-5p	500	-2.1713	NM_173576	2786	1.3
MICU3	286097	mitochondrial calcium uptake family member 3	hsa-miR-182-5p	hsa-miR-182-5p	500	-2.1713	NM_181723	4115	-1.22
TRIQK	286144	triple QxxK/R motif containing	hsa-miR-182-5p	hsa-miR-182-5p	500	-2.1713	NR_015339	3405	-1.26
GRB2	2885	growth factor receptor bound protein 2	hsa-miR-182-5p	hsa-miR-182-5p	500	-2.1713	NM_002086	2381	-1.33
KLF15	28999	Kruppel like factor 15	hsa-miR-182-5p	hsa-miR-182-5p	500	-2.1713	NM_014079	2944	1.29
ZBTB44	29068	zinc finger and BTB domain containing 44	hsa-miR-182-5p	hsa-miR-182-5p	500	-2.1713	NM_014155	1363	1.43
CCDC59	29080	coiled-coil domain containing 59	hsa-miR-182-5p	hsa-miR-182-5p	500	-2.1713	NM_014167	2644	-1.31
TAGLN3	29114	transgelin 3	hsa-miR-182-5p	hsa-miR-182-5p	500	-2.1713	NM_001008273	79	-1.89
FAM216A	29902	family with sequence similarity 216 member A	hsa-miR-182-5p	hsa-miR-182-5p	500	-2.1713	NM_013300	222	-1.74
CERS2	29956	ceramide synthase 2	hsa-miR-182-5p	hsa-miR-182-5p	500	-2.1713	NM_181746	2786	1.3
SH3KBP1	30011	SH3 domain containing kinase binding protein 1	hsa-miR-182-5p	hsa-miR-182-5p	500	-2.1713	NM_031892	2644	1.31
UBE2K	3093	ubiquitin conjugating enzyme E2 K	hsa-miR-182-5p	hsa-miR-182-5p	500	-2.1713	NM_005339	3246	-1.27
ANXA11	311	annexin A11	hsa-miR-182-5p	hsa-miR-182-5p	500	-2.1713	NM_145869	4568	1.2
HES1	3280	hes family bHLH transcription factor 1	hsa-miR-182-5p	hsa-miR-182-5p	500	-2.1713	NM_005524	3933	1.23
ARPIN	348110	actin related protein 2/3 complex inhibitor	hsa-miR-182-5p	hsa-miR-182-5p	500	-2.1713	XM_001721688	792	1.53
ARF4	378	ADP ribosylation factor 4	hsa-miR-182-5p	hsa-miR-182-5p	500	-2.1713	NM_001660	1363	-1.43
KCNN3	3782	potassium calcium-activated channel subfamily N member 3	hsa-miR-182-5p	hsa-miR-182-5p	500	-2.1713	NM_002249	4115	1.22
TMEM189	387521	transmembrane protein 189	hsa-miR-182-5p	hsa-miR-182-5p	500	-2.1713	NM_199129	2786	1.3
STMND1	401236	stathmin domain containing 1	hsa-miR-182-5p	hsa-miR-182-5p	500	-2.1713	XM_939163	3575	1.25
LPP	4026	LIM domain containing preferred translocation partner in lipoma	hsa-miR-182-5p	hsa-miR-182-5p	500	-2.1713	NM_005578	242	1.73
SMAD7	4092	SMAD family member 7	hsa-miR-182-5p	hsa-miR-182-5p	500	-2.1713	NM_005904	4334	1.21
MMP16	4325	matrix metallopeptidase 16	hsa-miR-182-5p	hsa-miR-182-5p	500	-2.1713	AL136588	1919	1.37
ALDH6A1	4329	aldehyde dehydrogenase 6 family member A1	hsa-miR-182-5p	hsa-miR-182-5p	500	-2.1713	NM_005589	877	1.51
MSN	4478	moesin	hsa-miR-182-5p	hsa-miR-182-5p	500	-2.1713	NM_002444	1155	1.46
TRIM37	4591	tripartite motif containing 37	hsa-miR-182-5p	hsa-miR-182-5p	500	-2.1713	NM_015294	291	-1.7
MYO1D	4642	myosin ID	hsa-miR-182-5p	hsa-miR-182-5p	500	-2.1713	NM_015194	3757	1.24
NFIC	4782	nuclear factor I C	hsa-miR-182-5p	hsa-miR-182-5p	500	-2.1713	NM_205843	449	1.63
NKX2-2	4821	NK2 homeobox 2	hsa-miR-182-5p	hsa-miR-182-5p	500	-2.1713	NM_002509	1448	1.42
ATP1B3	483	ATPase Na+/K+ transporting subunit beta 3	hsa-miR-182-5p	hsa-miR-182-5p	500	-2.1713	NM_001679	1085	-1.47
NME2	4831	NME/NM23 nucleoside diphosphate kinase 2	hsa-miR-182-5p	hsa-miR-182-5p	500	-2.1713	NM_001018137	4568	-1.2
NPTX1	4884	neuronal pentraxin 1	hsa-miR-182-5p	hsa-miR-182-5p	500	-2.1713	NM_002522	2030	-1.36
NPTX2	4885	neuronal pentraxin 2	hsa-miR-182-5p	hsa-miR-182-5p	500	-2.1713	NM_002523	1363	1.43
NRCAM	4897	neuronal cell adhesion molecule	hsa-miR-182-5p	hsa-miR-182-5p	500	-2.1713	NM_005010	2146	1.35
ASAP1	50807	ArfGAP with SH3 domain, ankyrin repeat and PH domain 1	hsa-miR-182-5p	hsa-miR-182-5p	500	-2.1713	NM_018482	667	1.56
PCCA	5095	propionyl-CoA carboxylase alpha subunit	hsa-miR-182-5p	hsa-miR-182-5p	500	-2.1713	NM_000282	3095	-1.28
MTERF3	51001	mitochondrial transcription termination factor 3	hsa-miR-182-5p	hsa-miR-182-5p	500	-2.1713	NM_015942	3575	-1.25
NMD3	51068	NMD3 ribosome export adaptor	hsa-miR-182-5p	hsa-miR-182-5p	500	-2.1713	NM_015938	2146	-1.35
PAIP2	51247	poly(A) binding protein interacting protein 2	hsa-miR-182-5p	hsa-miR-182-5p	500	-2.1713	NM_001033112	1230	-1.45
TBC1D7	51256	TBC1 domain family member 7	hsa-miR-182-5p	hsa-miR-182-5p	500	-2.1713	NM_016495	3405	-1.26
FAM53C	51307	family with sequence similarity 53 member C	hsa-miR-182-5p	hsa-miR-182-5p	500	-2.1713	NM_016605	2786	1.3
PHF21A	51317	PHD finger protein 21A	hsa-miR-182-5p	hsa-miR-182-5p	500	-2.1713	NM_016621	1155	1.46
PDGFRA	5156	platelet derived growth factor receptor alpha	hsa-miR-182-5p	hsa-miR-182-5p	500	-2.1713	NM_006206	190	1.76
FAM49B	51571	family with sequence similarity 49 member B	hsa-miR-182-5p	hsa-miR-182-5p	500	-2.1713	NM_016623	3757	-1.24
PPIL1	51645	peptidylprolyl isomerase like 1	hsa-miR-182-5p	hsa-miR-182-5p	500	-2.1713	NM_016059	347	-1.67
PDK4	5166	pyruvate dehydrogenase kinase 4	hsa-miR-182-5p	hsa-miR-182-5p	500	-2.1713	NM_002612	117	1.83
RAB23	51715	RAB23, member RAS oncogene family	hsa-miR-182-5p	hsa-miR-182-5p	500	-2.1713	NM_016277	3933	-1.23
ATP8A2	51761	ATPase phospholipid transporting 8A2	hsa-miR-182-5p	hsa-miR-182-5p	500	-2.1713	NM_016529	2644	1.31
MAP3K20	51776	mitogen-activated protein kinase kinase kinase 20	hsa-miR-182-5p	hsa-miR-182-5p	500	-2.1713	NM_133646	1298	1.44
PHKA2	5256	phosphorylase kinase regulatory subunit alpha 2	hsa-miR-182-5p	hsa-miR-182-5p	500	-2.1713	NM_000292	1516	1.41
PIK3R1	5295	phosphoinositide-3-kinase regulatory subunit 1	hsa-miR-182-5p	hsa-miR-182-5p	500	-2.1713	NM_181523	540	1.6
BCL11A	53335	B cell CLL/lymphoma 11A	hsa-miR-182-5p	hsa-miR-182-5p	500	-2.1713	NM_022893	3246	1.27
PLD1	5337	phospholipase D1	hsa-miR-182-5p	hsa-miR-182-5p	500	-2.1713	NM_002662	3405	1.26
PLOD2	5352	procollagen-lysine,2-oxoglutarate 5-dioxygenase 2	hsa-miR-182-5p	hsa-miR-182-5p	500	-2.1713	NM_000935	319	1.69
ADAM22	53616	ADAM metallopeptidase domain 22	hsa-miR-182-5p	hsa-miR-182-5p	500	-2.1713	NM_021723	3246	1.27
PMP2	5375	peripheral myelin protein 2	hsa-miR-182-5p	hsa-miR-182-5p	500	-2.1713	NM_002677	53	1.95
POU2F1	5451	POU class 2 homeobox 1	hsa-miR-182-5p	hsa-miR-182-5p	500	-2.1713	NM_002697	918	1.5
PCDH18	54510	protocadherin 18	hsa-miR-182-5p	hsa-miR-182-5p	500	-2.1713	NM_019035	2146	1.35
HMGCLL1	54511	3-hydroxymethyl-3-methylglutaryl-CoA lyase like 1	hsa-miR-182-5p	hsa-miR-182-5p	500	-2.1713	NM_019036	3095	-1.28
FNBP1L	54874	formin binding protein 1 like	hsa-miR-182-5p	hsa-miR-182-5p	500	-2.1713	NM_001024948	2381	1.33
PPM1A	5494	protein phosphatase, Mg2+/Mn2+ dependent 1A	hsa-miR-182-5p	hsa-miR-182-5p	500	-2.1713	NM_177952	2255	-1.34
PARPBP	55010	PARP1 binding protein	hsa-miR-182-5p	hsa-miR-182-5p	500	-2.1713	NM_017915	4568	-1.2
PHIP	55023	pleckstrin homology domain interacting protein	hsa-miR-182-5p	hsa-miR-182-5p	500	-2.1713	BX537762	1806	1.38
FBXW7	55294	F-box and WD repeat domain containing 7	hsa-miR-182-5p	hsa-miR-182-5p	500	-2.1713	NM_018315	3246	-1.27
ACER3	55331	alkaline ceramidase 3	hsa-miR-182-5p	hsa-miR-182-5p	500	-2.1713	NM_018367	3933	1.23
PRKACB	5567	protein kinase cAMP-activated catalytic subunit beta	hsa-miR-182-5p	hsa-miR-182-5p	500	-2.1713	NM_002731	1028	-1.48
PKIB	5570	cAMP-dependent protein kinase inhibitor beta	hsa-miR-182-5p	hsa-miR-182-5p	500	-2.1713	NM_032471	1622	-1.4
CCDC88A	55704	coiled-coil domain containing 88A	hsa-miR-182-5p	hsa-miR-182-5p	500	-2.1713	NM_018084	1516	1.41
PRKAR1A	5573	protein kinase cAMP-dependent type I regulatory subunit alpha	hsa-miR-182-5p	hsa-miR-182-5p	500	-2.1713	NM_002734	716	1.55
EAPP	55837	E2F associated phosphoprotein	hsa-miR-182-5p	hsa-miR-182-5p	500	-2.1713	NM_018453	1155	-1.46
ZC3H15	55854	zinc finger CCCH-type containing 15	hsa-miR-182-5p	hsa-miR-182-5p	500	-2.1713	NM_018471	1363	-1.43
MAPK9	5601	mitogen-activated protein kinase 9	hsa-miR-182-5p	hsa-miR-182-5p	500	-2.1713	NM_002752	667	-1.56
TCEAL7	56849	transcription elongation factor A like 7	hsa-miR-182-5p	hsa-miR-182-5p	500	-2.1713	NM_152278	274	-1.71
KCMF1	56888	potassium channel modulatory factor 1	hsa-miR-182-5p	hsa-miR-182-5p	500	-2.1713	XM_001133393	2381	-1.33
AGPAT4	56895	1-acylglycerol-3-phosphate O-acyltransferase 4	hsa-miR-182-5p	hsa-miR-182-5p	500	-2.1713	NM_020133	1230	1.45
SPIRE1	56907	spire type actin nucleation factor 1	hsa-miR-182-5p	hsa-miR-182-5p	500	-2.1713	NM_020148	3095	1.28
FEM1C	56929	fem-1 homolog C	hsa-miR-182-5p	hsa-miR-182-5p	500	-2.1713	NM_020177	1085	1.47
STOX2	56977	storkhead box 2	hsa-miR-182-5p	hsa-miR-182-5p	500	-2.1713	NM_020225	190	1.76
CIAPIN1	57019	cytokine induced apoptosis inhibitor 1	hsa-miR-182-5p	hsa-miR-182-5p	500	-2.1713	NM_020313	2511	-1.32
C12orf4	57102	chromosome 12 open reading frame 4	hsa-miR-182-5p	hsa-miR-182-5p	500	-2.1713	NM_020374	637	-1.57
RTN4	57142	reticulon 4	hsa-miR-182-5p	hsa-miR-182-5p	500	-2.1713	NM_007008	2	-3.07
SLC44A2	57153	solute carrier family 44 member 2	hsa-miR-182-5p	hsa-miR-182-5p	500	-2.1713	NM_020428	1363	1.43
MTA3	57504	metastasis associated 1 family member 3	hsa-miR-182-5p	hsa-miR-182-5p	500	-2.1713	XM_001725085	4334	1.21
HECW2	57520	HECT, C2 and WW domain containing E3 ubiquitin protein ligase 2	hsa-miR-182-5p	hsa-miR-182-5p	500	-2.1713	NM_020760	832	1.52
NUFIP2	57532	NUFIP2, FMR1 interacting protein 2	hsa-miR-182-5p	hsa-miR-182-5p	500	-2.1713	NM_020772	1155	1.46
ZFP14	57677	ZFP14 zinc finger protein	hsa-miR-182-5p	hsa-miR-182-5p	500	-2.1713	NM_020917	3246	1.27
PTPN4	5775	protein tyrosine phosphatase, non-receptor type 4	hsa-miR-182-5p	hsa-miR-182-5p	500	-2.1713	NM_002830	3933	1.23
PTPRG	5793	protein tyrosine phosphatase, receptor type G	hsa-miR-182-5p	hsa-miR-182-5p	500	-2.1713	NM_002841	4334	1.21
RAB2A	5862	RAB2A, member RAS oncogene family	hsa-miR-182-5p	hsa-miR-182-5p	500	-2.1713	AL137321	1806	-1.38
RALB	5899	RAS like proto-oncogene B	hsa-miR-182-5p	hsa-miR-182-5p	500	-2.1713	NM_002881	3575	-1.25
BCL2	596	BCL2, apoptosis regulator	hsa-miR-182-5p	hsa-miR-182-5p	500	-2.1713	NM_000633	2644	1.31
RDX	5962	radixin	hsa-miR-182-5p	hsa-miR-182-5p	500	-2.1713	NM_002906	3757	1.24
RPL15	6138	ribosomal protein L15	hsa-miR-182-5p	hsa-miR-182-5p	500	-2.1713	NM_002948	1448	-1.42
RYR3	6263	ryanodine receptor 3	hsa-miR-182-5p	hsa-miR-182-5p	500	-2.1713	NM_001036	1622	1.4
SORT1	6272	sortilin 1	hsa-miR-182-5p	hsa-miR-182-5p	500	-2.1713	NM_002959	832	1.52
ATXN1	6310	ataxin 1	hsa-miR-182-5p	hsa-miR-182-5p	500	-2.1713	NM_000332	1622	1.4
SCN1B	6324	sodium voltage-gated channel beta subunit 1	hsa-miR-182-5p	hsa-miR-182-5p	500	-2.1713	NM_001037	20	-2.15
SCN2A	6326	sodium voltage-gated channel alpha subunit 2	hsa-miR-182-5p	hsa-miR-182-5p	500	-2.1713	NM_001040142	376	1.66
PRDM1	639	PR/SET domain 1	hsa-miR-182-5p	hsa-miR-182-5p	500	-2.1713	NM_001198	3933	1.23
SNX16	64089	sorting nexin 16	hsa-miR-182-5p	hsa-miR-182-5p	500	-2.1713	NM_022133	3757	1.24
UNKL	64718	unkempt family like zinc finger	hsa-miR-182-5p	hsa-miR-182-5p	500	-2.1713	NM_023076	3933	1.23
TNS3	64759	tensin 3	hsa-miR-182-5p	hsa-miR-182-5p	500	-2.1713	NM_022748	1806	1.38
FNDC3B	64778	fibronectin type III domain containing 3B	hsa-miR-182-5p	hsa-miR-182-5p	500	-2.1713	NM_001135095	3757	1.24
REEP1	65055	receptor accessory protein 1	hsa-miR-182-5p	hsa-miR-182-5p	500	-2.1713	NM_022912	3575	-1.25
SLC2A3	6515	solute carrier family 2 member 3	hsa-miR-182-5p	hsa-miR-182-5p	500	-2.1713	NM_006931	1806	1.38
NME1-NME2	654364	NME1-NME2 readthrough	hsa-miR-182-5p	hsa-miR-182-5p	500	-2.1713	NM_001018136	2030	-1.36
BMPR1B	658	bone morphogenetic protein receptor type 1B	hsa-miR-182-5p	hsa-miR-182-5p	500	-2.1713	CF454867	3095	1.28
ZFP36L1	677	ZFP36 ring finger protein like 1	hsa-miR-182-5p	hsa-miR-182-5p	500	-2.1713	NM_004926	716	1.55
STX5	6811	syntaxin 5	hsa-miR-182-5p	hsa-miR-182-5p	500	-2.1713	NM_003164	2255	-1.34
SYPL1	6856	synaptophysin like 1	hsa-miR-182-5p	hsa-miR-182-5p	500	-2.1713	NM_182715	2786	1.3
TACC1	6867	transforming acidic coiled-coil containing protein 1	hsa-miR-182-5p	hsa-miR-182-5p	500	-2.1713	NM_006283	1806	1.38
MLX	6945	MLX, MAX dimerization protein	hsa-miR-182-5p	hsa-miR-182-5p	500	-2.1713	NM_198204	3575	-1.25
DYNLT3	6990	dynein light chain Tctex-type 3	hsa-miR-182-5p	hsa-miR-182-5p	500	-2.1713	NM_006520	3095	-1.28
TMOD1	7111	tropomodulin 1	hsa-miR-182-5p	hsa-miR-182-5p	500	-2.1713	NM_003275	2944	-1.29
TSNAX	7257	translin associated factor X	hsa-miR-182-5p	hsa-miR-182-5p	500	-2.1713	NM_005999	22	-2.13
MORN2	729967	MORN repeat containing 2	hsa-miR-182-5p	hsa-miR-182-5p	500	-2.1713	NM_194270	3757	-1.24
TMEM229A	730130	transmembrane protein 229A	hsa-miR-182-5p	hsa-miR-182-5p	500	-2.1713	CD678339	3933	1.23
VCL	7414	vinculin	hsa-miR-182-5p	hsa-miR-182-5p	500	-2.1713	NM_014000	449	1.63
WIPF1	7456	WAS/WASL interacting protein family member 1	hsa-miR-182-5p	hsa-miR-182-5p	500	-2.1713	NM_003387	2644	1.31
YES1	7525	YES proto-oncogene 1, Src family tyrosine kinase	hsa-miR-182-5p	hsa-miR-182-5p	500	-2.1713	NM_005433	918	1.5
ZFP36	7538	ZFP36 ring finger protein	hsa-miR-182-5p	hsa-miR-182-5p	500	-2.1713	NM_003407	117	1.83
TMEM50B	757	transmembrane protein 50B	hsa-miR-182-5p	hsa-miR-182-5p	500	-2.1713	NM_006134	4334	-1.21
FYCO1	79443	FYVE and coiled-coil domain containing 1	hsa-miR-182-5p	hsa-miR-182-5p	500	-2.1713	NM_024513	3575	1.25
ALG13	79868	ALG13, UDP-N-acetylglucosaminyltransferase subunit	hsa-miR-182-5p	hsa-miR-182-5p	500	-2.1713	NM_018466	1806	-1.38
MAP9	79884	microtubule associated protein 9	hsa-miR-182-5p	hsa-miR-182-5p	500	-2.1713	NM_001039580	2511	1.32
CALD1	800	caldesmon 1	hsa-miR-182-5p	hsa-miR-182-5p	500	-2.1713	NM_033140	4568	1.2
CCDC92	80212	coiled-coil domain containing 92	hsa-miR-182-5p	hsa-miR-182-5p	500	-2.1713	NM_025140	3575	1.25
TM2D3	80213	TM2 domain containing 3	hsa-miR-182-5p	hsa-miR-182-5p	500	-2.1713	NM_078474	2381	-1.33
MED28	80306	mediator complex subunit 28	hsa-miR-182-5p	hsa-miR-182-5p	500	-2.1713	NM_025205	3095	-1.28
TTYH3	80727	tweety family member 3	hsa-miR-182-5p	hsa-miR-182-5p	500	-2.1713	NM_025250	2030	1.36
SNX27	81609	sorting nexin family member 27	hsa-miR-182-5p	hsa-miR-182-5p	500	-2.1713	NM_030918	3246	1.27
MAP1LC3B	81631	microtubule associated protein 1 light chain 3 beta	hsa-miR-182-5p	hsa-miR-182-5p	500	-2.1713	NM_022818	3095	-1.28
CASP2	835	caspase 2	hsa-miR-182-5p	hsa-miR-182-5p	500	-2.1713	NM_032982	3575	1.25
COG3	83548	component of oligomeric golgi complex 3	hsa-miR-182-5p	hsa-miR-182-5p	500	-2.1713	NM_031431	4334	-1.21
FAM167A	83648	family with sequence similarity 167 member A	hsa-miR-182-5p	hsa-miR-182-5p	500	-2.1713	NM_053279	540	1.6
BRMS1L	84312	breast cancer metastasis-suppressor 1 like	hsa-miR-182-5p	hsa-miR-182-5p	500	-2.1713	NM_032352	757	-1.54
DYRK2	8445	dual specificity tyrosine phosphorylation regulated kinase 2	hsa-miR-182-5p	hsa-miR-182-5p	500	-2.1713	NM_003583	1298	1.44
KLF11	8462	Kruppel like factor 11	hsa-miR-182-5p	hsa-miR-182-5p	500	-2.1713	XM_001129527	3757	1.24
OGT	8473	O-linked N-acetylglucosamine (GlcNAc) transferase	hsa-miR-182-5p	hsa-miR-182-5p	500	-2.1713	NM_181672	2944	-1.29
UBASH3B	84959	ubiquitin associated and SH3 domain containing B	hsa-miR-182-5p	hsa-miR-182-5p	500	-2.1713	NM_032873	1230	-1.45
RHPN2	85415	rhophilin Rho GTPase binding protein 2	hsa-miR-182-5p	hsa-miR-182-5p	500	-2.1713	NM_033103	1806	1.38
DIXDC1	85458	DIX domain containing 1	hsa-miR-182-5p	hsa-miR-182-5p	500	-2.1713	NM_001037954	3095	-1.28
SSH2	85464	slingshot protein phosphatase 2	hsa-miR-182-5p	hsa-miR-182-5p	500	-2.1713	NM_033389	2944	1.29
DENR	8562	density regulated re-initiation and release factor	hsa-miR-182-5p	hsa-miR-182-5p	500	-2.1713	NM_003677	93	1.86
KHSRP	8570	KH-type splicing regulatory protein	hsa-miR-182-5p	hsa-miR-182-5p	500	-2.1713	NM_003685	1622	1.4
NCOA1	8648	nuclear receptor coactivator 1	hsa-miR-182-5p	hsa-miR-182-5p	500	-2.1713	NM_147223	2030	1.36
SNX4	8723	sorting nexin 4	hsa-miR-182-5p	hsa-miR-182-5p	500	-2.1713	NM_003794	2944	-1.29
RIOK3	8780	RIO kinase 3	hsa-miR-182-5p	hsa-miR-182-5p	500	-2.1713	NM_003831	2644	-1.31
STK19	8859	serine/threonine kinase 19	hsa-miR-182-5p	hsa-miR-182-5p	500	-2.1713	NM_004197	2381	-1.33
ARHGEF7	8874	Rho guanine nucleotide exchange factor 7	hsa-miR-182-5p	hsa-miR-182-5p	500	-2.1713	NM_003899	4115	1.22
PLOD3	8985	procollagen-lysine,2-oxoglutarate 5-dioxygenase 3	hsa-miR-182-5p	hsa-miR-182-5p	500	-2.1713	NM_001084	1230	1.45
MVB12B	89853	multivesicular body subunit 12B	hsa-miR-182-5p	hsa-miR-182-5p	500	-2.1713	NM_033446	2255	1.34
FAM110B	90362	family with sequence similarity 110 member B	hsa-miR-182-5p	hsa-miR-182-5p	500	-2.1713	NM_147189	4334	1.21
STARD13	90627	StAR related lipid transfer domain containing 13	hsa-miR-182-5p	hsa-miR-182-5p	500	-2.1713	NM_178006	3405	1.26
ARHGEF2	9181	Rho/Rac guanine nucleotide exchange factor 2	hsa-miR-182-5p	hsa-miR-182-5p	500	-2.1713	NM_004723	2511	1.32
XPR1	9213	xenotropic and polytropic retrovirus receptor 1	hsa-miR-182-5p	hsa-miR-182-5p	500	-2.1713	NM_004736	2511	1.32
CACNA2D2	9254	calcium voltage-gated channel auxiliary subunit alpha2delta 2	hsa-miR-182-5p	hsa-miR-182-5p	500	-2.1713	NM_006030	3246	1.27
QKI	9444	QKI, KH domain containing RNA binding	hsa-miR-182-5p	hsa-miR-182-5p	500	-2.1713	NM_006775	2511	1.32
SLC4A8	9498	solute carrier family 4 member 8	hsa-miR-182-5p	hsa-miR-182-5p	500	-2.1713	NM_004858	1712	1.39
LITAF	9516	lipopolysaccharide induced TNF factor	hsa-miR-182-5p	hsa-miR-182-5p	500	-2.1713	NM_004862	1919	1.37
MORF4L2	9643	mortality factor 4 like 2	hsa-miR-182-5p	hsa-miR-182-5p	500	-2.1713	NM_012286	667	-1.56
CD59	966	CD59 molecule (CD59 blood group)	hsa-miR-182-5p	hsa-miR-182-5p	500	-2.1713	NM_000611	2944	1.29
N4BP1	9683	NEDD4 binding protein 1	hsa-miR-182-5p	hsa-miR-182-5p	500	-2.1713	NM_153029	4334	1.21
RAPGEF5	9771	Rap guanine nucleotide exchange factor 5	hsa-miR-182-5p	hsa-miR-182-5p	500	-2.1713	NM_012294	716	1.55
SNX17	9784	sorting nexin 17	hsa-miR-182-5p	hsa-miR-182-5p	500	-2.1713	NM_014748	3095	-1.28
MTSS1	9788	MTSS1, I-BAR domain containing	hsa-miR-182-5p	hsa-miR-182-5p	500	-2.1713	NM_014751	1085	1.47
TOMM20	9804	translocase of outer mitochondrial membrane 20	hsa-miR-182-5p	hsa-miR-182-5p	500	-2.1713	NM_014765	667	-1.56
ELMO1	9844	engulfment and cell motility 1	hsa-miR-182-5p	hsa-miR-182-5p	500	-2.1713	NM_130442	397	-1.65
PJA2	9867	praja ring finger ubiquitin ligase 2	hsa-miR-182-5p	hsa-miR-182-5p	500	-2.1713	NM_014819	3933	1.23
NUAK1	9891	NUAK family kinase 1	hsa-miR-182-5p	hsa-miR-182-5p	500	-2.1713	NM_014840	259	1.72
SLC23A2	9962	solute carrier family 23 member 2	hsa-miR-182-5p	hsa-miR-182-5p	500	-2.1713	NM_203327	4568	1.2
DGCR2	9993	DiGeorge syndrome critical region gene 2	hsa-miR-182-5p	hsa-miR-182-5p	500	-2.1713	NM_005137	1712	1.39
CDS1	1040	CDP-diacylglycerol synthase 1	hsa-miR-19a-3p	hsa-miR-19a-3p	600	2.1211	NM_001263	2786	1.3
ZER1	10444	zyg-11 related cell cycle regulator	hsa-miR-19a-3p	hsa-miR-19a-3p	600	2.1211	NM_006336	2511	1.32
SIVA1	10572	SIVA1 apoptosis inducing factor	hsa-miR-19a-3p	hsa-miR-19a-3p	600	2.1211	NM_021709	757	-1.54
ZMYND11	10771	zinc finger MYND-type containing 11	hsa-miR-19a-3p	hsa-miR-19a-3p	600	2.1211	NM_006624	3246	1.27
FASTK	10922	Fas activated serine/threonine kinase	hsa-miR-19a-3p	hsa-miR-19a-3p	600	2.1211	NM_006712	2786	-1.3
SUB1	10923	SUB1 homolog, transcriptional regulator	hsa-miR-19a-3p	hsa-miR-19a-3p	600	2.1211	NM_006713	832	-1.52
ADRM1	11047	adhesion regulating molecule 1	hsa-miR-19a-3p	hsa-miR-19a-3p	600	2.1211	NM_175573	2786	-1.3
CHP1	11261	calcineurin like EF-hand protein 1	hsa-miR-19a-3p	hsa-miR-19a-3p	600	2.1211	NM_007236	2944	-1.29
MBD6	114785	methyl-CpG binding domain protein 6	hsa-miR-19a-3p	hsa-miR-19a-3p	600	2.1211	NM_052897	4115	1.22
FBXO32	114907	F-box protein 32	hsa-miR-19a-3p	hsa-miR-19a-3p	600	2.1211	NM_148177	792	1.53
CLCN6	1185	chloride voltage-gated channel 6	hsa-miR-19a-3p	hsa-miR-19a-3p	600	2.1211	NM_021737	2786	1.3
CPXM2	119587	carboxypeptidase X, M14 family member 2	hsa-miR-19a-3p	hsa-miR-19a-3p	600	2.1211	NM_198148	3095	1.28
NIPA1	123606	non imprinted in Prader-Willi/Angelman syndrome 1	hsa-miR-19a-3p	hsa-miR-19a-3p	600	2.1211	NM_144599	2644	1.31
ICA1L	130026	islet cell autoantigen 1 like	hsa-miR-19a-3p	hsa-miR-19a-3p	600	2.1211	NM_178231	190	1.76
ZBTB46	140685	zinc finger and BTB domain containing 46	hsa-miR-19a-3p	hsa-miR-19a-3p	600	2.1211	NM_025224	2255	1.34
CS	1431	citrate synthase	hsa-miR-19a-3p	hsa-miR-19a-3p	600	2.1211	NM_004077	2511	-1.32
FAM76B	143684	family with sequence similarity 76 member B	hsa-miR-19a-3p	hsa-miR-19a-3p	600	2.1211	NM_144664	4568	-1.2
CUX1	1523	cut like homeobox 1	hsa-miR-19a-3p	hsa-miR-19a-3p	600	2.1211	NM_181552	259	1.72
ZNF827	152485	zinc finger protein 827	hsa-miR-19a-3p	hsa-miR-19a-3p	600	2.1211	NM_178835	507	1.61
FMC1	154791	formation of mitochondrial complex V assembly factor 1 homolog	hsa-miR-19a-3p	hsa-miR-19a-3p	600	2.1211	NM_197964	1516	-1.41
ADSS	159	adenylosuccinate synthase	hsa-miR-19a-3p	hsa-miR-19a-3p	600	2.1211	NM_001126	3246	-1.27
DAG1	1605	dystroglycan 1	hsa-miR-19a-3p	hsa-miR-19a-3p	600	2.1211	NM_004393	3095	1.28
DGKG	1608	diacylglycerol kinase gamma	hsa-miR-19a-3p	hsa-miR-19a-3p	600	2.1211	NM_001080745	3757	1.24
DBN1	1627	drebrin 1	hsa-miR-19a-3p	hsa-miR-19a-3p	600	2.1211	NM_004395	3757	1.24
DBT	1629	dihydrolipoamide branched chain transacylase E2	hsa-miR-19a-3p	hsa-miR-19a-3p	600	2.1211	NM_001918	3933	1.23
ZNF721	170960	zinc finger protein 721	hsa-miR-19a-3p	hsa-miR-19a-3p	600	2.1211	NM_133474	1028	1.48
DUT	1854	deoxyuridine triphosphatase	hsa-miR-19a-3p	hsa-miR-19a-3p	600	2.1211	NM_001025248	1516	-1.41
S1PR1	1901	sphingosine-1-phosphate receptor 1	hsa-miR-19a-3p	hsa-miR-19a-3p	600	2.1211	NM_001400	1230	1.45
EFNB2	1948	ephrin B2	hsa-miR-19a-3p	hsa-miR-19a-3p	600	2.1211	NM_004093	3405	1.26
EIF1AX	1964	eukaryotic translation initiation factor 1A, X-linked	hsa-miR-19a-3p	hsa-miR-19a-3p	600	2.1211	NM_001412	3095	-1.28
EIF4G2	1982	eukaryotic translation initiation factor 4 gamma 2	hsa-miR-19a-3p	hsa-miR-19a-3p	600	2.1211	NM_001418	832	-1.52
TXLNA	200081	taxilin alpha	hsa-miR-19a-3p	hsa-miR-19a-3p	600	2.1211	NM_175852	3095	1.28
AK4	205	adenylate kinase 4	hsa-miR-19a-3p	hsa-miR-19a-3p	600	2.1211	NM_203464	1712	1.39
ERBB3	2065	erb-b2 receptor tyrosine kinase 3	hsa-miR-19a-3p	hsa-miR-19a-3p	600	2.1211	NM_001982	3575	1.25
ETV5	2119	ETS variant 5	hsa-miR-19a-3p	hsa-miR-19a-3p	600	2.1211	NM_004454	2944	-1.29
F3	2152	coagulation factor III, tissue factor	hsa-miR-19a-3p	hsa-miR-19a-3p	600	2.1211	NM_001993	449	1.63
ACSL4	2182	acyl-CoA synthetase long chain family member 4	hsa-miR-19a-3p	hsa-miR-19a-3p	600	2.1211	NM_004458	4568	-1.2
ABCB7	22	ATP binding cassette subfamily B member 7	hsa-miR-19a-3p	hsa-miR-19a-3p	600	2.1211	NM_004299	1155	1.46
HNRNPUL2	221092	heterogeneous nuclear ribonucleoprotein U like 2	hsa-miR-19a-3p	hsa-miR-19a-3p	600	2.1211	NM_001079559	2944	1.29
CPEB3	22849	cytoplasmic polyadenylation element binding protein 3	hsa-miR-19a-3p	hsa-miR-19a-3p	600	2.1211	NM_014912	259	1.72
EPN2	22905	epsin 2	hsa-miR-19a-3p	hsa-miR-19a-3p	600	2.1211	NM_014964	3933	1.23
RAB18	22931	RAB18, member RAS oncogene family	hsa-miR-19a-3p	hsa-miR-19a-3p	600	2.1211	NM_021252	3405	-1.26
KDM2A	22992	lysine demethylase 2A	hsa-miR-19a-3p	hsa-miR-19a-3p	600	2.1211	NM_012308	3095	1.28
LIMCH1	22998	LIM and calponin homology domains 1	hsa-miR-19a-3p	hsa-miR-19a-3p	600	2.1211	NM_014988	2644	1.31
USP33	23032	ubiquitin specific peptidase 33	hsa-miR-19a-3p	hsa-miR-19a-3p	600	2.1211	NM_201624	2381	-1.33
ZNF609	23060	zinc finger protein 609	hsa-miR-19a-3p	hsa-miR-19a-3p	600	2.1211	NM_015042	3757	1.24
KIF1B	23095	kinesin family member 1B	hsa-miR-19a-3p	hsa-miR-19a-3p	600	2.1211	NM_183416	333	1.68
CDK19	23097	cyclin dependent kinase 19	hsa-miR-19a-3p	hsa-miR-19a-3p	600	2.1211	NM_015076	1622	1.4
MPRIP	23164	myosin phosphatase Rho interacting protein	hsa-miR-19a-3p	hsa-miR-19a-3p	600	2.1211	NM_015134	1155	1.46
SYT11	23208	synaptotagmin 11	hsa-miR-19a-3p	hsa-miR-19a-3p	600	2.1211	NM_152280	4568	1.2
PLCL2	23228	phospholipase C like 2	hsa-miR-19a-3p	hsa-miR-19a-3p	600	2.1211	NM_015184	3933	1.23
PLCB1	23236	phospholipase C beta 1	hsa-miR-19a-3p	hsa-miR-19a-3p	600	2.1211	NM_015192	1806	1.38
KAZN	23254	kazrin, periplakin interacting protein	hsa-miR-19a-3p	hsa-miR-19a-3p	600	2.1211	NM_001018000	604	1.58
SYNM	23336	synemin	hsa-miR-19a-3p	hsa-miR-19a-3p	600	2.1211	NM_015286	449	1.63
ESYT1	23344	extended synaptotagmin 1	hsa-miR-19a-3p	hsa-miR-19a-3p	600	2.1211	NM_015292	4568	1.2
MED13L	23389	mediator complex subunit 13 like	hsa-miR-19a-3p	hsa-miR-19a-3p	600	2.1211	NM_015335	2146	1.35
DICER1	23405	dicer 1, ribonuclease III	hsa-miR-19a-3p	hsa-miR-19a-3p	600	2.1211	NM_030621	2944	1.29
ABCA5	23461	ATP binding cassette subfamily A member 5	hsa-miR-19a-3p	hsa-miR-19a-3p	600	2.1211	NM_172232	2255	-1.34
CBX6	23466	chromobox 6	hsa-miR-19a-3p	hsa-miR-19a-3p	600	2.1211	NM_014292	2644	1.31
MACF1	23499	microtubule-actin crosslinking factor 1	hsa-miR-19a-3p	hsa-miR-19a-3p	600	2.1211	NM_012090	1155	1.46
LRRC8B	23507	leucine rich repeat containing 8 VRAC subunit B	hsa-miR-19a-3p	hsa-miR-19a-3p	600	2.1211	BC035081	2030	1.36
SUZ12	23512	SUZ12 polycomb repressive complex 2 subunit	hsa-miR-19a-3p	hsa-miR-19a-3p	600	2.1211	NM_015355	4334	1.21
LEMD3	23592	LEM domain containing 3	hsa-miR-19a-3p	hsa-miR-19a-3p	600	2.1211	NM_014319	2944	1.29
FRZB	2487	frizzled related protein	hsa-miR-19a-3p	hsa-miR-19a-3p	600	2.1211	NM_001463	1516	1.41
GAD2	2572	glutamate decarboxylase 2	hsa-miR-19a-3p	hsa-miR-19a-3p	600	2.1211	NM_000818	1085	-1.47
BAMBI	25805	BMP and activin membrane bound inhibitor	hsa-miR-19a-3p	hsa-miR-19a-3p	600	2.1211	NM_012342	3246	1.27
ARMC8	25852	armadillo repeat containing 8	hsa-miR-19a-3p	hsa-miR-19a-3p	600	2.1211	NM_015396	877	-1.51
ZNF521	25925	zinc finger protein 521	hsa-miR-19a-3p	hsa-miR-19a-3p	600	2.1211	NM_015461	3757	1.24
CLIC4	25932	chloride intracellular channel 4	hsa-miR-19a-3p	hsa-miR-19a-3p	600	2.1211	NM_013943	478	1.62
TPGS2	25941	tubulin polyglutamylase complex subunit 2	hsa-miR-19a-3p	hsa-miR-19a-3p	600	2.1211	NM_015476	3246	-1.27
TIPARP	25976	TCDD inducible poly(ADP-ribose) polymerase	hsa-miR-19a-3p	hsa-miR-19a-3p	600	2.1211	NM_015508	1085	1.47
ZZZ3	26009	zinc finger ZZ-type containing 3	hsa-miR-19a-3p	hsa-miR-19a-3p	600	2.1211	NM_015534	3757	1.24
CHD5	26038	chromodomain helicase DNA binding protein 5	hsa-miR-19a-3p	hsa-miR-19a-3p	600	2.1211	NM_015557	877	1.51
LRRTM2	26045	leucine rich repeat transmembrane neuronal 2	hsa-miR-19a-3p	hsa-miR-19a-3p	600	2.1211	NM_015564	2146	1.35
GJA1	2697	gap junction protein alpha 1	hsa-miR-19a-3p	hsa-miR-19a-3p	600	2.1211	NM_000165	397	1.65
DKK3	27122	dickkopf WNT signaling pathway inhibitor 3	hsa-miR-19a-3p	hsa-miR-19a-3p	600	2.1211	NM_013253	2944	-1.29
GNA12	2768	G protein subunit alpha 12	hsa-miR-19a-3p	hsa-miR-19a-3p	600	2.1211	NM_007353	2944	1.29
BLOC1S2	282991	biogenesis of lysosomal organelles complex 1 subunit 2	hsa-miR-19a-3p	hsa-miR-19a-3p	600	2.1211	NM_001001342	2030	-1.36
ANGPT2	285	angiopoietin 2	hsa-miR-19a-3p	hsa-miR-19a-3p	600	2.1211	NM_001118888	2786	1.3
C3orf70	285382	chromosome 3 open reading frame 70	hsa-miR-19a-3p	hsa-miR-19a-3p	600	2.1211	NM_001025266	3757	1.24
ABR	29	active BCR-related	hsa-miR-19a-3p	hsa-miR-19a-3p	600	2.1211	NM_001092	2255	1.34
GRIN2A	2903	glutamate ionotropic receptor NMDA type subunit 2A	hsa-miR-19a-3p	hsa-miR-19a-3p	600	2.1211	AK124698	2644	1.31
LGALSL	29094	galectin like	hsa-miR-19a-3p	hsa-miR-19a-3p	600	2.1211	NM_014181	3933	-1.23
GRM1	2911	glutamate metabotropic receptor 1	hsa-miR-19a-3p	hsa-miR-19a-3p	600	2.1211	NM_000838	3405	1.26
GTF2H1	2965	general transcription factor IIH subunit 1	hsa-miR-19a-3p	hsa-miR-19a-3p	600	2.1211	NM_005316	3575	-1.25
DSE	29940	dermatan sulfate epimerase	hsa-miR-19a-3p	hsa-miR-19a-3p	600	2.1211	NM_013352	3757	1.24
TNPO2	30000	transportin 2	hsa-miR-19a-3p	hsa-miR-19a-3p	600	2.1211	NM_013433	3246	1.27
ANXA7	310	annexin A7	hsa-miR-19a-3p	hsa-miR-19a-3p	600	2.1211	NM_004034	967	-1.49
HMGB1	3146	high mobility group box 1	hsa-miR-19a-3p	hsa-miR-19a-3p	600	2.1211	NM_002128	3933	-1.23
HNRNPA1	3178	heterogeneous nuclear ribonucleoprotein A1	hsa-miR-19a-3p	hsa-miR-19a-3p	600	2.1211	NM_031157	3933	-1.23
HNRNPD	3184	heterogeneous nuclear ribonucleoprotein D	hsa-miR-19a-3p	hsa-miR-19a-3p	600	2.1211	NM_031369	4334	1.21
HPRT1	3251	hypoxanthine phosphoribosyltransferase 1	hsa-miR-19a-3p	hsa-miR-19a-3p	600	2.1211	NM_000194	133	-1.82
DNAJB1	3337	DnaJ heat shock protein family (Hsp40) member B1	hsa-miR-19a-3p	hsa-miR-19a-3p	600	2.1211	NM_006145	1085	1.47
VSTM2B	342865	V-set and transmembrane domain containing 2B	hsa-miR-19a-3p	hsa-miR-19a-3p	600	2.1211	XM_001715383	154	-1.8
ITPKB	3707	inositol-trisphosphate 3-kinase B	hsa-miR-19a-3p	hsa-miR-19a-3p	600	2.1211	NM_002221	117	1.83
TRIM23	373	tripartite motif containing 23	hsa-miR-19a-3p	hsa-miR-19a-3p	600	2.1211	NM_001656	2030	-1.36
SLC27A1	376497	solute carrier family 27 member 1	hsa-miR-19a-3p	hsa-miR-19a-3p	600	2.1211	NM_198580	3246	1.27
C11orf96	387763	chromosome 11 open reading frame 96	hsa-miR-19a-3p	hsa-miR-19a-3p	600	2.1211	XM_941665	347	1.67
RHOB	388	ras homolog family member B	hsa-miR-19a-3p	hsa-miR-19a-3p	600	2.1211	NM_004040	2944	1.29
FAM69A	388650	family with sequence similarity 69 member A	hsa-miR-19a-3p	hsa-miR-19a-3p	600	2.1211	NM_001006605	4334	1.21
LDLR	3949	low density lipoprotein receptor	hsa-miR-19a-3p	hsa-miR-19a-3p	600	2.1211	NM_000527	918	1.5
PATE2	399967	prostate and testis expressed 2	hsa-miR-19a-3p	hsa-miR-19a-3p	600	2.1211	NM_212555	203	1.75
MXD1	4084	MAX dimerization protein 1	hsa-miR-19a-3p	hsa-miR-19a-3p	600	2.1211	NM_002357	3246	1.27
SMAD5	4090	SMAD family member 5	hsa-miR-19a-3p	hsa-miR-19a-3p	600	2.1211	NM_005903	3405	1.26
IDNK	414328	IDNK, gluconokinase	hsa-miR-19a-3p	hsa-miR-19a-3p	600	2.1211	NM_001001551	918	-1.5
MGAT5	4249	mannosyl (alpha-1,6-)-glycoprotein beta-1,6-N-acetyl-glucosaminyltransferase	hsa-miR-19a-3p	hsa-miR-19a-3p	600	2.1211	NR_024275	967	1.49
MID1	4281	midline 1	hsa-miR-19a-3p	hsa-miR-19a-3p	600	2.1211	NM_033290	4115	1.22
NDUFB2	4708	NADH:ubiquinone oxidoreductase subunit B2	hsa-miR-19a-3p	hsa-miR-19a-3p	600	2.1211	NM_004546	1155	-1.46
RERE	473	arginine-glutamic acid dipeptide repeats	hsa-miR-19a-3p	hsa-miR-19a-3p	600	2.1211	NM_001042682	1516	1.41
NFIA	4774	nuclear factor I A	hsa-miR-19a-3p	hsa-miR-19a-3p	600	2.1211	NM_005595	1806	1.38
CNOT4	4850	CCR4-NOT transcription complex subunit 4	hsa-miR-19a-3p	hsa-miR-19a-3p	600	2.1211	NM_013316	2146	1.35
SLC11A2	4891	solute carrier family 11 member 2	hsa-miR-19a-3p	hsa-miR-19a-3p	600	2.1211	NM_000617	3575	1.25
NTRK2	4915	neurotrophic receptor tyrosine kinase 2	hsa-miR-19a-3p	hsa-miR-19a-3p	600	2.1211	NM_001007097	347	1.67
ST8SIA3	51046	ST8 alpha-N-acetyl-neuraminide alpha-2,8-sialyltransferase 3	hsa-miR-19a-3p	hsa-miR-19a-3p	600	2.1211	NM_015879	2511	1.32
RASL12	51285	RAS like family 12	hsa-miR-19a-3p	hsa-miR-19a-3p	600	2.1211	NM_016563	667	1.56
TNFRSF12A	51330	TNF receptor superfamily member 12A	hsa-miR-19a-3p	hsa-miR-19a-3p	600	2.1211	NM_016639	3575	1.25
GSKIP	51527	GSK3B interacting protein	hsa-miR-19a-3p	hsa-miR-19a-3p	600	2.1211	NM_016472	1155	-1.46
ARID4B	51742	AT-rich interaction domain 4B	hsa-miR-19a-3p	hsa-miR-19a-3p	600	2.1211	NM_016374	2030	1.36
STK26	51765	serine/threonine kinase 26	hsa-miR-19a-3p	hsa-miR-19a-3p	600	2.1211	NM_001042453	4334	-1.21
PHAX	51808	phosphorylated adaptor for RNA export	hsa-miR-19a-3p	hsa-miR-19a-3p	600	2.1211	NM_032177	3405	-1.26
PFN2	5217	profilin 2	hsa-miR-19a-3p	hsa-miR-19a-3p	600	2.1211	NM_053024	637	-1.57
PIK3CB	5291	phosphatidylinositol-4,5-bisphosphate 3-kinase catalytic subunit beta	hsa-miR-19a-3p	hsa-miR-19a-3p	600	2.1211	NM_006219	2511	-1.32
NUP54	53371	nucleoporin 54	hsa-miR-19a-3p	hsa-miR-19a-3p	600	2.1211	NM_017426	4115	-1.22
GDAP1	54332	ganglioside induced differentiation associated protein 1	hsa-miR-19a-3p	hsa-miR-19a-3p	600	2.1211	NM_018972	3095	-1.28
MINDY2	54629	MINDY lysine 48 deubiquitinase 2	hsa-miR-19a-3p	hsa-miR-19a-3p	600	2.1211	NM_001040450	1806	1.38
MFSD6	54842	major facilitator superfamily domain containing 6	hsa-miR-19a-3p	hsa-miR-19a-3p	600	2.1211	NM_017694	3933	1.23
MTMR10	54893	myotubularin related protein 10	hsa-miR-19a-3p	hsa-miR-19a-3p	600	2.1211	NM_017762	1028	1.48
AUH	549	AU RNA binding methylglutaconyl-CoA hydratase	hsa-miR-19a-3p	hsa-miR-19a-3p	600	2.1211	NM_001698	2381	-1.33
WDR33	55339	WD repeat domain 33	hsa-miR-19a-3p	hsa-miR-19a-3p	600	2.1211	NM_001006623	1712	1.39
DOCK10	55619	dedicator of cytokinesis 10	hsa-miR-19a-3p	hsa-miR-19a-3p	600	2.1211	NM_014689	2381	1.33
SLC48A1	55652	solute carrier family 48 member 1	hsa-miR-19a-3p	hsa-miR-19a-3p	600	2.1211	NM_017842	1622	1.4
DENND4C	55667	DENN domain containing 4C	hsa-miR-19a-3p	hsa-miR-19a-3p	600	2.1211	NM_017925	1806	1.38
COA1	55744	cytochrome c oxidase assembly factor 1 homolog	hsa-miR-19a-3p	hsa-miR-19a-3p	600	2.1211	NM_018224	507	-1.61
GOLGA6B	55889	golgin A6 family member B	hsa-miR-19a-3p	hsa-miR-19a-3p	600	2.1211	NM_018652	3405	-1.26
MAPK6	5597	mitogen-activated protein kinase 6	hsa-miR-19a-3p	hsa-miR-19a-3p	600	2.1211	NM_002748	2030	-1.36
PRKX	5613	protein kinase, X-linked	hsa-miR-19a-3p	hsa-miR-19a-3p	600	2.1211	NM_005044	3757	1.24
PCDHA1	56147	protocadherin alpha 1	hsa-miR-19a-3p	hsa-miR-19a-3p	600	2.1211	NM_031411	1806	1.38
PROX1	5629	prospero homeobox 1	hsa-miR-19a-3p	hsa-miR-19a-3p	600	2.1211	NM_002763	2511	1.32
TM9SF3	56889	transmembrane 9 superfamily member 3	hsa-miR-19a-3p	hsa-miR-19a-3p	600	2.1211	NM_020123	2786	1.3
WRNIP1	56897	Werner helicase interacting protein 1	hsa-miR-19a-3p	hsa-miR-19a-3p	600	2.1211	NM_020135	4334	-1.21
MFF	56947	mitochondrial fission factor	hsa-miR-19a-3p	hsa-miR-19a-3p	600	2.1211	NM_020194	572	-1.59
KAT14	57325	lysine acetyltransferase 14	hsa-miR-19a-3p	hsa-miR-19a-3p	600	2.1211	NM_020536	3933	-1.23
HEG1	57493	heart development protein with EGF like domains 1	hsa-miR-19a-3p	hsa-miR-19a-3p	600	2.1211	NM_020733	3405	1.26
ZBTB4	57659	zinc finger and BTB domain containing 4	hsa-miR-19a-3p	hsa-miR-19a-3p	600	2.1211	NM_020899	3246	1.27
PTPRD	5789	protein tyrosine phosphatase, receptor type D	hsa-miR-19a-3p	hsa-miR-19a-3p	600	2.1211	NM_130391	4115	1.22
RRAGD	58528	Ras related GTP binding D	hsa-miR-19a-3p	hsa-miR-19a-3p	600	2.1211	NM_021244	1806	1.38
RALA	5898	RAS like proto-oncogene A	hsa-miR-19a-3p	hsa-miR-19a-3p	600	2.1211	NM_005402	3405	1.26
RAN	5901	RAN, member RAS oncogene family	hsa-miR-19a-3p	hsa-miR-19a-3p	600	2.1211	NM_006325	540	-1.6
RFX1	5989	regulatory factor X1	hsa-miR-19a-3p	hsa-miR-19a-3p	600	2.1211	NM_002918	2146	1.35
BCL3	602	B cell CLL/lymphoma 3	hsa-miR-19a-3p	hsa-miR-19a-3p	600	2.1211	NM_005178	3757	1.24
RORA	6095	RAR related orphan receptor A	hsa-miR-19a-3p	hsa-miR-19a-3p	600	2.1211	AK055969	540	1.6
RPL27A	6157	ribosomal protein L27a	hsa-miR-19a-3p	hsa-miR-19a-3p	600	2.1211	NM_000990	3095	-1.28
RPS6KA2	6196	ribosomal protein S6 kinase A2	hsa-miR-19a-3p	hsa-miR-19a-3p	600	2.1211	NM_001006932	3757	1.24
RTN1	6252	reticulon 1	hsa-miR-19a-3p	hsa-miR-19a-3p	600	2.1211	NM_206852	11	-2.34
NPAS3	64067	neuronal PAS domain protein 3	hsa-miR-19a-3p	hsa-miR-19a-3p	600	2.1211	NM_022123	1298	1.44
SMOC1	64093	SPARC related modular calcium binding 1	hsa-miR-19a-3p	hsa-miR-19a-3p	600	2.1211	NM_001034852	1298	1.44
INF2	64423	inverted formin, FH2 and WH2 domain containing	hsa-miR-19a-3p	hsa-miR-19a-3p	600	2.1211	NM_022489	572	1.59
SGK1	6446	serum/glucocorticoid regulated kinase 1	hsa-miR-19a-3p	hsa-miR-19a-3p	600	2.1211	NM_005627	1516	1.41
ITSN1	6453	intersectin 1	hsa-miR-19a-3p	hsa-miR-19a-3p	600	2.1211	NM_001001132	3757	1.24
SRGAP2B	647135	SLIT-ROBO Rho GTPase activating protein 2B	hsa-miR-19a-3p	hsa-miR-19a-3p	600	2.1211	XM_930578	967	1.49
WNK1	65125	WNK lysine deficient protein kinase 1	hsa-miR-19a-3p	hsa-miR-19a-3p	600	2.1211	NM_018979	1230	1.45
SLC6A8	6535	solute carrier family 6 member 8	hsa-miR-19a-3p	hsa-miR-19a-3p	600	2.1211	NM_005629	3575	1.25
SLC9A1	6548	solute carrier family 9 member A1	hsa-miR-19a-3p	hsa-miR-19a-3p	600	2.1211	NM_003047	1806	1.38
TROVE2	6738	TROVE domain family member 2	hsa-miR-19a-3p	hsa-miR-19a-3p	600	2.1211	NM_001042369	604	1.58
STAT2	6773	signal transducer and activator of transcription 2	hsa-miR-19a-3p	hsa-miR-19a-3p	600	2.1211	NM_005419	3405	1.26
SYN1	6853	synapsin I	hsa-miR-19a-3p	hsa-miR-19a-3p	600	2.1211	NM_006950	1028	1.48
TMBIM6	7009	transmembrane BAX inhibitor motif containing 6	hsa-miR-19a-3p	hsa-miR-19a-3p	600	2.1211	NM_003217	4115	1.22
TGFBR2	7048	transforming growth factor beta receptor 2	hsa-miR-19a-3p	hsa-miR-19a-3p	600	2.1211	NM_001024847	2255	1.34
TGFBR3	7049	transforming growth factor beta receptor 3	hsa-miR-19a-3p	hsa-miR-19a-3p	600	2.1211	NM_003243	604	1.58
TGIF1	7050	TGFB induced factor homeobox 1	hsa-miR-19a-3p	hsa-miR-19a-3p	600	2.1211	NM_170695	4568	1.2
TGM2	7052	transglutaminase 2	hsa-miR-19a-3p	hsa-miR-19a-3p	600	2.1211	NM_004613	69	1.91
TIA1	7072	TIA1 cytotoxic granule associated RNA binding protein	hsa-miR-19a-3p	hsa-miR-19a-3p	600	2.1211	NM_022173	2146	-1.35
TNFRSF1B	7133	TNF receptor superfamily member 1B	hsa-miR-19a-3p	hsa-miR-19a-3p	600	2.1211	NM_001066	1448	1.42
TSC1	7248	TSC complex subunit 1	hsa-miR-19a-3p	hsa-miR-19a-3p	600	2.1211	NM_000368	3757	1.24
FAM155A	728215	family with sequence similarity 155 member A	hsa-miR-19a-3p	hsa-miR-19a-3p	600	2.1211	XM_001133620	572	1.59
UBE2A	7319	ubiquitin conjugating enzyme E2 A	hsa-miR-19a-3p	hsa-miR-19a-3p	600	2.1211	NM_181762	1363	-1.43
UBE2D3	7323	ubiquitin conjugating enzyme E2 D3	hsa-miR-19a-3p	hsa-miR-19a-3p	600	2.1211	NM_181890	2511	-1.32
YY1	7528	YY1 transcription factor	hsa-miR-19a-3p	hsa-miR-19a-3p	600	2.1211	NM_003403	1622	1.4
FKRP	79147	fukutin related protein	hsa-miR-19a-3p	hsa-miR-19a-3p	600	2.1211	NM_024301	3933	1.23
ADIPOR2	79602	adiponectin receptor 2	hsa-miR-19a-3p	hsa-miR-19a-3p	600	2.1211	NM_024551	918	1.5
DNAJB14	79982	DnaJ heat shock protein family (Hsp40) member B14	hsa-miR-19a-3p	hsa-miR-19a-3p	600	2.1211	NM_001031723	2146	-1.35
CCDC6	8030	coiled-coil domain containing 6	hsa-miR-19a-3p	hsa-miR-19a-3p	600	2.1211	NM_005436	3757	1.24
SBF2	81846	SET binding factor 2	hsa-miR-19a-3p	hsa-miR-19a-3p	600	2.1211	NM_030962	4115	1.22
CCM2	83605	CCM2 scaffolding protein	hsa-miR-19a-3p	hsa-miR-19a-3p	600	2.1211	NM_031443	2944	-1.29
TLN2	83660	talin 2	hsa-miR-19a-3p	hsa-miR-19a-3p	600	2.1211	NM_015059	3575	1.25
ZNRF3	84133	zinc and ring finger 3	hsa-miR-19a-3p	hsa-miR-19a-3p	600	2.1211	NM_032173	4568	1.2
ZNF644	84146	zinc finger protein 644	hsa-miR-19a-3p	hsa-miR-19a-3p	600	2.1211	NM_032186	3933	1.23
ANTXR1	84168	anthrax toxin receptor 1	hsa-miR-19a-3p	hsa-miR-19a-3p	600	2.1211	NM_032208	572	1.59
ATAD1	84896	ATPase family, AAA domain containing 1	hsa-miR-19a-3p	hsa-miR-19a-3p	600	2.1211	NM_032810	3757	-1.24
CBLB	868	Cbl proto-oncogene B	hsa-miR-19a-3p	hsa-miR-19a-3p	600	2.1211	NM_170662	1363	1.43
CDC23	8697	cell division cycle 23	hsa-miR-19a-3p	hsa-miR-19a-3p	600	2.1211	NM_004661	3095	1.28
ACTN1	87	actinin alpha 1	hsa-miR-19a-3p	hsa-miR-19a-3p	600	2.1211	NM_001102	667	1.56
ST3GAL5	8869	ST3 beta-galactoside alpha-2,3-sialyltransferase 5	hsa-miR-19a-3p	hsa-miR-19a-3p	600	2.1211	NM_001042437	3933	-1.23
MBD4	8930	methyl-CpG binding domain 4, DNA glycosylase	hsa-miR-19a-3p	hsa-miR-19a-3p	600	2.1211	NM_003925	449	1.63
ATP6V0E1	8992	ATPase H+ transporting V0 subunit e1	hsa-miR-19a-3p	hsa-miR-19a-3p	600	2.1211	NM_003945	2030	1.36
KIAA2013	90231	KIAA2013	hsa-miR-19a-3p	hsa-miR-19a-3p	600	2.1211	NM_138346	3095	1.28
BTAF1	9044	B-TFIID TATA-box binding protein associated factor 1	hsa-miR-19a-3p	hsa-miR-19a-3p	600	2.1211	NM_003972	3933	1.23
CCDC126	90693	coiled-coil domain containing 126	hsa-miR-19a-3p	hsa-miR-19a-3p	600	2.1211	NM_138771	2030	-1.36
USP8	9101	ubiquitin specific peptidase 8	hsa-miR-19a-3p	hsa-miR-19a-3p	600	2.1211	NM_005154	2786	1.3
BTF3L4	91408	basic transcription factor 3 like 4	hsa-miR-19a-3p	hsa-miR-19a-3p	600	2.1211	NM_152265	259	-1.72
PLXNA4	91584	plexin A4	hsa-miR-19a-3p	hsa-miR-19a-3p	600	2.1211	NM_181775	3095	1.28
WDR20	91833	WD repeat domain 20	hsa-miR-19a-3p	hsa-miR-19a-3p	600	2.1211	NM_181291	4115	1.22
ARRDC4	91947	arrestin domain containing 4	hsa-miR-19a-3p	hsa-miR-19a-3p	600	2.1211	NM_183376	3757	1.24
DSEL	92126	dermatan sulfate epimerase-like	hsa-miR-19a-3p	hsa-miR-19a-3p	600	2.1211	NM_032160	967	1.49
DHRS3	9249	dehydrogenase/reductase 3	hsa-miR-19a-3p	hsa-miR-19a-3p	600	2.1211	NM_004753	2030	1.36
MMGT1	93380	membrane magnesium transporter 1	hsa-miR-19a-3p	hsa-miR-19a-3p	600	2.1211	NM_173470	4115	-1.22
EIF4E2	9470	eukaryotic translation initiation factor 4E family member 2	hsa-miR-19a-3p	hsa-miR-19a-3p	600	2.1211	NM_004846	3933	-1.23
VGLL4	9686	vestigial like family member 4	hsa-miR-19a-3p	hsa-miR-19a-3p	600	2.1211	NM_014667	1085	1.47
RAPGEF2	9693	Rap guanine nucleotide exchange factor 2	hsa-miR-19a-3p	hsa-miR-19a-3p	600	2.1211	NM_014247	1363	1.43
MLEC	9761	malectin	hsa-miR-19a-3p	hsa-miR-19a-3p	600	2.1211	NM_014730	918	1.5
G3BP2	9908	G3BP stress granule assembly factor 2	hsa-miR-19a-3p	hsa-miR-19a-3p	600	2.1211	NM_203504	667	-1.56
RTN3	10313	reticulon 3	hsa-miR-4742-3p	hsa-miR-4742-3p	700	-2.1109	NM_201429	2255	-1.34
LYPLA1	10434	lysophospholipase I	hsa-miR-4742-3p	hsa-miR-4742-3p	700	-2.1109	NM_006330	376	-1.66
SORBS1	10580	sorbin and SH3 domain containing 1	hsa-miR-4742-3p	hsa-miR-4742-3p	700	-2.1109	NM_001034954	154	1.8
MTHFS	10588	methenyltetrahydrofolate synthetase	hsa-miR-4742-3p	hsa-miR-4742-3p	700	-2.1109	NM_006441	4334	-1.21
MMP24	10893	matrix metallopeptidase 24	hsa-miR-4742-3p	hsa-miR-4742-3p	700	-2.1109	NM_006690	3757	1.24
MAP4K5	11183	mitogen-activated protein kinase kinase kinase kinase 5	hsa-miR-4742-3p	hsa-miR-4742-3p	700	-2.1109	NM_198794	1622	1.4
GABARAPL2	11345	GABA type A receptor associated protein like 2	hsa-miR-4742-3p	hsa-miR-4742-3p	700	-2.1109	NM_007285	792	-1.53
MAL2	114569	mal, T cell differentiation protein 2 (gene/pseudogene)	hsa-miR-4742-3p	hsa-miR-4742-3p	700	-2.1109	NM_052886	103	-1.84
SLITRK1	114798	SLIT and NTRK like family member 1	hsa-miR-4742-3p	hsa-miR-4742-3p	700	-2.1109	NM_052910	3575	1.25
TMEM123	114908	transmembrane protein 123	hsa-miR-4742-3p	hsa-miR-4742-3p	700	-2.1109	NM_052932	3405	1.26
BORCS7	119032	BLOC-1 related complex subunit 7	hsa-miR-4742-3p	hsa-miR-4742-3p	700	-2.1109	NM_144591	1085	-1.47
C17orf49	124944	chromosome 17 open reading frame 49	hsa-miR-4742-3p	hsa-miR-4742-3p	700	-2.1109	NM_174893	2944	-1.29
C1orf131	128061	chromosome 1 open reading frame 131	hsa-miR-4742-3p	hsa-miR-4742-3p	700	-2.1109	NM_152379	3933	-1.23
COL4A5	1287	collagen type IV alpha 5 chain	hsa-miR-4742-3p	hsa-miR-4742-3p	700	-2.1109	NM_000495	2381	1.33
VKORC1L1	154807	vitamin K epoxide reductase complex subunit 1 like 1	hsa-miR-4742-3p	hsa-miR-4742-3p	700	-2.1109	NM_173517	3575	-1.25
AGL	178	amylo-alpha-1, 6-glucosidase, 4-alpha-glucanotransferase	hsa-miR-4742-3p	hsa-miR-4742-3p	700	-2.1109	NM_000645	2381	1.33
DR1	1810	down-regulator of transcription 1	hsa-miR-4742-3p	hsa-miR-4742-3p	700	-2.1109	NM_001938	1085	-1.47
PGAM5	192111	PGAM family member 5, mitochondrial serine/threonine protein phosphatase	hsa-miR-4742-3p	hsa-miR-4742-3p	700	-2.1109	XM_001126125	3405	-1.26
ELF1	1997	E74 like ETS transcription factor 1	hsa-miR-4742-3p	hsa-miR-4742-3p	700	-2.1109	NM_172373	918	1.5
ZNF585A	199704	zinc finger protein 585A	hsa-miR-4742-3p	hsa-miR-4742-3p	700	-2.1109	NM_199126	4115	1.22
SMIM14	201895	small integral membrane protein 14	hsa-miR-4742-3p	hsa-miR-4742-3p	700	-2.1109	NM_174921	2381	-1.33
EPB41L2	2037	erythrocyte membrane protein band 4.1 like 2	hsa-miR-4742-3p	hsa-miR-4742-3p	700	-2.1109	NM_001431	1919	1.37
TMEM218	219854	transmembrane protein 218	hsa-miR-4742-3p	hsa-miR-4742-3p	700	-2.1109	NM_001080546	3246	-1.27
BEND6	221336	BEN domain containing 6	hsa-miR-4742-3p	hsa-miR-4742-3p	700	-2.1109	NM_152731	1712	-1.39
FGF12	2257	fibroblast growth factor 12	hsa-miR-4742-3p	hsa-miR-4742-3p	700	-2.1109	AV707343	572	-1.59
FKBP5	2289	FK506 binding protein 5	hsa-miR-4742-3p	hsa-miR-4742-3p	700	-2.1109	NM_004117	4568	1.2
GSE1	23199	Gse1 coiled-coil protein	hsa-miR-4742-3p	hsa-miR-4742-3p	700	-2.1109	NM_014615	2644	1.31
VPS13A	23230	vacuolar protein sorting 13 homolog A	hsa-miR-4742-3p	hsa-miR-4742-3p	700	-2.1109	AF070595	3095	1.28
VPS8	23355	VPS8, CORVET complex subunit	hsa-miR-4742-3p	hsa-miR-4742-3p	700	-2.1109	NM_015303	4334	1.21
AHCTF1	25909	AT-hook containing transcription factor 1	hsa-miR-4742-3p	hsa-miR-4742-3p	700	-2.1109	NM_015446	2146	1.35
KBTBD2	25948	kelch repeat and BTB domain containing 2	hsa-miR-4742-3p	hsa-miR-4742-3p	700	-2.1109	NM_015483	3405	1.26
BLOC1S6	26258	biogenesis of lysosomal organelles complex 1 subunit 6	hsa-miR-4742-3p	hsa-miR-4742-3p	700	-2.1109	NM_012388	1230	-1.45
GHITM	27069	growth hormone inducible transmembrane protein	hsa-miR-4742-3p	hsa-miR-4742-3p	700	-2.1109	NM_014394	3933	-1.23
CACYBP	27101	calcyclin binding protein	hsa-miR-4742-3p	hsa-miR-4742-3p	700	-2.1109	NM_014412	478	-1.62
GNG10	2790	G protein subunit gamma 10	hsa-miR-4742-3p	hsa-miR-4742-3p	700	-2.1109	NM_001017998	667	-1.56
GPM6B	2824	glycoprotein M6B	hsa-miR-4742-3p	hsa-miR-4742-3p	700	-2.1109	NM_001001995	1622	1.4
MCTS1	28985	MCTS1, re-initiation and release factor	hsa-miR-4742-3p	hsa-miR-4742-3p	700	-2.1109	NM_014060	2511	-1.32
TIMM21	29090	translocase of inner mitochondrial membrane 21	hsa-miR-4742-3p	hsa-miR-4742-3p	700	-2.1109	NM_014177	3575	-1.25
UQCR10	29796	ubiquinol-cytochrome c reductase, complex III subunit X	hsa-miR-4742-3p	hsa-miR-4742-3p	700	-2.1109	NM_013387	967	-1.49
EIF4E3	317649	eukaryotic translation initiation factor 4E family member 3	hsa-miR-4742-3p	hsa-miR-4742-3p	700	-2.1109	NM_173359	2644	-1.31
HSPA4	3308	heat shock protein family A (Hsp70) member 4	hsa-miR-4742-3p	hsa-miR-4742-3p	700	-2.1109	NM_198431	4115	1.22
HSP90AA1	3320	heat shock protein 90 alpha family class A member 1	hsa-miR-4742-3p	hsa-miR-4742-3p	700	-2.1109	NM_005348	967	1.49
IFNAR1	3454	interferon alpha and beta receptor subunit 1	hsa-miR-4742-3p	hsa-miR-4742-3p	700	-2.1109	NM_000629	3246	1.27
KCNB1	3745	potassium voltage-gated channel subfamily B member 1	hsa-miR-4742-3p	hsa-miR-4742-3p	700	-2.1109	NM_004975	2146	1.35
CERKL	375298	ceramide kinase like	hsa-miR-4742-3p	hsa-miR-4742-3p	700	-2.1109	NM_201548	2381	-1.33
MAP3K5	4217	mitogen-activated protein kinase kinase kinase 5	hsa-miR-4742-3p	hsa-miR-4742-3p	700	-2.1109	NM_005923	1085	1.47
ASPH	444	aspartate beta-hydroxylase	hsa-miR-4742-3p	hsa-miR-4742-3p	700	-2.1109	NM_032468	877	-1.51
ATP2B1	490	ATPase plasma membrane Ca2+ transporting 1	hsa-miR-4742-3p	hsa-miR-4742-3p	700	-2.1109	NM_001001323	4334	1.21
IER3IP1	51124	immediate early response 3 interacting protein 1	hsa-miR-4742-3p	hsa-miR-4742-3p	700	-2.1109	NM_016097	1363	-1.43
DCTN4	51164	dynactin subunit 4	hsa-miR-4742-3p	hsa-miR-4742-3p	700	-2.1109	NM_016221	4115	1.22
CYB5R4	51167	cytochrome b5 reductase 4	hsa-miR-4742-3p	hsa-miR-4742-3p	700	-2.1109	NM_016230	2381	-1.33
ANAPC7	51434	anaphase promoting complex subunit 7	hsa-miR-4742-3p	hsa-miR-4742-3p	700	-2.1109	NM_016238	3095	-1.28
CMPK1	51727	cytidine/uridine monophosphate kinase 1	hsa-miR-4742-3p	hsa-miR-4742-3p	700	-2.1109	NM_016308	2786	-1.3
PFKFB3	5209	6-phosphofructo-2-kinase/fructose-2,6-biphosphatase 3	hsa-miR-4742-3p	hsa-miR-4742-3p	700	-2.1109	NM_004566	347	1.67
PGK1	5230	phosphoglycerate kinase 1	hsa-miR-4742-3p	hsa-miR-4742-3p	700	-2.1109	NM_000291	2146	-1.35
PPM1B	5495	protein phosphatase, Mg2+/Mn2+ dependent 1B	hsa-miR-4742-3p	hsa-miR-4742-3p	700	-2.1109	NM_001033556	478	1.62
COMMD8	54951	COMM domain containing 8	hsa-miR-4742-3p	hsa-miR-4742-3p	700	-2.1109	NM_017845	1085	-1.47
FKBP14	55033	FK506 binding protein 14	hsa-miR-4742-3p	hsa-miR-4742-3p	700	-2.1109	NM_017946	918	1.5
MNS1	55329	meiosis specific nuclear structural 1	hsa-miR-4742-3p	hsa-miR-4742-3p	700	-2.1109	NM_018365	1363	1.43
SYNJ2BP	55333	synaptojanin 2 binding protein	hsa-miR-4742-3p	hsa-miR-4742-3p	700	-2.1109	NM_018373	572	1.59
PPP2R2D	55844	protein phosphatase 2 regulatory subunit Bdelta	hsa-miR-4742-3p	hsa-miR-4742-3p	700	-2.1109	NM_018461	1806	-1.38
BCCIP	56647	BRCA2 and CDKN1A interacting protein	hsa-miR-4742-3p	hsa-miR-4742-3p	700	-2.1109	NM_016567	3095	-1.28
PCNP	57092	PEST proteolytic signal containing nuclear protein	hsa-miR-4742-3p	hsa-miR-4742-3p	700	-2.1109	NM_020357	2030	-1.36
COG6	57511	component of oligomeric golgi complex 6	hsa-miR-4742-3p	hsa-miR-4742-3p	700	-2.1109	NM_020751	4115	-1.22
ERAP2	64167	endoplasmic reticulum aminopeptidase 2	hsa-miR-4742-3p	hsa-miR-4742-3p	700	-2.1109	NM_022350	3095	1.28
SRSF3	6428	serine and arginine rich splicing factor 3	hsa-miR-4742-3p	hsa-miR-4742-3p	700	-2.1109	NM_003017	88	-1.87
MRPL9	65005	mitochondrial ribosomal protein L9	hsa-miR-4742-3p	hsa-miR-4742-3p	700	-2.1109	NM_031420	2786	-1.3
SLC2A1	6513	solute carrier family 2 member 1	hsa-miR-4742-3p	hsa-miR-4742-3p	700	-2.1109	NM_006516	667	1.56
HLTF	6596	helicase like transcription factor	hsa-miR-4742-3p	hsa-miR-4742-3p	700	-2.1109	NM_003071	2944	-1.29
SVIL	6840	supervillin	hsa-miR-4742-3p	hsa-miR-4742-3p	700	-2.1109	NM_003174	2030	1.36
TCEA1	6917	transcription elongation factor A1	hsa-miR-4742-3p	hsa-miR-4742-3p	700	-2.1109	NM_201437	1712	-1.39
VEGFA	7422	vascular endothelial growth factor A	hsa-miR-4742-3p	hsa-miR-4742-3p	700	-2.1109	NM_003376	2786	1.3
TMEM106C	79022	transmembrane protein 106C	hsa-miR-4742-3p	hsa-miR-4742-3p	700	-2.1109	NM_024056	3757	-1.24
NABP2	79035	nucleic acid binding protein 2	hsa-miR-4742-3p	hsa-miR-4742-3p	700	-2.1109	NM_024068	3933	-1.23
TBL1XR1	79718	transducin beta like 1 X-linked receptor 1	hsa-miR-4742-3p	hsa-miR-4742-3p	700	-2.1109	NM_024665	3405	-1.26
CYBRD1	79901	cytochrome b reductase 1	hsa-miR-4742-3p	hsa-miR-4742-3p	700	-2.1109	NM_024843	1028	1.48
RAB11FIP1	80223	RAB11 family interacting protein 1	hsa-miR-4742-3p	hsa-miR-4742-3p	700	-2.1109	NM_001002814	3575	1.25
SEH1L	81929	SEH1 like nucleoporin	hsa-miR-4742-3p	hsa-miR-4742-3p	700	-2.1109	NM_001013437	3405	-1.26
PICALM	8301	phosphatidylinositol binding clathrin assembly protein	hsa-miR-4742-3p	hsa-miR-4742-3p	700	-2.1109	NM_007166	3095	1.28
CHD6	84181	chromodomain helicase DNA binding protein 6	hsa-miR-4742-3p	hsa-miR-4742-3p	700	-2.1109	NM_032221	2381	1.33
NCK2	8440	NCK adaptor protein 2	hsa-miR-4742-3p	hsa-miR-4742-3p	700	-2.1109	NM_001004720	3095	1.28
DOC2A	8448	double C2 domain alpha	hsa-miR-4742-3p	hsa-miR-4742-3p	700	-2.1109	NM_003586	1806	-1.38
USP38	84640	ubiquitin specific peptidase 38	hsa-miR-4742-3p	hsa-miR-4742-3p	700	-2.1109	NM_032557	4334	1.21
SLC9A7	84679	solute carrier family 9 member A7	hsa-miR-4742-3p	hsa-miR-4742-3p	700	-2.1109	BC090942	2030	1.36
NIPSNAP1	8508	nipsnap homolog 1	hsa-miR-4742-3p	hsa-miR-4742-3p	700	-2.1109	NM_003634	1919	-1.37
ZFHX2	85446	zinc finger homeobox 2	hsa-miR-4742-3p	hsa-miR-4742-3p	700	-2.1109	NM_033400	2511	1.32
SLC4A4	8671	solute carrier family 4 member 4	hsa-miR-4742-3p	hsa-miR-4742-3p	700	-2.1109	NM_003759	2644	1.31
DCAF5	8816	DDB1 and CUL4 associated factor 5	hsa-miR-4742-3p	hsa-miR-4742-3p	700	-2.1109	NM_003861	3575	1.25
KBTBD6	89890	kelch repeat and BTB domain containing 6	hsa-miR-4742-3p	hsa-miR-4742-3p	700	-2.1109	NM_152903	4115	-1.22
CXorf40A	91966	chromosome X open reading frame 40A	hsa-miR-4742-3p	hsa-miR-4742-3p	700	-2.1109	NM_178124	2255	-1.34
HNRNPLL	92906	heterogeneous nuclear ribonucleoprotein L like	hsa-miR-4742-3p	hsa-miR-4742-3p	700	-2.1109	NM_138394	4568	-1.2
MED23	9439	mediator complex subunit 23	hsa-miR-4742-3p	hsa-miR-4742-3p	700	-2.1109	NM_004830	2786	1.3
SCAMP1	9522	secretory carrier membrane protein 1	hsa-miR-4742-3p	hsa-miR-4742-3p	700	-2.1109	NM_004866	3405	-1.26
PUM1	9698	pumilio RNA binding family member 1	hsa-miR-4742-3p	hsa-miR-4742-3p	700	-2.1109	NM_001020658	2381	1.33
RNF144A	9781	ring finger protein 144A	hsa-miR-4742-3p	hsa-miR-4742-3p	700	-2.1109	NM_014746	3095	1.28
TSC22D2	9819	TSC22 domain family member 2	hsa-miR-4742-3p	hsa-miR-4742-3p	700	-2.1109	NM_014779	2381	1.33
PDCD6	10016	programmed cell death 6	hsa-miR-183-5p	hsa-miR-183-5p	800	-1.7172	NM_013232	1363	-1.43
PATJ	10207	PATJ, crumbs cell polarity complex component	hsa-miR-183-5p	hsa-miR-183-5p	800	-1.7172	NM_176878	31	2.06
SPRY2	10253	sprouty RTK signaling antagonist 2	hsa-miR-183-5p	hsa-miR-183-5p	800	-1.7172	NM_005842	4334	1.21
ABCA8	10351	ATP binding cassette subfamily A member 8	hsa-miR-183-5p	hsa-miR-183-5p	800	-1.7172	NM_007168	877	1.51
PGRMC2	10424	progesterone receptor membrane component 2	hsa-miR-183-5p	hsa-miR-183-5p	800	-1.7172	NM_006320	3575	1.25
SLAIN1	122060	SLAIN motif family member 1	hsa-miR-183-5p	hsa-miR-183-5p	800	-1.7172	NM_001040153	1806	1.38
SIRPA	140885	signal regulatory protein alpha	hsa-miR-183-5p	hsa-miR-183-5p	800	-1.7172	NM_001040023	2511	1.32
KLHL23	151230	kelch like family member 23	hsa-miR-183-5p	hsa-miR-183-5p	800	-1.7172	NM_144711	1806	-1.38
SPRED1	161742	sprouty related EVH1 domain containing 1	hsa-miR-183-5p	hsa-miR-183-5p	800	-1.7172	NM_152594	4334	1.21
DYNC1I1	1780	dynein cytoplasmic 1 intermediate chain 1	hsa-miR-183-5p	hsa-miR-183-5p	800	-1.7172	NM_004411	1919	-1.37
FAT1	2195	FAT atypical cadherin 1	hsa-miR-183-5p	hsa-miR-183-5p	800	-1.7172	NM_005245	757	1.54
ICK	22858	intestinal cell kinase	hsa-miR-183-5p	hsa-miR-183-5p	800	-1.7172	NM_016513	3757	1.24
ERP44	23071	endoplasmic reticulum protein 44	hsa-miR-183-5p	hsa-miR-183-5p	800	-1.7172	NM_015051	4115	1.22
ATP10B	23120	ATPase phospholipid transporting 10B (putative)	hsa-miR-183-5p	hsa-miR-183-5p	800	-1.7172	NM_025153	2786	1.3
KANK1	23189	KN motif and ankyrin repeat domains 1	hsa-miR-183-5p	hsa-miR-183-5p	800	-1.7172	NM_015158	2786	1.3
ARHGEF18	23370	Rho/Rac guanine nucleotide exchange factor 18	hsa-miR-183-5p	hsa-miR-183-5p	800	-1.7172	NM_015318	2786	1.3
PHF3	23469	PHD finger protein 3	hsa-miR-183-5p	hsa-miR-183-5p	800	-1.7172	NM_015153	2511	1.32
EID1	23741	EP300 interacting inhibitor of differentiation 1	hsa-miR-183-5p	hsa-miR-183-5p	800	-1.7172	NM_014335	1806	-1.38
CNRIP1	25927	cannabinoid receptor interacting protein 1	hsa-miR-183-5p	hsa-miR-183-5p	800	-1.7172	NM_001111101	637	-1.57
SIN3A	25942	SIN3 transcription regulator family member A	hsa-miR-183-5p	hsa-miR-183-5p	800	-1.7172	NM_015477	3246	1.27
AMD1	262	adenosylmethionine decarboxylase 1	hsa-miR-183-5p	hsa-miR-183-5p	800	-1.7172	NM_001634	1085	-1.47
AGO2	27161	argonaute 2, RISC catalytic component	hsa-miR-183-5p	hsa-miR-183-5p	800	-1.7172	NM_012154	154	1.8
PDCD4	27250	programmed cell death 4	hsa-miR-183-5p	hsa-miR-183-5p	800	-1.7172	NM_145341	133	1.82
GCLM	2730	glutamate-cysteine ligase modifier subunit	hsa-miR-183-5p	hsa-miR-183-5p	800	-1.7172	NM_002061	1516	1.41
XKR6	286046	XK related 6	hsa-miR-183-5p	hsa-miR-183-5p	800	-1.7172	NM_173683	2146	1.35
ICA1	3382	islet cell autoantigen 1	hsa-miR-183-5p	hsa-miR-183-5p	800	-1.7172	NM_022308	65	1.92
NANOS3	342977	nanos C2HC-type zinc finger 3	hsa-miR-183-5p	hsa-miR-183-5p	800	-1.7172	NM_001098622	4568	-1.2
ITGB1	3688	integrin subunit beta 1	hsa-miR-183-5p	hsa-miR-183-5p	800	-1.7172	NM_002211	1363	1.43
ARHGEF37	389337	Rho guanine nucleotide exchange factor 37	hsa-miR-183-5p	hsa-miR-183-5p	800	-1.7172	NM_001001669	4334	1.21
NFKB1	4790	nuclear factor kappa B subunit 1	hsa-miR-183-5p	hsa-miR-183-5p	800	-1.7172	NM_003998	2255	1.34
PCK2	5106	phosphoenolpyruvate carboxykinase 2, mitochondrial	hsa-miR-183-5p	hsa-miR-183-5p	800	-1.7172	NM_004563	4568	-1.2
ZDHHC9	51114	zinc finger DHHC-type containing 9	hsa-miR-183-5p	hsa-miR-183-5p	800	-1.7172	NM_016032	1448	1.42
FAM198B	51313	family with sequence similarity 198 member B	hsa-miR-183-5p	hsa-miR-183-5p	800	-1.7172	NM_016613	2644	1.31
SPG21	51324	SPG21, maspardin	hsa-miR-183-5p	hsa-miR-183-5p	800	-1.7172	NM_016630	2381	-1.33
ARL17A	51326	ADP ribosylation factor like GTPase 17A	hsa-miR-183-5p	hsa-miR-183-5p	800	-1.7172	NM_016632	4334	1.21
SCARA3	51435	scavenger receptor class A member 3	hsa-miR-183-5p	hsa-miR-183-5p	800	-1.7172	NM_182826	832	1.52
UFM1	51569	ubiquitin fold modifier 1	hsa-miR-183-5p	hsa-miR-183-5p	800	-1.7172	NM_016617	2644	-1.31
AZIN1	51582	antizyme inhibitor 1	hsa-miR-183-5p	hsa-miR-183-5p	800	-1.7172	NM_015878	1363	-1.43
YPEL5	51646	yippee like 5	hsa-miR-183-5p	hsa-miR-183-5p	800	-1.7172	NM_016061	2030	-1.36
POLR2C	5432	RNA polymerase II subunit C	hsa-miR-183-5p	hsa-miR-183-5p	800	-1.7172	NM_032940	1806	-1.38
ING3	54556	inhibitor of growth family member 3	hsa-miR-183-5p	hsa-miR-183-5p	800	-1.7172	NM_198267	1622	-1.4
RSBN1	54665	round spermatid basic protein 1	hsa-miR-183-5p	hsa-miR-183-5p	800	-1.7172	NM_018364	4334	1.21
DNAJC28	54943	DnaJ heat shock protein family (Hsp40) member C28	hsa-miR-183-5p	hsa-miR-183-5p	800	-1.7172	NM_017833	1230	1.45
PIGX	54965	phosphatidylinositol glycan anchor biosynthesis class X	hsa-miR-183-5p	hsa-miR-183-5p	800	-1.7172	NM_017861	449	1.63
TMEM70	54968	transmembrane protein 70	hsa-miR-183-5p	hsa-miR-183-5p	800	-1.7172	NM_017866	2786	-1.3
PPP2CB	5516	protein phosphatase 2 catalytic subunit beta	hsa-miR-183-5p	hsa-miR-183-5p	800	-1.7172	NM_001009552	3095	-1.28
SLC25A36	55186	solute carrier family 25 member 36	hsa-miR-183-5p	hsa-miR-183-5p	800	-1.7172	NM_018155	4115	-1.22
PRKCB	5579	protein kinase C beta	hsa-miR-183-5p	hsa-miR-183-5p	800	-1.7172	NM_212535	637	-1.57
MAPK4	5596	mitogen-activated protein kinase 4	hsa-miR-183-5p	hsa-miR-183-5p	800	-1.7172	NM_002747	2030	1.36
PSEN2	5664	presenilin 2	hsa-miR-183-5p	hsa-miR-183-5p	800	-1.7172	NM_000447	2511	-1.32
PSMA5	5686	proteasome subunit alpha 5	hsa-miR-183-5p	hsa-miR-183-5p	800	-1.7172	NM_002790	1085	-1.47
RALGDS	5900	ral guanine nucleotide dissociation stimulator	hsa-miR-183-5p	hsa-miR-183-5p	800	-1.7172	NM_006266	877	1.51
RCN2	5955	reticulocalbin 2	hsa-miR-183-5p	hsa-miR-183-5p	800	-1.7172	NM_002902	376	-1.66
SAFB	6294	scaffold attachment factor B	hsa-miR-183-5p	hsa-miR-183-5p	800	-1.7172	NM_002967	3757	1.24
SLC22A23	63027	solute carrier family 22 member 23	hsa-miR-183-5p	hsa-miR-183-5p	800	-1.7172	NM_021945	4334	1.21
CX3CL1	6376	C-X3-C motif chemokine ligand 1	hsa-miR-183-5p	hsa-miR-183-5p	800	-1.7172	NM_002996	3757	1.24
SRSF2	6427	serine and arginine rich splicing factor 2	hsa-miR-183-5p	hsa-miR-183-5p	800	-1.7172	NM_003016	2030	-1.36
SNCB	6620	synuclein beta	hsa-miR-183-5p	hsa-miR-183-5p	800	-1.7172	NM_001001502	75	-1.9
BNIP3L	665	BCL2 interacting protein 3 like	hsa-miR-183-5p	hsa-miR-183-5p	800	-1.7172	NM_004331	1622	-1.4
STC1	6781	stanniocalcin 1	hsa-miR-183-5p	hsa-miR-183-5p	800	-1.7172	NM_003155	3095	1.28
STYX	6815	serine/threonine/tyrosine interacting protein	hsa-miR-183-5p	hsa-miR-183-5p	800	-1.7172	XM_001125680	3405	1.26
TCF12	6938	transcription factor 12	hsa-miR-183-5p	hsa-miR-183-5p	800	-1.7172	NM_207038	2381	1.33
TPM1	7168	tropomyosin 1	hsa-miR-183-5p	hsa-miR-183-5p	800	-1.7172	NM_001018008	1622	-1.4
UCHL3	7347	ubiquitin C-terminal hydrolase L3	hsa-miR-183-5p	hsa-miR-183-5p	800	-1.7172	NM_006002	3095	-1.28
DAGLA	747	diacylglycerol lipase alpha	hsa-miR-183-5p	hsa-miR-183-5p	800	-1.7172	NM_006133	2146	1.35
ZIC3	7547	Zic family member 3	hsa-miR-183-5p	hsa-miR-183-5p	800	-1.7172	NM_003413	3575	1.25
CACNA1E	777	calcium voltage-gated channel subunit alpha1 E	hsa-miR-183-5p	hsa-miR-183-5p	800	-1.7172	NM_000721	2146	1.35
DNALI1	7802	dynein axonemal light intermediate chain 1	hsa-miR-183-5p	hsa-miR-183-5p	800	-1.7172	NM_003462	3933	1.23
PTP4A2	8073	protein tyrosine phosphatase type IVA, member 2	hsa-miR-183-5p	hsa-miR-183-5p	800	-1.7172	NM_080392	3246	1.27
COLEC12	81035	collectin subfamily member 12	hsa-miR-183-5p	hsa-miR-183-5p	800	-1.7172	NM_130386	2381	1.33
REXO5	81691	RNA exonuclease 5	hsa-miR-183-5p	hsa-miR-183-5p	800	-1.7172	NM_030941	2511	-1.32
CALN1	83698	calneuron 1	hsa-miR-183-5p	hsa-miR-183-5p	800	-1.7172	NM_031468	2644	1.31
USP48	84196	ubiquitin specific peptidase 48	hsa-miR-183-5p	hsa-miR-183-5p	800	-1.7172	NM_032236	1806	1.38
PKP4	8502	plakophilin 4	hsa-miR-183-5p	hsa-miR-183-5p	800	-1.7172	NM_003628	4334	1.21
DCHS1	8642	dachsous cadherin-related 1	hsa-miR-183-5p	hsa-miR-183-5p	800	-1.7172	NM_003737	3757	1.24
BAZ1B	9031	bromodomain adjacent to zinc finger domain 1B	hsa-miR-183-5p	hsa-miR-183-5p	800	-1.7172	NM_023005	2511	1.32
UBA3	9039	ubiquitin like modifier activating enzyme 3	hsa-miR-183-5p	hsa-miR-183-5p	800	-1.7172	NM_198195	1363	-1.43
N4BP2L1	90634	NEDD4 binding protein 2 like 1	hsa-miR-183-5p	hsa-miR-183-5p	800	-1.7172	NM_001079691	3095	-1.28
ATP5IF1	93974	ATP synthase inhibitory factor subunit 1	hsa-miR-183-5p	hsa-miR-183-5p	800	-1.7172	NM_178191	222	-1.74
EEF1E1	9521	eukaryotic translation elongation factor 1 epsilon 1	hsa-miR-183-5p	hsa-miR-183-5p	800	-1.7172	NM_004280	540	-1.6
POLR1C	9533	RNA polymerase I subunit C	hsa-miR-183-5p	hsa-miR-183-5p	800	-1.7172	NM_203290	3757	-1.24
CCP110	9738	centriolar coiled-coil protein 110	hsa-miR-183-5p	hsa-miR-183-5p	800	-1.7172	NM_014711	2786	1.3
IST1	9798	IST1, ESCRT-III associated factor	hsa-miR-183-5p	hsa-miR-183-5p	800	-1.7172	NM_014761	2944	1.29
FGFR3	2261	fibroblast growth factor receptor 3	hsa-miR-99a-5p	hsa-miR-99a-5p	900	-1.6351	NM_022965	449	1.63
MTMR3	8897	myotubularin related protein 3	hsa-miR-99a-5p	hsa-miR-99a-5p	900	-1.6351	NM_021090	637	1.57
POM121C	100101267	POM121 transmembrane nucleoporin C	hsa-miR-15a-5p	hsa-miR-15a-5p	1000	1.6306	NM_001099415	2146	1.35
COL4A3BP	10087	collagen type IV alpha 3 binding protein	hsa-miR-15a-5p	hsa-miR-15a-5p	1000	1.6306	NM_005713	1919	1.37
RNF41	10193	ring finger protein 41	hsa-miR-15a-5p	hsa-miR-15a-5p	1000	1.6306	NM_194359	1806	-1.38
DCAF7	10238	DDB1 and CUL4 associated factor 7	hsa-miR-15a-5p	hsa-miR-15a-5p	1000	1.6306	NM_005828	4115	1.22
UBE4B	10277	ubiquitination factor E4B	hsa-miR-15a-5p	hsa-miR-15a-5p	1000	1.6306	NM_006048	2786	1.3
YAP1	10413	Yes associated protein 1	hsa-miR-15a-5p	hsa-miR-15a-5p	1000	1.6306	NM_006106	1919	1.37
SPTLC1	10558	serine palmitoyltransferase long chain base subunit 1	hsa-miR-15a-5p	hsa-miR-15a-5p	1000	1.6306	NM_178324	1085	1.47
POLR3F	10621	RNA polymerase III subunit F	hsa-miR-15a-5p	hsa-miR-15a-5p	1000	1.6306	NM_006466	3757	-1.24
FERMT2	10979	fermitin family member 2	hsa-miR-15a-5p	hsa-miR-15a-5p	1000	1.6306	NM_006832	1085	1.47
DNAJB4	11080	DnaJ heat shock protein family (Hsp40) member B4	hsa-miR-15a-5p	hsa-miR-15a-5p	1000	1.6306	NM_007034	3095	1.28
KLHL2	11275	kelch like family member 2	hsa-miR-15a-5p	hsa-miR-15a-5p	1000	1.6306	NM_007246	4334	1.21
CLU	1191	clusterin	hsa-miR-15a-5p	hsa-miR-15a-5p	1000	1.6306	NM_203339	1230	-1.45
DNAJC24	120526	DnaJ heat shock protein family (Hsp40) member C24	hsa-miR-15a-5p	hsa-miR-15a-5p	1000	1.6306	NM_181706	3575	-1.25
IFFO2	126917	intermediate filament family orphan 2	hsa-miR-15a-5p	hsa-miR-15a-5p	1000	1.6306	NM_001136265	3575	1.25
LYPLAL1	127018	lysophospholipase like 1	hsa-miR-15a-5p	hsa-miR-15a-5p	1000	1.6306	NM_138794	2255	-1.34
TATDN3	128387	TatD DNase domain containing 3	hsa-miR-15a-5p	hsa-miR-15a-5p	1000	1.6306	NM_001042553	4334	-1.21
GNPDA2	132789	glucosamine-6-phosphate deaminase 2	hsa-miR-15a-5p	hsa-miR-15a-5p	1000	1.6306	NM_138335	3405	-1.26
SREK1	140890	splicing regulatory glutamic acid and lysine rich protein 1	hsa-miR-15a-5p	hsa-miR-15a-5p	1000	1.6306	NM_001077199	4568	1.2
CMTM4	146223	CKLF like MARVEL transmembrane domain containing 4	hsa-miR-15a-5p	hsa-miR-15a-5p	1000	1.6306	NM_181521	2644	1.31
TMEM199	147007	transmembrane protein 199	hsa-miR-15a-5p	hsa-miR-15a-5p	1000	1.6306	NM_152464	2146	-1.35
SIK1	150094	salt inducible kinase 1	hsa-miR-15a-5p	hsa-miR-15a-5p	1000	1.6306	NM_173354	3095	1.28
PPM1K	152926	protein phosphatase, Mg2+/Mn2+ dependent 1K	hsa-miR-15a-5p	hsa-miR-15a-5p	1000	1.6306	NM_152542	1230	-1.45
ANKRD46	157567	ankyrin repeat domain 46	hsa-miR-15a-5p	hsa-miR-15a-5p	1000	1.6306	NM_198401	1919	-1.37
FAM84B	157638	family with sequence similarity 84 member B	hsa-miR-15a-5p	hsa-miR-15a-5p	1000	1.6306	NM_174911	3405	1.26
FAM122B	159090	family with sequence similarity 122B	hsa-miR-15a-5p	hsa-miR-15a-5p	1000	1.6306	NM_145284	3405	-1.26
NIM1K	167359	NIM1 serine/threonine protein kinase	hsa-miR-15a-5p	hsa-miR-15a-5p	1000	1.6306	NM_153361	3405	1.26
TVP23C	201158	trans-golgi network vesicle protein 23 homolog C	hsa-miR-15a-5p	hsa-miR-15a-5p	1000	1.6306	NM_145301	4334	-1.21
EXTL3	2137	exostosin like glycosyltransferase 3	hsa-miR-15a-5p	hsa-miR-15a-5p	1000	1.6306	NM_001440	3933	1.23
UNC5B	219699	unc-5 netrin receptor B	hsa-miR-15a-5p	hsa-miR-15a-5p	1000	1.6306	NM_170744	3575	1.25
FOXK1	221937	forkhead box K1	hsa-miR-15a-5p	hsa-miR-15a-5p	1000	1.6306	NM_001037165	4115	1.22
FGF2	2247	fibroblast growth factor 2	hsa-miR-15a-5p	hsa-miR-15a-5p	1000	1.6306	NM_002006	877	1.51
RAB11FIP2	22841	RAB11 family interacting protein 2	hsa-miR-15a-5p	hsa-miR-15a-5p	1000	1.6306	NM_014904	3575	-1.25
SWAP70	23075	switching B cell complex subunit SWAP70	hsa-miR-15a-5p	hsa-miR-15a-5p	1000	1.6306	NM_015055	3095	1.28
SARM1	23098	sterile alpha and TIR motif containing 1	hsa-miR-15a-5p	hsa-miR-15a-5p	1000	1.6306	NM_015077	4115	1.22
ATG4B	23192	autophagy related 4B cysteine peptidase	hsa-miR-15a-5p	hsa-miR-15a-5p	1000	1.6306	NM_178326	572	-1.59
PRRC2C	23215	proline rich coiled-coil 2C	hsa-miR-15a-5p	hsa-miR-15a-5p	1000	1.6306	NM_015172	3933	1.23
WWC1	23286	WW and C2 domain containing 1	hsa-miR-15a-5p	hsa-miR-15a-5p	1000	1.6306	NM_015238	2644	1.31
CLASP1	23332	cytoplasmic linker associated protein 1	hsa-miR-15a-5p	hsa-miR-15a-5p	1000	1.6306	NM_015282	572	1.59
ARHGEF12	23365	Rho guanine nucleotide exchange factor 12	hsa-miR-15a-5p	hsa-miR-15a-5p	1000	1.6306	NM_015313	1919	1.37
RYBP	23429	RING1 and YY1 binding protein	hsa-miR-15a-5p	hsa-miR-15a-5p	1000	1.6306	NM_012234	2511	1.32
HARS2	23438	histidyl-tRNA synthetase 2, mitochondrial	hsa-miR-15a-5p	hsa-miR-15a-5p	1000	1.6306	NM_012208	4334	1.21
PISD	23761	phosphatidylserine decarboxylase	hsa-miR-15a-5p	hsa-miR-15a-5p	1000	1.6306	NM_014338	4115	-1.22
CNIH2	254263	cornichon family AMPA receptor auxiliary protein 2	hsa-miR-15a-5p	hsa-miR-15a-5p	1000	1.6306	NM_182553	4334	-1.21
CFAP45	25790	cilia and flagella associated protein 45	hsa-miR-15a-5p	hsa-miR-15a-5p	1000	1.6306	NM_012337	4334	-1.21
ABTB2	25841	ankyrin repeat and BTB domain containing 2	hsa-miR-15a-5p	hsa-miR-15a-5p	1000	1.6306	NM_145804	3095	1.28
USP49	25862	ubiquitin specific peptidase 49	hsa-miR-15a-5p	hsa-miR-15a-5p	1000	1.6306	NM_018561	190	1.76
CCDC28A	25901	coiled-coil domain containing 28A	hsa-miR-15a-5p	hsa-miR-15a-5p	1000	1.6306	NM_015439	4334	1.21
NECAP1	25977	NECAP endocytosis associated 1	hsa-miR-15a-5p	hsa-miR-15a-5p	1000	1.6306	NM_015509	1298	-1.44
HIGD1A	25994	HIG1 hypoxia inducible domain family member 1A	hsa-miR-15a-5p	hsa-miR-15a-5p	1000	1.6306	NM_001099668	319	-1.69
GLS2	27165	glutaminase 2	hsa-miR-15a-5p	hsa-miR-15a-5p	1000	1.6306	NM_013267	1448	-1.42
PCDH17	27253	protocadherin 17	hsa-miR-15a-5p	hsa-miR-15a-5p	1000	1.6306	NM_014459	203	1.75
GLRX	2745	glutaredoxin	hsa-miR-15a-5p	hsa-miR-15a-5p	1000	1.6306	NM_002064	397	-1.65
GNAI3	2773	G protein subunit alpha i3	hsa-miR-15a-5p	hsa-miR-15a-5p	1000	1.6306	NM_006496	3933	1.23
HECTD4	283450	HECT domain E3 ubiquitin protein ligase 4	hsa-miR-15a-5p	hsa-miR-15a-5p	1000	1.6306	NM_001109662	3095	1.28
FRYL	285527	FRY like transcription coactivator	hsa-miR-15a-5p	hsa-miR-15a-5p	1000	1.6306	NM_015030	3095	1.28
ANKRD11	29123	ankyrin repeat domain 11	hsa-miR-15a-5p	hsa-miR-15a-5p	1000	1.6306	NM_013275	1806	1.38
SEC61A1	29927	Sec61 translocon alpha 1 subunit	hsa-miR-15a-5p	hsa-miR-15a-5p	1000	1.6306	NM_013336	1155	1.46
IRAK2	3656	interleukin 1 receptor associated kinase 2	hsa-miR-15a-5p	hsa-miR-15a-5p	1000	1.6306	NM_001570	4334	1.21
KCNMA1	3778	potassium calcium-activated channel subfamily M alpha 1	hsa-miR-15a-5p	hsa-miR-15a-5p	1000	1.6306	NM_001014797	1230	1.45
KIF5A	3798	kinesin family member 5A	hsa-miR-15a-5p	hsa-miR-15a-5p	1000	1.6306	NM_004984	3246	-1.27
KIF5C	3800	kinesin family member 5C	hsa-miR-15a-5p	hsa-miR-15a-5p	1000	1.6306	NM_004522	3757	1.24
TMEM189-UBE2V1	387522	TMEM189-UBE2V1 readthrough	hsa-miR-15a-5p	hsa-miR-15a-5p	1000	1.6306	NM_003349	1448	-1.42
BOLA3	388962	bolA family member 3	hsa-miR-15a-5p	hsa-miR-15a-5p	1000	1.6306	NM_212552	1712	-1.39
LAMTOR4	389541	late endosomal/lysosomal adaptor, MAPK and MTOR activator 4	hsa-miR-15a-5p	hsa-miR-15a-5p	1000	1.6306	NM_001008395	832	-1.52
LIPE	3991	lipase E, hormone sensitive type	hsa-miR-15a-5p	hsa-miR-15a-5p	1000	1.6306	NM_005357	3575	1.25
MTHFR	4524	methylenetetrahydrofolate reductase	hsa-miR-15a-5p	hsa-miR-15a-5p	1000	1.6306	NM_005957	4568	1.2
ZFHX3	463	zinc finger homeobox 3	hsa-miR-15a-5p	hsa-miR-15a-5p	1000	1.6306	NM_006885	3405	1.26
2002-09-01	4735	septin 2	hsa-miR-15a-5p	hsa-miR-15a-5p	1000	1.6306	NM_004404	1919	1.37
NEDD9	4739	neural precursor cell expressed, developmentally down-regulated 9	hsa-miR-15a-5p	hsa-miR-15a-5p	1000	1.6306	NM_006403	572	1.59
GOLT1B	51026	golgi transport 1B	hsa-miR-15a-5p	hsa-miR-15a-5p	1000	1.6306	NM_016072	667	-1.56
ZC2HC1A	51101	zinc finger C2HC-type containing 1A	hsa-miR-15a-5p	hsa-miR-15a-5p	1000	1.6306	NM_016010	1806	-1.38
EMC4	51234	ER membrane protein complex subunit 4	hsa-miR-15a-5p	hsa-miR-15a-5p	1000	1.6306	NM_016454	757	-1.54
CWC15	51503	CWC15 spliceosome associated protein homolog	hsa-miR-15a-5p	hsa-miR-15a-5p	1000	1.6306	NM_016403	4115	-1.22
DPH5	51611	diphthamide biosynthesis 5	hsa-miR-15a-5p	hsa-miR-15a-5p	1000	1.6306	NM_001077394	2255	-1.34
PDK3	5165	pyruvate dehydrogenase kinase 3	hsa-miR-15a-5p	hsa-miR-15a-5p	1000	1.6306	BC038512	2255	1.34
ASB1	51665	ankyrin repeat and SOCS box containing 1	hsa-miR-15a-5p	hsa-miR-15a-5p	1000	1.6306	NM_016114	3575	1.25
PLRG1	5356	pleiotropic regulator 1	hsa-miR-15a-5p	hsa-miR-15a-5p	1000	1.6306	NM_002669	4115	-1.22
PMM1	5372	phosphomannomutase 1	hsa-miR-15a-5p	hsa-miR-15a-5p	1000	1.6306	NM_002676	1516	-1.41
RAB4B	53916	RAB4B, member RAS oncogene family	hsa-miR-15a-5p	hsa-miR-15a-5p	1000	1.6306	NM_016154	3757	-1.24
CXorf40B	541578	chromosome X open reading frame 40B	hsa-miR-15a-5p	hsa-miR-15a-5p	1000	1.6306	NM_001013845	3405	-1.26
ASNSD1	54529	asparagine synthetase domain containing 1	hsa-miR-15a-5p	hsa-miR-15a-5p	1000	1.6306	NM_019048	1919	-1.37
GATAD2A	54815	GATA zinc finger domain containing 2A	hsa-miR-15a-5p	hsa-miR-15a-5p	1000	1.6306	NM_017660	3933	1.23
DEF8	54849	differentially expressed in FDCP 8 homolog	hsa-miR-15a-5p	hsa-miR-15a-5p	1000	1.6306	NM_017702	347	-1.67
RFK	55312	riboflavin kinase	hsa-miR-15a-5p	hsa-miR-15a-5p	1000	1.6306	NM_018339	2944	-1.29
PIP4P2	55529	phosphatidylinositol-4,5-bisphosphate 4-phosphatase 2	hsa-miR-15a-5p	hsa-miR-15a-5p	1000	1.6306	NM_018710	3757	-1.24
PAG1	55824	phosphoprotein membrane anchor with glycosphingolipid microdomains 1	hsa-miR-15a-5p	hsa-miR-15a-5p	1000	1.6306	NM_018440	2644	1.31
SELENOS	55829	selenoprotein S	hsa-miR-15a-5p	hsa-miR-15a-5p	1000	1.6306	NM_018445	2511	-1.32
BRK1	55845	BRICK1, SCAR/WAVE actin nucleating complex subunit	hsa-miR-15a-5p	hsa-miR-15a-5p	1000	1.6306	NM_018462	1298	-1.44
ACSS2	55902	acyl-CoA synthetase short chain family member 2	hsa-miR-15a-5p	hsa-miR-15a-5p	1000	1.6306	NM_001076552	4568	1.2
BCAP29	55973	B cell receptor associated protein 29	hsa-miR-15a-5p	hsa-miR-15a-5p	1000	1.6306	NM_001008405	1919	-1.37
PLSCR4	57088	phospholipid scramblase 4	hsa-miR-15a-5p	hsa-miR-15a-5p	1000	1.6306	NM_020353	2381	1.33
PSMD7	5713	proteasome 26S subunit, non-ATPase 7	hsa-miR-15a-5p	hsa-miR-15a-5p	1000	1.6306	NM_002811	1919	-1.37
PTCH1	5727	patched 1	hsa-miR-15a-5p	hsa-miR-15a-5p	1000	1.6306	NM_001083605	3575	1.25
RIMKLB	57494	ribosomal modification protein rimK like family member B	hsa-miR-15a-5p	hsa-miR-15a-5p	1000	1.6306	NM_020734	3575	1.25
UVSSA	57654	UV stimulated scaffold protein A	hsa-miR-15a-5p	hsa-miR-15a-5p	1000	1.6306	NM_020894	1712	1.39
RNF213	57674	ring finger protein 213	hsa-miR-15a-5p	hsa-miR-15a-5p	1000	1.6306	NM_020954	291	1.7
SCOC	60592	short coiled-coil protein	hsa-miR-15a-5p	hsa-miR-15a-5p	1000	1.6306	NM_032547	291	-1.7
ATXN2	6311	ataxin 2	hsa-miR-15a-5p	hsa-miR-15a-5p	1000	1.6306	NM_002973	1363	1.43
LHPP	64077	phospholysine phosphohistidine inorganic pyrophosphate phosphatase	hsa-miR-15a-5p	hsa-miR-15a-5p	1000	1.6306	NM_022126	1363	1.43
VSIR	64115	V-set immunoregulatory receptor	hsa-miR-15a-5p	hsa-miR-15a-5p	1000	1.6306	NM_022153	2511	1.32
XPO4	64328	exportin 4	hsa-miR-15a-5p	hsa-miR-15a-5p	1000	1.6306	NM_022459	3933	1.23
CSRNP1	64651	cysteine and serine rich nuclear protein 1	hsa-miR-15a-5p	hsa-miR-15a-5p	1000	1.6306	NM_033027	222	1.74
SLC7A2	6542	solute carrier family 7 member 2	hsa-miR-15a-5p	hsa-miR-15a-5p	1000	1.6306	NM_001008539	1712	1.39
SLC12A2	6558	solute carrier family 12 member 2	hsa-miR-15a-5p	hsa-miR-15a-5p	1000	1.6306	NM_001046	2030	1.36
SLC20A2	6575	solute carrier family 20 member 2	hsa-miR-15a-5p	hsa-miR-15a-5p	1000	1.6306	NM_006749	2786	1.3
GRAMD2B	65983	GRAM domain containing 2B	hsa-miR-15a-5p	hsa-miR-15a-5p	1000	1.6306	NM_023927	967	1.49
SUMO3	6612	small ubiquitin-like modifier 3	hsa-miR-15a-5p	hsa-miR-15a-5p	1000	1.6306	NM_006936	2511	-1.32
SNRPA1	6627	small nuclear ribonucleoprotein polypeptide A'	hsa-miR-15a-5p	hsa-miR-15a-5p	1000	1.6306	NM_003090	2381	-1.33
SNRPB2	6629	small nuclear ribonucleoprotein polypeptide B2	hsa-miR-15a-5p	hsa-miR-15a-5p	1000	1.6306	NM_003092	2381	-1.33
SNTB2	6645	syntrophin beta 2	hsa-miR-15a-5p	hsa-miR-15a-5p	1000	1.6306	NM_006750	4115	1.22
SPTBN2	6712	spectrin beta, non-erythrocytic 2	hsa-miR-15a-5p	hsa-miR-15a-5p	1000	1.6306	NM_006946	1919	1.37
STX1A	6804	syntaxin 1A	hsa-miR-15a-5p	hsa-miR-15a-5p	1000	1.6306	NM_004603	3933	-1.23
STXBP1	6812	syntaxin binding protein 1	hsa-miR-15a-5p	hsa-miR-15a-5p	1000	1.6306	NM_003165	4334	-1.21
MAP3K7	6885	mitogen-activated protein kinase kinase kinase 7	hsa-miR-15a-5p	hsa-miR-15a-5p	1000	1.6306	NM_145333	4115	-1.22
BTF3	689	basic transcription factor 3	hsa-miR-15a-5p	hsa-miR-15a-5p	1000	1.6306	NM_001037637	1155	-1.46
TARBP2	6895	TARBP2, RISC loading complex RNA binding subunit	hsa-miR-15a-5p	hsa-miR-15a-5p	1000	1.6306	NM_134324	1230	-1.45
TFAP2A	7020	transcription factor AP-2 alpha	hsa-miR-15a-5p	hsa-miR-15a-5p	1000	1.6306	NM_001042425	2030	1.36
TPM3	7170	tropomyosin 3	hsa-miR-15a-5p	hsa-miR-15a-5p	1000	1.6306	NM_152263	2381	-1.33
TTC1	7265	tetratricopeptide repeat domain 1	hsa-miR-15a-5p	hsa-miR-15a-5p	1000	1.6306	NM_003314	4115	-1.22
UROS	7390	uroporphyrinogen III synthase	hsa-miR-15a-5p	hsa-miR-15a-5p	1000	1.6306	NM_000375	3575	-1.25
ATG9A	79065	autophagy related 9A	hsa-miR-15a-5p	hsa-miR-15a-5p	1000	1.6306	NM_001077198	3405	1.26
GCC1	79571	GRIP and coiled-coil domain containing 1	hsa-miR-15a-5p	hsa-miR-15a-5p	1000	1.6306	NM_024523	3933	1.23
HMBOX1	79618	homeobox containing 1	hsa-miR-15a-5p	hsa-miR-15a-5p	1000	1.6306	NM_024567	1516	1.41
ZDHHC14	79683	zinc finger DHHC-type containing 14	hsa-miR-15a-5p	hsa-miR-15a-5p	1000	1.6306	NM_024630	1028	1.48
YRDC	79693	yrdC N6-threonylcarbamoyltransferase domain containing	hsa-miR-15a-5p	hsa-miR-15a-5p	1000	1.6306	NM_024640	667	1.56
MOB3B	79817	MOB kinase activator 3B	hsa-miR-15a-5p	hsa-miR-15a-5p	1000	1.6306	NM_024761	3757	1.24
CAAP1	79886	caspase activity and apoptosis inhibitor 1	hsa-miR-15a-5p	hsa-miR-15a-5p	1000	1.6306	NM_024828	4568	-1.2
PANK2	80025	pantothenate kinase 2	hsa-miR-15a-5p	hsa-miR-15a-5p	1000	1.6306	NM_153640	2511	-1.32
IFT74	80173	intraflagellar transport 74	hsa-miR-15a-5p	hsa-miR-15a-5p	1000	1.6306	NM_001099222	1712	1.39
CHD9	80205	chromodomain helicase DNA binding protein 9	hsa-miR-15a-5p	hsa-miR-15a-5p	1000	1.6306	NM_025134	2786	1.3
CAPZA2	830	capping actin protein of muscle Z-line alpha subunit 2	hsa-miR-15a-5p	hsa-miR-15a-5p	1000	1.6306	NM_006136	4115	-1.22
AXIN2	8313	axin 2	hsa-miR-15a-5p	hsa-miR-15a-5p	1000	1.6306	NM_004655	3575	1.25
LCOR	84458	ligand dependent nuclear receptor corepressor	hsa-miR-15a-5p	hsa-miR-15a-5p	1000	1.6306	NM_032440	133	1.82
EIF2B2	8892	eukaryotic translation initiation factor 2B subunit beta	hsa-miR-15a-5p	hsa-miR-15a-5p	1000	1.6306	NM_014239	4334	-1.21
PIP4P1	90809	phosphatidylinositol-4,5-bisphosphate 4-phosphatase 1	hsa-miR-15a-5p	hsa-miR-15a-5p	1000	1.6306	NM_144568	2255	-1.34
CCDC149	91050	coiled-coil domain containing 149	hsa-miR-15a-5p	hsa-miR-15a-5p	1000	1.6306	NM_173463	4568	1.2
SCAF11	9169	SR-related CTD associated factor 11	hsa-miR-15a-5p	hsa-miR-15a-5p	1000	1.6306	NM_004719	3405	1.26
YTHDC1	91746	YTH domain containing 1	hsa-miR-15a-5p	hsa-miR-15a-5p	1000	1.6306	NM_001031732	3757	1.24
SNX29	92017	sorting nexin 29	hsa-miR-15a-5p	hsa-miR-15a-5p	1000	1.6306	NM_001009607	1363	1.43
TMEM183A	92703	transmembrane protein 183A	hsa-miR-15a-5p	hsa-miR-15a-5p	1000	1.6306	NM_138391	540	-1.6
SPAG7	9552	sperm associated antigen 7	hsa-miR-15a-5p	hsa-miR-15a-5p	1000	1.6306	NM_004890	4568	-1.2
PIEZO1	9780	piezo type mechanosensitive ion channel component 1	hsa-miR-15a-5p	hsa-miR-15a-5p	1000	1.6306	NM_014745	1712	1.39
IP6K1	9807	inositol hexakisphosphate kinase 1	hsa-miR-15a-5p	hsa-miR-15a-5p	1000	1.6306	NM_001006115	667	1.56
HELZ	9931	helicase with zinc finger	hsa-miR-15a-5p	hsa-miR-15a-5p	1000	1.6306	NM_014877	757	1.54
CDC42	998	cell division cycle 42	hsa-miR-15a-5p	hsa-miR-15a-5p	1000	1.6306	NM_001039802	154	-1.8
CDKN1A	1026	cyclin dependent kinase inhibitor 1A	hsa-let-7b-5p	hsa-let-7b-5p	1100	-1.6196	NM_000389	7	2.43
IGF2BP2	10644	insulin like growth factor 2 mRNA binding protein 2	hsa-let-7b-5p	hsa-let-7b-5p	1100	-1.6196	NM_006548	1155	1.46
CHD4	1108	chromodomain helicase DNA binding protein 4	hsa-let-7b-5p	hsa-let-7b-5p	1100	-1.6196	NM_001273	1806	1.38
POLR3A	11128	RNA polymerase III subunit A	hsa-let-7b-5p	hsa-let-7b-5p	1100	-1.6196	NM_007055	4568	1.2
MED8	112950	mediator complex subunit 8	hsa-let-7b-5p	hsa-let-7b-5p	1100	-1.6196	NM_201542	4115	-1.22
TUSC2	11334	tumor suppressor candidate 2	hsa-let-7b-5p	hsa-let-7b-5p	1100	-1.6196	NM_007275	3246	-1.27
MGLL	11343	monoglyceride lipase	hsa-let-7b-5p	hsa-let-7b-5p	1100	-1.6196	NM_007283	877	-1.51
AP1S1	1174	adaptor related protein complex 1 sigma 1 subunit	hsa-let-7b-5p	hsa-let-7b-5p	1100	-1.6196	NM_001283	103	-1.84
TPP1	1200	tripeptidyl peptidase 1	hsa-let-7b-5p	hsa-let-7b-5p	1100	-1.6196	NM_000391	507	1.61
DMD	1756	dystrophin	hsa-let-7b-5p	hsa-let-7b-5p	1100	-1.6196	NM_004019	4334	1.21
DPP6	1804	dipeptidyl peptidase like 6	hsa-let-7b-5p	hsa-let-7b-5p	1100	-1.6196	NM_130797	3757	1.24
ARID3A	1820	AT-rich interaction domain 3A	hsa-let-7b-5p	hsa-let-7b-5p	1100	-1.6196	NM_005224	2255	1.34
TMED4	222068	transmembrane p24 trafficking protein 4	hsa-let-7b-5p	hsa-let-7b-5p	1100	-1.6196	BX447862	604	-1.58
CLASP2	23122	cytoplasmic linker associated protein 2	hsa-let-7b-5p	hsa-let-7b-5p	1100	-1.6196	NM_015097	832	-1.52
ZC3H3	23144	zinc finger CCCH-type containing 3	hsa-let-7b-5p	hsa-let-7b-5p	1100	-1.6196	NM_015117	3933	1.23
MGA	23269	MGA, MAX dimerization protein	hsa-let-7b-5p	hsa-let-7b-5p	1100	-1.6196	NM_001080541	1516	1.41
AFF2	2334	AF4/FMR2 family member 2	hsa-let-7b-5p	hsa-let-7b-5p	1100	-1.6196	NM_002025	2786	1.3
ZNF318	24149	zinc finger protein 318	hsa-let-7b-5p	hsa-let-7b-5p	1100	-1.6196	NM_014345	4568	1.2
GABRA6	2559	gamma-aminobutyric acid type A receptor alpha6 subunit	hsa-let-7b-5p	hsa-let-7b-5p	1100	-1.6196	NM_000811	31	-2.06
PPP1R16B	26051	protein phosphatase 1 regulatory subunit 16B	hsa-let-7b-5p	hsa-let-7b-5p	1100	-1.6196	NM_015568	2255	1.34
ARL5A	26225	ADP ribosylation factor like GTPase 5A	hsa-let-7b-5p	hsa-let-7b-5p	1100	-1.6196	NM_001037174	1363	-1.43
GATM	2628	glycine amidinotransferase	hsa-let-7b-5p	hsa-let-7b-5p	1100	-1.6196	NM_001482	2511	-1.32
BZW2	28969	basic leucine zipper and W2 domains 2	hsa-let-7b-5p	hsa-let-7b-5p	1100	-1.6196	NM_014038	2255	-1.34
IL10	3586	interleukin 10	hsa-let-7b-5p	hsa-let-7b-5p	1100	-1.6196	NM_000572	259	1.72
ARG2	384	arginase 2	hsa-let-7b-5p	hsa-let-7b-5p	1100	-1.6196	NM_001172	3575	-1.25
LAMP2	3920	lysosomal associated membrane protein 2	hsa-let-7b-5p	hsa-let-7b-5p	1100	-1.6196	NM_013995	1448	1.42
RNF165	494470	ring finger protein 165	hsa-let-7b-5p	hsa-let-7b-5p	1100	-1.6196	NM_152470	667	1.56
PBX1	5087	PBX homeobox 1	hsa-let-7b-5p	hsa-let-7b-5p	1100	-1.6196	NM_002585	4334	1.21
PBX3	5090	PBX homeobox 3	hsa-let-7b-5p	hsa-let-7b-5p	1100	-1.6196	NM_006195	3575	1.25
HSPA14	51182	heat shock protein family A (Hsp70) member 14	hsa-let-7b-5p	hsa-let-7b-5p	1100	-1.6196	NM_016299	1919	-1.37
HOOK1	51361	hook microtubule tethering protein 1	hsa-let-7b-5p	hsa-let-7b-5p	1100	-1.6196	NM_015888	2644	1.31
ANKFY1	51479	ankyrin repeat and FYVE domain containing 1	hsa-let-7b-5p	hsa-let-7b-5p	1100	-1.6196	NM_020740	3575	1.25
PRRX1	5396	paired related homeobox 1	hsa-let-7b-5p	hsa-let-7b-5p	1100	-1.6196	NM_006902	1298	1.44
POLR2D	5433	RNA polymerase II subunit D	hsa-let-7b-5p	hsa-let-7b-5p	1100	-1.6196	NM_004805	3933	-1.23
GFOD1	54438	glucose-fructose oxidoreductase domain containing 1	hsa-let-7b-5p	hsa-let-7b-5p	1100	-1.6196	NM_018988	376	1.66
XRN1	54464	5'-3' exoribonuclease 1	hsa-let-7b-5p	hsa-let-7b-5p	1100	-1.6196	NM_019001	4115	1.22
ACTR10	55860	actin related protein 10 homolog	hsa-let-7b-5p	hsa-let-7b-5p	1100	-1.6196	NM_018477	425	-1.64
BIN3	55909	bridging integrator 3	hsa-let-7b-5p	hsa-let-7b-5p	1100	-1.6196	NM_018688	4334	1.21
SULF2	55959	sulfatase 2	hsa-let-7b-5p	hsa-let-7b-5p	1100	-1.6196	NM_018837	3405	1.26
RNF20	56254	ring finger protein 20	hsa-let-7b-5p	hsa-let-7b-5p	1100	-1.6196	NM_019592	3757	1.24
TMX4	56255	thioredoxin related transmembrane protein 4	hsa-let-7b-5p	hsa-let-7b-5p	1100	-1.6196	NM_021156	2146	-1.35
UGGT1	56886	UDP-glucose glycoprotein glucosyltransferase 1	hsa-let-7b-5p	hsa-let-7b-5p	1100	-1.6196	NM_020120	1155	1.46
SLC12A9	56996	solute carrier family 12 member 9	hsa-let-7b-5p	hsa-let-7b-5p	1100	-1.6196	NM_020246	2786	1.3
SLC45A4	57210	solute carrier family 45 member 4	hsa-let-7b-5p	hsa-let-7b-5p	1100	-1.6196	XM_933796	3246	1.27
SPRYD7	57213	SPRY domain containing 7	hsa-let-7b-5p	hsa-let-7b-5p	1100	-1.6196	NM_020456	1919	-1.37
ERGIC1	57222	endoplasmic reticulum-golgi intermediate compartment 1	hsa-let-7b-5p	hsa-let-7b-5p	1100	-1.6196	NM_020462	397	1.65
MRS2	57380	MRS2, magnesium transporter	hsa-let-7b-5p	hsa-let-7b-5p	1100	-1.6196	NM_020662	4115	-1.22
MTUS1	57509	microtubule associated scaffold protein 1	hsa-let-7b-5p	hsa-let-7b-5p	1100	-1.6196	NM_001001931	376	-1.66
SRGAP1	57522	SLIT-ROBO Rho GTPase activating protein 1	hsa-let-7b-5p	hsa-let-7b-5p	1100	-1.6196	NM_020762	2146	1.35
ZSWIM5	57643	zinc finger SWIM-type containing 5	hsa-let-7b-5p	hsa-let-7b-5p	1100	-1.6196	NM_020883	3095	1.28
ANKRA2	57763	ankyrin repeat family A member 2	hsa-let-7b-5p	hsa-let-7b-5p	1100	-1.6196	NM_023039	1298	-1.44
RFX5	5993	regulatory factor X5	hsa-let-7b-5p	hsa-let-7b-5p	1100	-1.6196	NM_001025603	3095	-1.28
SMAP1	60682	small ArfGAP 1	hsa-let-7b-5p	hsa-let-7b-5p	1100	-1.6196	NM_021940	4115	-1.22
SCD	6319	stearoyl-CoA desaturase	hsa-let-7b-5p	hsa-let-7b-5p	1100	-1.6196	NM_005063	2381	1.33
PCDH20	64881	protocadherin 20	hsa-let-7b-5p	hsa-let-7b-5p	1100	-1.6196	NM_022843	3405	1.26
SMARCC1	6599	SWI/SNF related, matrix associated, actin dependent regulator of chromatin subfamily c member 1	hsa-let-7b-5p	hsa-let-7b-5p	1100	-1.6196	NM_003074	3405	1.26
MSANTD2	79684	Myb/SANT DNA binding domain containing 2	hsa-let-7b-5p	hsa-let-7b-5p	1100	-1.6196	NM_024631	4334	1.21
BRD3	8019	bromodomain containing 3	hsa-let-7b-5p	hsa-let-7b-5p	1100	-1.6196	NM_007371	3246	1.27
FAM214B	80256	family with sequence similarity 214 member B	hsa-let-7b-5p	hsa-let-7b-5p	1100	-1.6196	NM_025182	2381	1.33
RNF170	81790	ring finger protein 170	hsa-let-7b-5p	hsa-let-7b-5p	1100	-1.6196	NM_030954	3757	-1.24
FAM103A1	83640	family with sequence similarity 103 member A1	hsa-let-7b-5p	hsa-let-7b-5p	1100	-1.6196	NM_031452	3575	-1.25
SLC25A18	83733	solute carrier family 25 member 18	hsa-let-7b-5p	hsa-let-7b-5p	1100	-1.6196	NM_031481	1448	1.42
STARD3NL	83930	STARD3 N-terminal like	hsa-let-7b-5p	hsa-let-7b-5p	1100	-1.6196	NM_032016	1448	-1.42
ZCCHC9	84240	zinc finger CCHC-type containing 9	hsa-let-7b-5p	hsa-let-7b-5p	1100	-1.6196	NM_032280	3405	-1.26
RAB11FIP4	84440	RAB11 family interacting protein 4	hsa-let-7b-5p	hsa-let-7b-5p	1100	-1.6196	NM_032932	2644	1.31
CGNL1	84952	cingulin like 1	hsa-let-7b-5p	hsa-let-7b-5p	1100	-1.6196	NM_032866	449	1.63
GAS7	8522	growth arrest specific 7	hsa-let-7b-5p	hsa-let-7b-5p	1100	-1.6196	NM_201433	1622	1.4
PEX11B	8799	peroxisomal biogenesis factor 11 beta	hsa-let-7b-5p	hsa-let-7b-5p	1100	-1.6196	NM_003846	2146	-1.35
SLC5A6	8884	solute carrier family 5 member 6	hsa-let-7b-5p	hsa-let-7b-5p	1100	-1.6196	NM_021095	4334	1.21
SYT7	9066	synaptotagmin 7	hsa-let-7b-5p	hsa-let-7b-5p	1100	-1.6196	NM_004200	918	1.5
CHST3	9469	carbohydrate sulfotransferase 3	hsa-let-7b-5p	hsa-let-7b-5p	1100	-1.6196	NM_004273	1085	1.47
IQCB1	9657	IQ motif containing B1	hsa-let-7b-5p	hsa-let-7b-5p	1100	-1.6196	NM_001023571	3405	-1.26
GAB2	9846	GRB2 associated binding protein 2	hsa-let-7b-5p	hsa-let-7b-5p	1100	-1.6196	NM_080491	4115	1.22
HMGN4	10473	high mobility group nucleosomal binding domain 4	hsa-miR-7-5p	hsa-miR-7-5p	1200	-1.5596	NM_006353	1363	-1.43
EHD1	10938	EH domain containing 1	hsa-miR-7-5p	hsa-miR-7-5p	1200	-1.5596	NM_006795	667	1.56
FAM71E1	112703	family with sequence similarity 71 member E1	hsa-miR-7-5p	hsa-miR-7-5p	1200	-1.5596	NM_138411	757	-1.54
UBLCP1	134510	ubiquitin like domain containing CTD phosphatase 1	hsa-miR-7-5p	hsa-miR-7-5p	1200	-1.5596	NM_145049	2786	-1.3
PARP1	142	poly(ADP-ribose) polymerase 1	hsa-miR-7-5p	hsa-miR-7-5p	1200	-1.5596	NM_001618	3757	1.24
COMMD7	149951	COMM domain containing 7	hsa-miR-7-5p	hsa-miR-7-5p	1200	-1.5596	NM_001099339	3246	-1.27
CNKSR3	154043	CNKSR family member 3	hsa-miR-7-5p	hsa-miR-7-5p	1200	-1.5596	NM_173515	1919	1.37
TCEAL6	158931	transcription elongation factor A like 6	hsa-miR-7-5p	hsa-miR-7-5p	1200	-1.5596	NM_001006938	1028	-1.48
DCK	1633	deoxycytidine kinase	hsa-miR-7-5p	hsa-miR-7-5p	1200	-1.5596	NM_000788	291	-1.7
DPYSL3	1809	dihydropyrimidinase like 3	hsa-miR-7-5p	hsa-miR-7-5p	1200	-1.5596	NM_001387	478	1.62
DTYMK	1841	deoxythymidylate kinase	hsa-miR-7-5p	hsa-miR-7-5p	1200	-1.5596	XM_001126211	1448	-1.42
FCGR3A	2214	Fc fragment of IgG receptor IIIa	hsa-miR-7-5p	hsa-miR-7-5p	1200	-1.5596	NM_000569	2944	1.29
FKTN	2218	fukutin	hsa-miR-7-5p	hsa-miR-7-5p	1200	-1.5596	NM_006731	1806	1.38
IGSF9B	22997	immunoglobulin superfamily member 9B	hsa-miR-7-5p	hsa-miR-7-5p	1200	-1.5596	NM_014987	1298	1.44
FAIM2	23017	Fas apoptotic inhibitory molecule 2	hsa-miR-7-5p	hsa-miR-7-5p	1200	-1.5596	NM_012306	2381	1.33
TBC1D2B	23102	TBC1 domain family member 2B	hsa-miR-7-5p	hsa-miR-7-5p	1200	-1.5596	NM_015079	3757	1.24
RAD54L2	23132	RAD54 like 2	hsa-miR-7-5p	hsa-miR-7-5p	1200	-1.5596	NM_015106	918	1.5
ZC3H4	23211	zinc finger CCCH-type containing 4	hsa-miR-7-5p	hsa-miR-7-5p	1200	-1.5596	NM_015168	2511	1.32
ANKRD12	23253	ankyrin repeat domain 12	hsa-miR-7-5p	hsa-miR-7-5p	1200	-1.5596	NM_015208	2255	1.34
ANGPTL2	23452	angiopoietin like 2	hsa-miR-7-5p	hsa-miR-7-5p	1200	-1.5596	NM_012098	3575	1.25
ZNF549	256051	zinc finger protein 549	hsa-miR-7-5p	hsa-miR-7-5p	1200	-1.5596	NM_153263	2381	1.33
DHRS7B	25979	dehydrogenase/reductase 7B	hsa-miR-7-5p	hsa-miR-7-5p	1200	-1.5596	NM_015510	3405	-1.26
SETBP1	26040	SET binding protein 1	hsa-miR-7-5p	hsa-miR-7-5p	1200	-1.5596	NM_015559	172	1.79
RAB11FIP5	26056	RAB11 family interacting protein 5	hsa-miR-7-5p	hsa-miR-7-5p	1200	-1.5596	NM_015470	3405	1.26
RBMX	27316	RNA binding motif protein, X-linked	hsa-miR-7-5p	hsa-miR-7-5p	1200	-1.5596	NM_002139	1448	-1.42
TNRC6A	27327	trinucleotide repeat containing 6A	hsa-miR-7-5p	hsa-miR-7-5p	1200	-1.5596	NM_014494	4334	1.21
GLG1	2734	golgi glycoprotein 1	hsa-miR-7-5p	hsa-miR-7-5p	1200	-1.5596	NM_012201	757	1.54
SLC25A34	284723	solute carrier family 25 member 34	hsa-miR-7-5p	hsa-miR-7-5p	1200	-1.5596	NM_207348	1448	1.42
KCNJ10	3766	potassium voltage-gated channel subfamily J member 10	hsa-miR-7-5p	hsa-miR-7-5p	1200	-1.5596	NM_002241	2030	1.36
RGS7BP	401190	regulator of G protein signaling 7 binding protein	hsa-miR-7-5p	hsa-miR-7-5p	1200	-1.5596	NM_001029875	1622	-1.4
HACD4	401494	3-hydroxyacyl-CoA dehydratase 4	hsa-miR-7-5p	hsa-miR-7-5p	1200	-1.5596	NM_001010915	39	1.99
NDUFA4	4697	NDUFA4, mitochondrial complex associated	hsa-miR-7-5p	hsa-miR-7-5p	1200	-1.5596	NM_002489	1155	-1.46
PAK1	5058	p21 (RAC1) activated kinase 1	hsa-miR-7-5p	hsa-miR-7-5p	1200	-1.5596	NM_002576	2644	-1.31
PAX6	5080	paired box 6	hsa-miR-7-5p	hsa-miR-7-5p	1200	-1.5596	NM_000280	792	-1.53
UBR5	51366	ubiquitin protein ligase E3 component n-recognin 5	hsa-miR-7-5p	hsa-miR-7-5p	1200	-1.5596	NM_015902	4115	1.22
PDE4B	5142	phosphodiesterase 4B	hsa-miR-7-5p	hsa-miR-7-5p	1200	-1.5596	NM_002600	2644	1.31
PIGH	5283	phosphatidylinositol glycan anchor biosynthesis class H	hsa-miR-7-5p	hsa-miR-7-5p	1200	-1.5596	NM_004569	1085	-1.47
PLEC	5339	plectin	hsa-miR-7-5p	hsa-miR-7-5p	1200	-1.5596	NM_000445	3405	1.26
DDIT4	54541	DNA damage inducible transcript 4	hsa-miR-7-5p	hsa-miR-7-5p	1200	-1.5596	NM_019058	242	1.73
LRRC1	55227	leucine rich repeat containing 1	hsa-miR-7-5p	hsa-miR-7-5p	1200	-1.5596	NM_018214	2786	1.3
ZNF395	55893	zinc finger protein 395	hsa-miR-7-5p	hsa-miR-7-5p	1200	-1.5596	NM_018660	3757	1.24
C20orf24	55969	chromosome 20 open reading frame 24	hsa-miR-7-5p	hsa-miR-7-5p	1200	-1.5596	NM_018840	376	-1.66
PSMA4	5685	proteasome subunit alpha 4	hsa-miR-7-5p	hsa-miR-7-5p	1200	-1.5596	NM_002789	1919	-1.37
UBQLN4	56893	ubiquilin 4	hsa-miR-7-5p	hsa-miR-7-5p	1200	-1.5596	NM_020131	3575	1.25
NIPAL3	57185	NIPA like domain containing 3	hsa-miR-7-5p	hsa-miR-7-5p	1200	-1.5596	NM_020448	2786	1.3
PTK2	5747	protein tyrosine kinase 2	hsa-miR-7-5p	hsa-miR-7-5p	1200	-1.5596	NM_005607	2786	1.3
WDFY1	57590	WD repeat and FYVE domain containing 1	hsa-miR-7-5p	hsa-miR-7-5p	1200	-1.5596	NM_020830	2381	1.33
CADM3	57863	cell adhesion molecule 3	hsa-miR-7-5p	hsa-miR-7-5p	1200	-1.5596	NM_021189	3933	1.23
RPS29	6235	ribosomal protein S29	hsa-miR-7-5p	hsa-miR-7-5p	1200	-1.5596	NM_001030001	1806	-1.38
FAM204A	63877	family with sequence similarity 204 member A	hsa-miR-7-5p	hsa-miR-7-5p	1200	-1.5596	NM_022063	4568	-1.2
SDHC	6391	succinate dehydrogenase complex subunit C	hsa-miR-7-5p	hsa-miR-7-5p	1200	-1.5596	NM_003001	3933	-1.23
FNDC4	64838	fibronectin type III domain containing 4	hsa-miR-7-5p	hsa-miR-7-5p	1200	-1.5596	NM_022823	3575	-1.25
RFX7	64864	regulatory factor X7	hsa-miR-7-5p	hsa-miR-7-5p	1200	-1.5596	NM_022841	1230	1.45
TMEM237	65062	transmembrane protein 237	hsa-miR-7-5p	hsa-miR-7-5p	1200	-1.5596	NM_001044385	2511	-1.32
SLC5A3	6526	solute carrier family 5 member 3	hsa-miR-7-5p	hsa-miR-7-5p	1200	-1.5596	NM_006933	3933	1.23
SLC6A9	6536	solute carrier family 6 member 9	hsa-miR-7-5p	hsa-miR-7-5p	1200	-1.5596	NM_001024845	2030	1.36
BMP8B	656	bone morphogenetic protein 8b	hsa-miR-7-5p	hsa-miR-7-5p	1200	-1.5596	NM_001720	572	1.59
SNCA	6622	synuclein alpha	hsa-miR-7-5p	hsa-miR-7-5p	1200	-1.5596	NM_000345	93	-1.86
VDAC3	7419	voltage dependent anion channel 3	hsa-miR-7-5p	hsa-miR-7-5p	1200	-1.5596	NM_005662	2786	-1.3
ZNF557	79230	zinc finger protein 557	hsa-miR-7-5p	hsa-miR-7-5p	1200	-1.5596	NM_001044387	2030	1.36
MFSD14B	84641	major facilitator superfamily domain containing 14B	hsa-miR-7-5p	hsa-miR-7-5p	1200	-1.5596	NM_032558	4334	-1.21
RSPRY1	89970	ring finger and SPRY domain containing 1	hsa-miR-7-5p	hsa-miR-7-5p	1200	-1.5596	NM_133368	4334	1.21
RNF8	9025	ring finger protein 8	hsa-miR-7-5p	hsa-miR-7-5p	1200	-1.5596	NM_003958	4334	-1.21
SCARB2	950	scavenger receptor class B member 2	hsa-miR-7-5p	hsa-miR-7-5p	1200	-1.5596	NM_005506	3757	1.24
PLCH2	9651	phospholipase C eta 2	hsa-miR-7-5p	hsa-miR-7-5p	1200	-1.5596	NM_014638	2146	1.35
BMS1	9790	BMS1, ribosome biogenesis factor	hsa-miR-7-5p	hsa-miR-7-5p	1200	-1.5596	NM_014753	2644	1.31
SNAP91	9892	synaptosome associated protein 91	hsa-miR-7-5p	hsa-miR-7-5p	1200	-1.5596	NM_014841	3095	1.28
CDH7	1005	cadherin 7	hsa-miR-4433b-5p	hsa-miR-4433b-5p	1300	1.516	NM_004361	3933	1.23
NUTF2	10204	nuclear transport factor 2	hsa-miR-4433b-5p	hsa-miR-4433b-5p	1300	1.516	NM_005796	3933	-1.23
DHFR2	200895	dihydrofolate reductase 2	hsa-miR-4433b-5p	hsa-miR-4433b-5p	1300	1.516	NM_176815	3757	1.24
ZCCHC24	219654	zinc finger CCHC-type containing 24	hsa-miR-4433b-5p	hsa-miR-4433b-5p	1300	1.516	NM_153367	1230	1.45
PHLDA1	22822	pleckstrin homology like domain family A member 1	hsa-miR-4433b-5p	hsa-miR-4433b-5p	1300	1.516	NM_007350	1155	1.46
ARRB1	408	arrestin beta 1	hsa-miR-4433b-5p	hsa-miR-4433b-5p	1300	1.516	AL157484	3933	1.23
MOCS2	4338	molybdenum cofactor synthesis 2	hsa-miR-4433b-5p	hsa-miR-4433b-5p	1300	1.516	NM_176806	203	-1.75
MRPL35	51318	mitochondrial ribosomal protein L35	hsa-miR-4433b-5p	hsa-miR-4433b-5p	1300	1.516	NM_145644	4115	-1.22
PIK3R2	5296	phosphoinositide-3-kinase regulatory subunit 2	hsa-miR-4433b-5p	hsa-miR-4433b-5p	1300	1.516	NM_005027	3757	1.24
BTBD1	53339	BTB domain containing 1	hsa-miR-4433b-5p	hsa-miR-4433b-5p	1300	1.516	NM_025238	2786	-1.3
PLCL1	5334	phospholipase C like 1 (inactive)	hsa-miR-4433b-5p	hsa-miR-4433b-5p	1300	1.516	NM_006226	4115	1.22
MBTD1	54799	mbt domain containing 1	hsa-miR-4433b-5p	hsa-miR-4433b-5p	1300	1.516	NM_017643	1155	1.46
SAMD4B	55095	sterile alpha motif domain containing 4B	hsa-miR-4433b-5p	hsa-miR-4433b-5p	1300	1.516	NM_018028	1028	1.48
THAP1	55145	THAP domain containing 1	hsa-miR-4433b-5p	hsa-miR-4433b-5p	1300	1.516	NM_018105	3405	-1.26
VPS53	55275	VPS53, GARP complex subunit	hsa-miR-4433b-5p	hsa-miR-4433b-5p	1300	1.516	AK123107	3575	1.25
SRGN	5552	serglycin	hsa-miR-4433b-5p	hsa-miR-4433b-5p	1300	1.516	NM_002727	203	1.75
LYRM1	57149	LYR motif containing 1	hsa-miR-4433b-5p	hsa-miR-4433b-5p	1300	1.516	NM_020424	2786	-1.3
RXRA	6256	retinoid X receptor alpha	hsa-miR-4433b-5p	hsa-miR-4433b-5p	1300	1.516	NM_002957	967	1.49
SRSF7	6432	serine and arginine rich splicing factor 7	hsa-miR-4433b-5p	hsa-miR-4433b-5p	1300	1.516	NM_001031684	507	-1.61
ZFAND1	79752	zinc finger AN1-type containing 1	hsa-miR-4433b-5p	hsa-miR-4433b-5p	1300	1.516	NM_024699	242	-1.73
TMEM163	81615	transmembrane protein 163	hsa-miR-4433b-5p	hsa-miR-4433b-5p	1300	1.516	NM_030923	507	-1.61
FRMD8	83786	FERM domain containing 8	hsa-miR-4433b-5p	hsa-miR-4433b-5p	1300	1.516	NM_031904	4115	1.22
ARID5B	84159	AT-rich interaction domain 5B	hsa-miR-4433b-5p	hsa-miR-4433b-5p	1300	1.516	NM_032199	333	1.68
GON7	84520	GON7, KEOPS complex subunit	hsa-miR-4433b-5p	hsa-miR-4433b-5p	1300	1.516	NM_032490	637	-1.57
CABLES1	91768	Cdk5 and Abl enzyme substrate 1	hsa-miR-4433b-5p	hsa-miR-4433b-5p	1300	1.516	NM_138375	2944	1.29
MED7	9443	mediator complex subunit 7	hsa-miR-4433b-5p	hsa-miR-4433b-5p	1300	1.516	NM_001100816	4334	-1.21
MAD2L2	10459	mitotic arrest deficient 2 like 2	hsa-miR-127-3p	hsa-miR-127-3p	1400	-1.5083	NM_006341	1516	-1.41
FAM241B	219738	family with sequence similarity 241 member B	hsa-miR-127-3p	hsa-miR-127-3p	1400	-1.5083	NM_145306	2030	-1.36
LSM4	25804	LSM4 homolog, U6 small nuclear RNA and mRNA degradation associated	hsa-miR-127-3p	hsa-miR-127-3p	1400	-1.5083	NM_012321	1448	-1.42
ITPA	3704	inosine triphosphatase	hsa-miR-127-3p	hsa-miR-127-3p	1400	-1.5083	NM_033453	3405	-1.26
IFT52	51098	intraflagellar transport 52	hsa-miR-127-3p	hsa-miR-127-3p	1400	-1.5083	NM_016004	2944	-1.29
CHST7	56548	carbohydrate sulfotransferase 7	hsa-miR-127-3p	hsa-miR-127-3p	1400	-1.5083	NM_019886	3095	1.28
TTYH1	57348	tweety family member 1	hsa-miR-127-3p	hsa-miR-127-3p	1400	-1.5083	NM_020659	2255	1.34
SF3B5	83443	splicing factor 3b subunit 5	hsa-miR-127-3p	hsa-miR-127-3p	1400	-1.5083	NM_031287	3405	-1.26
BLZF1	8548	basic leucine zipper nuclear factor 1	hsa-miR-127-3p	hsa-miR-127-3p	1400	-1.5083	NM_003666	291	1.7
RRP36	88745	ribosomal RNA processing 36	hsa-miR-127-3p	hsa-miR-127-3p	1400	-1.5083	NM_033112	3405	-1.26
SLC16A3	9123	solute carrier family 16 member 3	hsa-miR-127-3p	hsa-miR-127-3p	1400	-1.5083	NM_004207	540	1.6
ACTR1B	10120	ARP1 actin related protein 1 homolog B	hsa-miR-1301-3p	hsa-miR-1301-3p	1500	1.5019	NM_005735	1712	-1.39
TUBB4A	10382	tubulin beta 4A class IVa	hsa-miR-1301-3p	hsa-miR-1301-3p	1500	1.5019	NM_006087	1448	1.42
LYPD1	116372	LY6/PLAUR domain containing 1	hsa-miR-1301-3p	hsa-miR-1301-3p	1500	1.5019	NM_144586	1448	1.42
C4orf33	132321	chromosome 4 open reading frame 33	hsa-miR-1301-3p	hsa-miR-1301-3p	1500	1.5019	NM_001099783	2944	-1.29
CSPG4	1464	chondroitin sulfate proteoglycan 4	hsa-miR-1301-3p	hsa-miR-1301-3p	1500	1.5019	NM_001897	2944	1.29
TSC22D3	1831	TSC22 domain family member 3	hsa-miR-1301-3p	hsa-miR-1301-3p	1500	1.5019	NM_004089	1230	-1.45
ECM2	1842	extracellular matrix protein 2	hsa-miR-1301-3p	hsa-miR-1301-3p	1500	1.5019	NM_001393	2944	1.29
C2orf69	205327	chromosome 2 open reading frame 69	hsa-miR-1301-3p	hsa-miR-1301-3p	1500	1.5019	NM_153689	478	1.62
CD93	22918	CD93 molecule	hsa-miR-1301-3p	hsa-miR-1301-3p	1500	1.5019	NM_012072	1712	1.39
MAPKBP1	23005	mitogen-activated protein kinase binding protein 1	hsa-miR-1301-3p	hsa-miR-1301-3p	1500	1.5019	NM_014994	2255	1.34
2006-09-01	23157	septin 6	hsa-miR-1301-3p	hsa-miR-1301-3p	1500	1.5019	NM_145800	3933	-1.23
TNPO3	23534	transportin 3	hsa-miR-1301-3p	hsa-miR-1301-3p	1500	1.5019	NM_012470	1448	1.42
SNAPIN	23557	SNAP associated protein	hsa-miR-1301-3p	hsa-miR-1301-3p	1500	1.5019	NM_012437	3757	-1.24
POLR2J2	246721	RNA polymerase II subunit J2	hsa-miR-1301-3p	hsa-miR-1301-3p	1500	1.5019	NM_032959	1919	-1.37
CNTNAP2	26047	contactin associated protein like 2	hsa-miR-1301-3p	hsa-miR-1301-3p	1500	1.5019	NM_014141	1622	1.4
B3GAT1	27087	beta-1,3-glucuronyltransferase 1	hsa-miR-1301-3p	hsa-miR-1301-3p	1500	1.5019	NM_018644	3933	1.23
C17orf58	284018	chromosome 17 open reading frame 58	hsa-miR-1301-3p	hsa-miR-1301-3p	1500	1.5019	NM_181656	540	-1.6
DUSP28	285193	dual specificity phosphatase 28	hsa-miR-1301-3p	hsa-miR-1301-3p	1500	1.5019	NM_001033575	2944	-1.29
APOD	347	apolipoprotein D	hsa-miR-1301-3p	hsa-miR-1301-3p	1500	1.5019	NM_001647	274	1.71
TNPO1	3842	transportin 1	hsa-miR-1301-3p	hsa-miR-1301-3p	1500	1.5019	NM_153188	2644	1.31
MYO18A	399687	myosin XVIIIA	hsa-miR-1301-3p	hsa-miR-1301-3p	1500	1.5019	NM_078471	1516	1.41
NTM	50863	neurotrimin	hsa-miR-1301-3p	hsa-miR-1301-3p	1500	1.5019	NM_001048209	2511	1.32
GPN3	51184	GPN-loop GTPase 3	hsa-miR-1301-3p	hsa-miR-1301-3p	1500	1.5019	NM_016301	4115	-1.22
DDX47	51202	DEAD-box helicase 47	hsa-miR-1301-3p	hsa-miR-1301-3p	1500	1.5019	NM_016355	1806	-1.38
ZDHHC3	51304	zinc finger DHHC-type containing 3	hsa-miR-1301-3p	hsa-miR-1301-3p	1500	1.5019	NM_016598	4115	-1.22
TRIAP1	51499	TP53 regulated inhibitor of apoptosis 1	hsa-miR-1301-3p	hsa-miR-1301-3p	1500	1.5019	NM_016399	4115	-1.22
CDK5RAP1	51654	CDK5 regulatory subunit associated protein 1	hsa-miR-1301-3p	hsa-miR-1301-3p	1500	1.5019	NM_016408	4115	-1.22
PGM5	5239	phosphoglucomutase 5	hsa-miR-1301-3p	hsa-miR-1301-3p	1500	1.5019	NM_021965	3575	1.25
POLR2J3	548644	RNA polymerase II subunit J3	hsa-miR-1301-3p	hsa-miR-1301-3p	1500	1.5019	NM_001097615	1712	-1.39
CEMIP	57214	cell migration inducing hyaluronan binding protein	hsa-miR-1301-3p	hsa-miR-1301-3p	1500	1.5019	NM_018689	757	1.54
NDRG3	57446	NDRG family member 3	hsa-miR-1301-3p	hsa-miR-1301-3p	1500	1.5019	NM_022477	637	-1.57
USP36	57602	ubiquitin specific peptidase 36	hsa-miR-1301-3p	hsa-miR-1301-3p	1500	1.5019	NM_025090	4334	1.21
RAD1	5810	RAD1 checkpoint DNA exonuclease	hsa-miR-1301-3p	hsa-miR-1301-3p	1500	1.5019	NM_133377	3757	-1.24
RHEB	6009	Ras homolog, mTORC1 binding	hsa-miR-1301-3p	hsa-miR-1301-3p	1500	1.5019	NM_005614	792	-1.53
BCL9	607	B cell CLL/lymphoma 9	hsa-miR-1301-3p	hsa-miR-1301-3p	1500	1.5019	NM_004326	2644	1.31
SH3GL3	6457	SH3 domain containing GRB2 like 3, endophilin A3	hsa-miR-1301-3p	hsa-miR-1301-3p	1500	1.5019	NM_003027	3757	-1.24
SMS	6611	spermine synthase	hsa-miR-1301-3p	hsa-miR-1301-3p	1500	1.5019	NM_004595	1085	-1.47
SOX2	6657	SRY-box 2	hsa-miR-1301-3p	hsa-miR-1301-3p	1500	1.5019	NM_003106	397	1.65
SPN	6693	sialophorin	hsa-miR-1301-3p	hsa-miR-1301-3p	1500	1.5019	NM_001030288	69	1.91
STAT3	6774	signal transducer and activator of transcription 3	hsa-miR-1301-3p	hsa-miR-1301-3p	1500	1.5019	NM_213662	3933	1.23
TPD52	7163	tumor protein D52	hsa-miR-1301-3p	hsa-miR-1301-3p	1500	1.5019	NM_001025253	604	-1.58
NUBPL	80224	nucleotide binding protein like	hsa-miR-1301-3p	hsa-miR-1301-3p	1500	1.5019	NM_025152	98	1.85
WDR61	80349	WD repeat domain 61	hsa-miR-1301-3p	hsa-miR-1301-3p	1500	1.5019	NM_025234	93	-1.86
ARID1A	8289	AT-rich interaction domain 1A	hsa-miR-1301-3p	hsa-miR-1301-3p	1500	1.5019	NM_139135	2644	1.31
TAGLN2	8407	transgelin 2	hsa-miR-1301-3p	hsa-miR-1301-3p	1500	1.5019	NM_003564	877	1.51
CUL4A	8451	cullin 4A	hsa-miR-1301-3p	hsa-miR-1301-3p	1500	1.5019	NM_003589	4115	1.22
CEP19	84984	centrosomal protein 19	hsa-miR-1301-3p	hsa-miR-1301-3p	1500	1.5019	NM_032898	1622	1.4
SLC25A12	8604	solute carrier family 25 member 12	hsa-miR-1301-3p	hsa-miR-1301-3p	1500	1.5019	NM_003705	1712	-1.39
CNOT9	9125	CCR4-NOT transcription complex subunit 9	hsa-miR-1301-3p	hsa-miR-1301-3p	1500	1.5019	NM_005444	2255	-1.34
CORO2B	10391	coronin 2B					NM_006091	1622	1.4
MYH9	4627	myosin heavy chain 9					NM_002473	967	1.49
NCOA1	8648	nuclear receptor coactivator 1					NM_147223	2786	1.3
RFX7	64864	regulatory factor X7					NM_022841	2944	1.29
DSEL	92126	dermatan sulfate epimerase-like					NM_032160	3575	1.25
RASSF2	9770	Ras association domain family member 2					NM_170774	449	1.63
NFIA	4774	nuclear factor I A					BX537823	2511	1.32
NFIB	4781	nuclear factor I B					BX537698	2644	1.31
TMEM183A	92703	transmembrane protein 183A					NM_138391	2644	-1.31
ASAP1	50807	ArfGAP with SH3 domain, ankyrin repeat and PH domain 1					NM_018482	1298	1.44
RTN4	57142	reticulon 4					NM_020532	2511	-1.32
GLS2	27165	glutaminase 2					NM_013267	1516	-1.41
NPTX1	4884	neuronal pentraxin 1					NM_002522	2511	-1.32
VSTM2B	342865	V-set and transmembrane domain containing 2B					XM_292785	3575	-1.25
SH3KBP1	30011	SH3 domain containing kinase binding protein 1					NM_031892	3246	1.27
RERE	473	arginine-glutamic acid dipeptide repeats					NM_012102	1712	1.39
DEF8	54849	differentially expressed in FDCP 8 homolog					NM_017702	604	-1.58
TRIM37	4591	tripartite motif containing 37					NM_001005207	2030	-1.36
G3BP2	9908	G3BP stress granule assembly factor 2					NM_203504	1516	-1.41
N4BP2L1	90634	NEDD4 binding protein 2 like 1					NM_001079691	3575	-1.25
MFF	56947	mitochondrial fission factor					NM_020194	3575	-1.25
S1PR1	1901	sphingosine-1-phosphate receptor 1					NM_001400	1806	1.38
RAB2A	5862	RAB2A, member RAS oncogene family					NM_002865	3095	-1.28
C17orf58	284018	chromosome 17 open reading frame 58					NM_181656	832	-1.52
C17orf58	284018	chromosome 17 open reading frame 58					NM_181656	4115	-1.22
PDCD2	5134	programmed cell death 2					NM_144781	2511	-1.32
PDGFRA	5156	platelet derived growth factor receptor alpha					NM_006206	2644	1.31
FSD1	79187	fibronectin type III and SPRY domain containing 1					NM_024333	3095	-1.28
RFC3	5983	replication factor C subunit 3					NM_002915	4334	-1.21
TGFBR2	7048	transforming growth factor beta receptor 2					NM_001024847	2944	1.29
SNCB	6620	synuclein beta					NM_003085	154	-1.8
ELMO1	9844	engulfment and cell motility 1					NM_014800	4115	1.22
PRKACB	5567	protein kinase cAMP-activated catalytic subunit beta					NM_002731	4334	-1.21
PRKCB	5579	protein kinase C beta					NM_002738	667	-1.56
PRKCB	5579	protein kinase C beta					NM_212535	757	-1.54
PRKCB	5579	protein kinase C beta					NM_212535	3757	-1.24
BTF3	689	basic transcription factor 3					NM_001037637	2381	-1.33
BTF3	689	basic transcription factor 3					NM_001207	2786	-1.3
LYPLA1	10434	lysophospholipase I					NM_006330	3575	-1.25
ALDH6A1	4329	aldehyde dehydrogenase 6 family member A1					NM_005589	1516	1.41
KANSL1	284058	KAT8 regulatory NSL complex subunit 1					NM_015443	347	1.67
CDK13	8621	cyclin dependent kinase 13					NM_031267	2786	1.3
MBNL2	10150	muscleblind like splicing regulator 2					NM_207304	3575	1.25
FGF12	2257	fibroblast growth factor 12					NM_004113	1919	-1.37
FGF12	2257	fibroblast growth factor 12					NM_021032	3405	-1.26
CNOT7	29883	CCR4-NOT transcription complex subunit 7					NM_013354	2511	-1.32
FAM167A	83648	family with sequence similarity 167 member A					NM_053279	918	1.5
POU2F1	5451	POU class 2 homeobox 1					BC037864	2786	1.3
SCARA3	51435	scavenger receptor class A member 3					NM_016240	1155	1.46
SCARA3	51435	scavenger receptor class A member 3					NM_182826	2944	1.29
DPH5	51611	diphthamide biosynthesis 5					NM_001077395	4334	-1.21
MOB4	25843	MOB family member 4, phocein					NM_199482	716	-1.55
MOB4	25843	MOB family member 4, phocein					NM_015387	3246	-1.27
MOB4	25843	MOB family member 4, phocein					NM_199482	3246	-1.27
SRGN	5552	serglycin					NM_002727	347	1.67
CNRIP1	25927	cannabinoid receptor interacting protein 1					NM_015463	967	-1.49
TPM1	7168	tropomyosin 1					NM_001018008	1712	-1.39
TPM1	7168	tropomyosin 1					NM_001018004	1919	-1.37
TPM1	7168	tropomyosin 1					NM_001018020	2030	-1.36
FNTA	2339	farnesyltransferase, CAAX box, alpha					NM_001018677	3933	-1.23
ASPH	444	aspartate beta-hydroxylase					NM_004318	967	-1.49
ATP2B4	493	ATPase plasma membrane Ca2+ transporting 4					NM_001001396	2786	1.3
CSRNP3	80034	cysteine and serine rich nuclear protein 3					NM_024969	2944	1.29
MRPL30	51263	mitochondrial ribosomal protein L30					NM_145212	2381	-1.33
CHD4	1108	chromodomain helicase DNA binding protein 4					NM_001273	3405	1.26
NUAK1	9891	NUAK family kinase 1					NM_014840	1516	1.41
RNF144A	9781	ring finger protein 144A					NM_014746	3246	1.27
BCCIP	56647	BRCA2 and CDKN1A interacting protein					NM_078469	3575	1.25
BCCIP	56647	BRCA2 and CDKN1A interacting protein					NM_016567	4334	-1.21
ICA1L	130026	islet cell autoantigen 1 like					NM_138468	1919	-1.37
TSC22D3	1831	TSC22 domain family member 3					NM_004089	1712	-1.39
MICU3	286097	mitochondrial calcium uptake family member 3					NM_181723	4568	-1.2
GJB6	10804	gap junction protein beta 6					NM_006783	1155	1.46
BOLA3	388962	bolA family member 3					NM_001035505	2511	-1.32
MRPL35	51318	mitochondrial ribosomal protein L35					NM_016622	4568	-1.2
FAM49B	51571	family with sequence similarity 49 member B					NM_016623	4334	-1.21
BTF3L4	91408	basic transcription factor 3 like 4					NM_152265	507	-1.61
GNG10	2790	G protein subunit gamma 10					NM_001017998	4568	-1.2
EAPP	55837	E2F associated phosphoprotein					NM_018453	4568	-1.2
MLEC	9761	malectin					NM_014730	4115	1.22
RAN	5901	RAN, member RAS oncogene family					NM_006325	877	-1.51
ATG9A	79065	autophagy related 9A					NM_001077198	3405	1.26
IFT52	51098	intraflagellar transport 52					NM_016004	3933	-1.23
ZMAT3	64393	zinc finger matrin-type 3					BC036485	3405	1.26
ZFAND1	79752	zinc finger AN1-type containing 1					NM_024699	1028	-1.48
MED8	112950	mediator complex subunit 8					NM_001001654	4115	-1.22
MED8	112950	mediator complex subunit 8					NM_001001651	4115	-1.22
MTERF3	51001	mitochondrial transcription termination factor 3					NM_015942	3757	-1.24
DUT	1854	deoxyuridine triphosphatase					NM_001025249	3933	-1.23
BORCS7	119032	BLOC-1 related complex subunit 7					NM_144591	1363	-1.43
NTNG1	22854	netrin G1					NM_014917	4115	1.22
TRIM23	373	tripartite motif containing 23					NM_033227	2255	-1.34
PIGH	5283	phosphatidylinositol glycan anchor biosynthesis class H					NM_004569	3575	-1.25
ATXN3	4287	ataxin 3					NM_030660	3405	1.26
MN1	4330	MN1 proto-oncogene, transcriptional regulator					NM_002430	3405	1.26
NME1-NME2	654364	NME1-NME2 readthrough					NM_001018136	3757	-1.24
MAPK4	5596	mitogen-activated protein kinase 4					NM_002747	2786	1.3
ERC1	23085	ELKS/RAB6-interacting/CAST family member 1					NM_178037	3405	1.26
CMPK1	51727	cytidine/uridine monophosphate kinase 1					NM_016308	3575	-1.25
HIPK2	28996	homeodomain interacting protein kinase 2					BX538009	1919	1.37
RPS29	6235	ribosomal protein S29					NM_001032	3575	-1.25
RPS29	6235	ribosomal protein S29					NM_001032	4115	-1.22
KAZN	23254	kazrin, periplakin interacting protein					NM_201628	3575	1.25
PHIP	55023	pleckstrin homology domain interacting protein					NM_017934	2511	1.32
PGM5	5239	phosphoglucomutase 5					NM_021965	4334	1.21
SLF2	55719	SMC5-SMC6 complex localization factor 2					NM_018121	2944	1.29
HPRT1	3251	hypoxanthine phosphoribosyltransferase 1					NM_000194	259	-1.72
GABARAPL2	11345	GABA type A receptor associated protein like 2					NM_007285	1085	-1.47
GSKIP	51527	GSK3B interacting protein					NM_016472	3933	-1.23
LYPLAL1	127018	lysophospholipase like 1					NM_138794	3757	-1.24
SRSF3	6428	serine and arginine rich splicing factor 3					NM_003017	1448	-1.42
ICA1	3382	islet cell autoantigen 1					NM_004968	3757	-1.24
ICA1	3382	islet cell autoantigen 1					NM_004968	3757	-1.24
PLEKHB2	55041	pleckstrin homology domain containing B2					NM_017958	3933	-1.23
SGK1	6446	serum/glucocorticoid regulated kinase 1					NM_005627	1712	1.39
SGK1	6446	serum/glucocorticoid regulated kinase 1					NM_005627	3246	1.27
ZNF106	64397	zinc finger protein 106					NM_022473	3933	1.23
ANGPT2	285	angiopoietin 2					NM_001147	2944	1.29
CLCN6	1185	chloride voltage-gated channel 6					NM_001286	4334	1.21
ARID4B	51742	AT-rich interaction domain 4B					NM_016374	3757	1.24
EIF4E3	317649	eukaryotic translation initiation factor 4E family member 3					NM_173359	2786	-1.3
NMD3	51068	NMD3 ribosome export adaptor					NM_015938	2786	-1.3
MAPK9	5601	mitogen-activated protein kinase 9					NM_002752	2030	-1.36
PLOD2	5352	procollagen-lysine,2-oxoglutarate 5-dioxygenase 2					NM_000935	1622	1.4
SULF2	55959	sulfatase 2					NM_018837	4115	1.22
PSMA4	5685	proteasome subunit alpha 4					NM_002789	2146	-1.35
AMD1	262	adenosylmethionine decarboxylase 1					NM_001033059	1155	-1.46
LRIG1	26018	leucine rich repeats and immunoglobulin like domains 1					NM_015541	2511	1.32
NUCKS1	64710	nuclear casein kinase and cyclin dependent kinase substrate 1					AK095855	918	1.5
NUCKS1	64710	nuclear casein kinase and cyclin dependent kinase substrate 1					NM_022731	2644	1.31
ANK3	288	ankyrin 3					NM_001149	4115	1.22
SMS	6611	spermine synthase					NM_004595	1155	-1.46
SNCA	6622	synuclein alpha					NM_007308	291	-1.7
AP1S1	1174	adaptor related protein complex 1 sigma 1 subunit					NM_057089	222	-1.74
AP1S1	1174	adaptor related protein complex 1 sigma 1 subunit					NM_057089	4115	-1.22
SNRPB2	6629	small nuclear ribonucleoprotein polypeptide B2					NM_198220	2381	-1.33
SOX2	6657	SRY-box 2					NM_003106	2030	1.36
AK4	205	adenylate kinase 4					AK026966	2146	1.35
TSNAX	7257	translin associated factor X					NM_005999	2381	-1.33
KCNMA1	3778	potassium calcium-activated channel subfamily M alpha 1					NM_002247	1919	1.37
KIF1B	23095	kinesin family member 1B					NM_015074	1085	1.47
KIF1B	23095	kinesin family member 1B					NM_015074	3246	1.27
TCEAL6	158931	transcription elongation factor A like 6					NM_001006938	1363	-1.43
ATP5PF	522	ATP synthase peripheral stalk subunit F6					NM_001003701	478	-1.62
ATP5PF	522	ATP synthase peripheral stalk subunit F6					NM_001003696	637	-1.57
MPRIP	23164	myosin phosphatase Rho interacting protein					AK091337	1363	1.43
TROVE2	6738	TROVE domain family member 2					NM_001042369	2944	1.29
BCAP29	55973	B cell receptor associated protein 29					NM_018844	3575	-1.25
AFF3	3899	AF4/FMR2 family member 3					NM_001025108	3933	1.23
BCL2	596	BCL2, apoptosis regulator					NM_000633	3757	1.24
ZC2HC1A	51101	zinc finger C2HC-type containing 1A					NM_016010	3933	-1.23
LAMP2	3920	lysosomal associated membrane protein 2					NM_013995	1622	1.4
LAMP2	3920	lysosomal associated membrane protein 2					NM_002294	2511	1.32
RFK	55312	riboflavin kinase					NM_018339	4334	-1.21
YRDC	79693	yrdC N6-threonylcarbamoyltransferase domain containing					NM_024640	2644	-1.31
UBASH3B	84959	ubiquitin associated and SH3 domain containing B					NM_032873	4334	-1.21
C20orf24	55969	chromosome 20 open reading frame 24					NM_199483	1230	-1.45
C20orf24	55969	chromosome 20 open reading frame 24					NM_018840	1298	-1.44
HMGCLL1	54511	3-hydroxymethyl-3-methylglutaryl-CoA lyase like 1					NM_019036	4334	-1.21
ERGIC1	57222	endoplasmic reticulum-golgi intermediate compartment 1					NM_001031711	4115	1.22
PODXL	5420	podocalyxin like					NM_001018111	2030	1.36
GPR89B	51463	G protein-coupled receptor 89B					NM_001097616	3575	-1.25
USP48	84196	ubiquitin specific peptidase 48					NM_032236	2786	1.3
CYBRD1	79901	cytochrome b reductase 1					NM_024843	1085	1.47
PFKFB3	5209	6-phosphofructo-2-kinase/fructose-2,6-biphosphatase 3					NM_004566	3405	1.26
LPP	4026	LIM domain containing preferred translocation partner in lipoma					BX641108	2511	1.32
ADD3	120	adducin 3					NM_016824	3757	-1.24
PPIE	10450	peptidylprolyl isomerase E					NM_006112	3095	-1.28
PPIE	10450	peptidylprolyl isomerase E					NM_203456	3405	-1.26
THAP1	55145	THAP domain containing 1					NM_018105	3757	-1.24
WNK1	65125	WNK lysine deficient protein kinase 1					NM_018979	3575	1.25
IP6K1	9807	inositol hexakisphosphate kinase 1					NM_001006115	3575	1.25
ATP5MG	10632	ATP synthase membrane subunit g					NM_006476	319	-1.69
DNM1L	10059	dynamin 1 like					NM_012062	2146	-1.35
DNM1L	10059	dynamin 1 like					NM_012063	4115	-1.22
SMAD5	4090	SMAD family member 5					NM_005903	4334	1.21
SCN2A	6326	sodium voltage-gated channel alpha subunit 2					NM_021007	2030	-1.36
CDC42	998	cell division cycle 42					NM_044472	4115	-1.22
CCNDBP1	23582	cyclin D1 binding protein 1					NM_012142	2381	-1.33
HIGD1A	25994	HIG1 hypoxia inducible domain family member 1A					NM_001099668	478	-1.62
ARMC8	25852	armadillo repeat containing 8					NM_014154	1712	-1.39
PAIP2	51247	poly(A) binding protein interacting protein 2					NM_016480	2030	-1.36
PHF3	23469	PHD finger protein 3					NM_015153	3246	1.27
TSPAN3	10099	tetraspanin 3					NM_005724	3095	-1.28
CLIC4	25932	chloride intracellular channel 4					NM_013943	1806	1.38
CLU	1191	clusterin					NM_001831	1806	-1.38
KCMF1	56888	potassium channel modulatory factor 1					XM_001133393	2644	-1.31
MRPS11	64963	mitochondrial ribosomal protein S11					NM_176805	2255	-1.34
ZBTB20	26137	zinc finger and BTB domain containing 20					NM_015642	274	1.71
SIVA1	10572	SIVA1 apoptosis inducing factor					NM_006427	918	-1.5
SIVA1	10572	SIVA1 apoptosis inducing factor					NM_006427	1919	-1.37
SIVA1	10572	SIVA1 apoptosis inducing factor					NM_021709	2030	-1.36
TCF12	6938	transcription factor 12					NM_207037	2381	1.33
CREB1	1385	cAMP responsive element binding protein 1					AK126342	1230	1.45

## Sheet: study 4
Signature of 17 miRNAs validated in plasma samples of children with autism (ASD) vs controls(Genes:6363) vs. Neurons derived from NPCs of autistic donors _vs_ healthy controls(Genes:500) Common Genes:(101)
Gene	EntrezGene ID	Description	Bioset1 miRNA	Bioset1 Imported ID	Bioset1 Rank	Fold Change 1	Bioset2 Imported ID	Bioset2 Rank	Fold Change 2
ANAPC10	10393	anaphase promoting complex subunit 10	hsa-miR-3613-5p	hsa-miR-3613-5p	100	2.9615	8103005	318	-1.26
POLR2L	5441	RNA polymerase II subunit L	hsa-miR-3613-5p	hsa-miR-3613-5p	100	2.9615	7945573	109	-1.45
PRDM12	59335	PR/SET domain 12	hsa-miR-3613-5p	hsa-miR-3613-5p	100	2.9615	8158708	216	-1.32
QSER1	79832	glutamine and serine rich 1	hsa-miR-3613-5p	hsa-miR-3613-5p	100	2.9615	7939158	297	-1.27
MAP3K2	10746	mitogen-activated protein kinase kinase kinase 2	hsa-miR-335-5p	hsa-miR-335-5p	200	2.9447	8054997	426	1.22
USP51	158880	ubiquitin specific peptidase 51	hsa-miR-335-5p	hsa-miR-335-5p	200	2.9447	8173174	297	-1.27
EFNB1	1947	ephrin B1	hsa-miR-335-5p	hsa-miR-335-5p	200	2.9447	8168045	186	-1.35
ZDHHC8	29801	zinc finger DHHC-type containing 8	hsa-miR-335-5p	hsa-miR-335-5p	200	2.9447	8071339	426	-1.22
RPRM	56475	reprimo, TP53 dependent G2 arrest mediator homolog	hsa-miR-335-5p	hsa-miR-335-5p	200	2.9447	8055941	22	2.37
RPS19BP1	91582	ribosomal protein S19 binding protein 1	hsa-miR-1180-3p	hsa-miR-1180-3p	300	-2.5085	8076225	459	1.21
TSPAN5	10098	tetraspanin 5	hsa-miR-199b-5p	hsa-miR-199b-5p	400	-2.3761	8101828	363	-1.24
UHMK1	127933	U2AF homology motif kinase 1	hsa-miR-199b-5p	hsa-miR-199b-5p	400	-2.3761	7906852	297	1.27
A2ML1	144568	alpha-2-macroglobulin like 1	hsa-miR-199b-5p	hsa-miR-199b-5p	400	-2.3761	7953775	399	-1.23
SULF1	23213	sulfatase 1	hsa-miR-199b-5p	hsa-miR-199b-5p	400	-2.3761	8146863	6	-3.01
FBXO33	254170	F-box protein 33	hsa-miR-199b-5p	hsa-miR-199b-5p	400	-2.3761	7978748	426	1.22
ZNF544	27300	zinc finger protein 544	hsa-miR-199b-5p	hsa-miR-199b-5p	400	-2.3761	8031884	97	1.49
PLEKHF2	79666	pleckstrin homology and FYVE domain containing 2	hsa-miR-199b-5p	hsa-miR-199b-5p	400	-2.3761	8147439	230	-1.31
PIGZ	80235	phosphatidylinositol glycan anchor biosynthesis class Z	hsa-miR-199b-5p	hsa-miR-199b-5p	400	-2.3761	8093166	216	1.32
CAT	847	catalase	hsa-miR-199b-5p	hsa-miR-199b-5p	400	-2.3761	7939298	11	-2.71
DNAJB6	10049	DnaJ heat shock protein family (Hsp40) member B6	hsa-miR-182-5p	hsa-miR-182-5p	500	-2.1713	8137627	242	1.3
IKZF1	10320	IKAROS family zinc finger 1	hsa-miR-182-5p	hsa-miR-182-5p	500	-2.1713	8132819	8	-2.8
CYLD	1540	CYLD lysine 63 deubiquitinase	hsa-miR-182-5p	hsa-miR-182-5p	500	-2.1713	7995552	202	1.33
PRUNE2	158471	prune homolog 2	hsa-miR-182-5p	hsa-miR-182-5p	500	-2.1713	8161865	23	2.33
CNST	163882	consortin, connexin sorting protein	hsa-miR-182-5p	hsa-miR-182-5p	500	-2.1713	7911138	363	1.24
TAPT1	202018	transmembrane anterior posterior transformation 1	hsa-miR-182-5p	hsa-miR-182-5p	500	-2.1713	8099506	275	1.28
SLC16A9	220963	solute carrier family 16 member 9	hsa-miR-182-5p	hsa-miR-182-5p	500	-2.1713	7933750	487	-1.2
TIMM9	26520	translocase of inner mitochondrial membrane 9	hsa-miR-182-5p	hsa-miR-182-5p	500	-2.1713	7979416	297	-1.27
GLI2	2736	GLI family zinc finger 2	hsa-miR-182-5p	hsa-miR-182-5p	500	-2.1713	8044933	134	-1.41
FOXN2	3344	forkhead box N2	hsa-miR-182-5p	hsa-miR-182-5p	500	-2.1713	8041902	275	-1.28
KCNC2	3747	potassium voltage-gated channel subfamily C member 2	hsa-miR-182-5p	hsa-miR-182-5p	500	-2.1713	7964987	70	1.65
OAS1	4938	2'-5'-oligoadenylate synthetase 1	hsa-miR-182-5p	hsa-miR-182-5p	500	-2.1713	7958884	254	-1.29
OAS2	4939	2'-5'-oligoadenylate synthetase 2	hsa-miR-182-5p	hsa-miR-182-5p	500	-2.1713	7958913	363	-1.24
SERPINB2	5055	serpin family B member 2	hsa-miR-182-5p	hsa-miR-182-5p	500	-2.1713	8021635	122	1.43
RET	5979	ret proto-oncogene	hsa-miR-182-5p	hsa-miR-182-5p	500	-2.1713	7927120	242	1.3
RPL10	6134	ribosomal protein L10	hsa-miR-182-5p	hsa-miR-182-5p	500	-2.1713	8170863	337	-1.25
SCN9A	6335	sodium voltage-gated channel alpha subunit 9	hsa-miR-182-5p	hsa-miR-182-5p	500	-2.1713	8056491	67	1.66
DYNLT3	6990	dynein light chain Tctex-type 3	hsa-miR-182-5p	hsa-miR-182-5p	500	-2.1713	8172035	14	2.56
GLRA3	8001	glycine receptor alpha 3	hsa-miR-182-5p	hsa-miR-182-5p	500	-2.1713	8103778	51	1.76
SRA1	10011	steroid receptor RNA activator 1	hsa-miR-19a-3p	hsa-miR-19a-3p	600	2.1211	8114583	459	1.21
VTI1A	143187	vesicle transport through interaction with t-SNAREs 1A	hsa-miR-19a-3p	hsa-miR-19a-3p	600	2.1211	7930524	337	1.25
DUT	1854	deoxyuridine triphosphatase	hsa-miR-19a-3p	hsa-miR-19a-3p	600	2.1211	7983594	242	1.3
OTUD1	220213	OTU deubiquitinase 1	hsa-miR-19a-3p	hsa-miR-19a-3p	600	2.1211	7926677	242	1.3
STK39	27347	serine/threonine kinase 39	hsa-miR-19a-3p	hsa-miR-19a-3p	600	2.1211	8056545	297	-1.27
ZNF716	441234	zinc finger protein 716	hsa-miR-19a-3p	hsa-miR-19a-3p	600	2.1211	8133018	337	-1.25
SLC17A6	57084	solute carrier family 17 member 6	hsa-miR-19a-3p	hsa-miR-19a-3p	600	2.1211	7938975	4	3.22
RAB13	5872	RAB13, member RAS oncogene family	hsa-miR-19a-3p	hsa-miR-19a-3p	600	2.1211	7920422	363	-1.24
TGM2	7052	transglutaminase 2	hsa-miR-19a-3p	hsa-miR-19a-3p	600	2.1211	8066214	318	-1.26
FAM160A1	729830	family with sequence similarity 160 member A1	hsa-miR-19a-3p	hsa-miR-19a-3p	600	2.1211	8097801	60	-1.71
UBE2D3	7323	ubiquitin conjugating enzyme E2 D3	hsa-miR-19a-3p	hsa-miR-19a-3p	600	2.1211	8180331	134	-1.41
UCP3	7352	uncoupling protein 3	hsa-miR-19a-3p	hsa-miR-19a-3p	600	2.1211	7950321	426	-1.22
CLIP4	79745	CAP-Gly domain containing linker protein family member 4	hsa-miR-19a-3p	hsa-miR-19a-3p	600	2.1211	8041179	275	1.28
SMIM14	201895	small integral membrane protein 14	hsa-miR-4742-3p	hsa-miR-4742-3p	700	-2.1109	8099912	399	1.23
TMEM218	219854	transmembrane protein 218	hsa-miR-4742-3p	hsa-miR-4742-3p	700	-2.1109	7952484	363	-1.24
EXOSC2	23404	exosome component 2	hsa-miR-4742-3p	hsa-miR-4742-3p	700	-2.1109	8158714	275	-1.28
BLOC1S6	26258	biogenesis of lysosomal organelles complex 1 subunit 6	hsa-miR-4742-3p	hsa-miR-4742-3p	700	-2.1109	7983502	426	1.22
YOD1	55432	YOD1 deubiquitinase	hsa-miR-4742-3p	hsa-miR-4742-3p	700	-2.1109	7923967	459	1.21
PSMD12	5718	proteasome 26S subunit, non-ATPase 12	hsa-miR-4742-3p	hsa-miR-4742-3p	700	-2.1109	8017810	426	1.22
EGFL8	80864	EGF like domain multiple 8	hsa-miR-4742-3p	hsa-miR-4742-3p	700	-2.1109	8118509	24	-2.29
NAPG	8774	NSF attachment protein gamma	hsa-miR-4742-3p	hsa-miR-4742-3p	700	-2.1109	8020149	399	1.23
MICA	100507436	MHC class I polypeptide-related sequence A	hsa-miR-183-5p	hsa-miR-183-5p	800	-1.7172	8179238	33	-1.93
SPRED1	161742	sprouty related EVH1 domain containing 1	hsa-miR-183-5p	hsa-miR-183-5p	800	-1.7172	7982564	140	-1.4
EID1	23741	EP300 interacting inhibitor of differentiation 1	hsa-miR-183-5p	hsa-miR-183-5p	800	-1.7172	7983606	363	1.24
ARHGEF37	389337	Rho guanine nucleotide exchange factor 37	hsa-miR-183-5p	hsa-miR-183-5p	800	-1.7172	8109161	426	-1.22
SMAD2	4087	SMAD family member 2	hsa-miR-183-5p	hsa-miR-183-5p	800	-1.7172	8023191	363	-1.24
PCGF6	84108	polycomb group ring finger 6	hsa-miR-183-5p	hsa-miR-183-5p	800	-1.7172	7936083	337	-1.25
EI24	9538	EI24, autophagy associated transmembrane protein	hsa-miR-183-5p	hsa-miR-183-5p	800	-1.7172	7944978	337	-1.25
ZNF362	149076	zinc finger protein 362	hsa-miR-15a-5p	hsa-miR-15a-5p	1000	1.6306	7899870	426	-1.22
ATG4B	23192	autophagy related 4B cysteine peptidase	hsa-miR-15a-5p	hsa-miR-15a-5p	1000	1.6306	8049888	38	1.83
KLHL18	23276	kelch like family member 18	hsa-miR-15a-5p	hsa-miR-15a-5p	1000	1.6306	8079517	487	1.2
TXN2	25828	thioredoxin 2	hsa-miR-15a-5p	hsa-miR-15a-5p	1000	1.6306	8075778	363	-1.24
CCDC28A	25901	coiled-coil domain containing 28A	hsa-miR-15a-5p	hsa-miR-15a-5p	1000	1.6306	8122327	97	1.49
MAP2K1	5604	mitogen-activated protein kinase kinase 1	hsa-miR-15a-5p	hsa-miR-15a-5p	1000	1.6306	7984319	202	1.33
ZNF224	7767	zinc finger protein 224	hsa-miR-15a-5p	hsa-miR-15a-5p	1000	1.6306	8029377	318	1.26
THSD4	79875	thrombospondin type 1 domain containing 4	hsa-miR-15a-5p	hsa-miR-15a-5p	1000	1.6306	7984588	167	-1.37
KRTAP4-4	84616	keratin associated protein 4-4	hsa-miR-15a-5p	hsa-miR-15a-5p	1000	1.6306	8015236	426	-1.22
PLPP3	8613	phospholipid phosphatase 3	hsa-miR-15a-5p	hsa-miR-15a-5p	1000	1.6306	7916493	57	-1.72
FCHSD1	89848	FCH and double SH3 domains 1	hsa-miR-15a-5p	hsa-miR-15a-5p	1000	1.6306	8114709	487	1.2
SLC16A6	9120	solute carrier family 16 member 6	hsa-miR-15a-5p	hsa-miR-15a-5p	1000	1.6306	8017843	15	-2.54
GRPEL2	134266	GrpE like 2, mitochondrial	hsa-let-7b-5p	hsa-let-7b-5p	1100	-1.6196	8109141	297	1.27
YPEL2	388403	yippee like 2	hsa-let-7b-5p	hsa-let-7b-5p	1100	-1.6196	8008819	363	1.24
FAM180A	389558	family with sequence similarity 180 member A	hsa-let-7b-5p	hsa-let-7b-5p	1100	-1.6196	8143127	487	-1.2
APH1A	51107	aph-1 homolog A, gamma-secretase subunit	hsa-let-7b-5p	hsa-let-7b-5p	1100	-1.6196	7919729	337	-1.25
MTUS1	57509	microtubule associated scaffold protein 1	hsa-let-7b-5p	hsa-let-7b-5p	1100	-1.6196	8149500	47	-1.79
ZNF10	7556	zinc finger protein 10	hsa-let-7b-5p	hsa-let-7b-5p	1100	-1.6196	7960158	112	1.44
SMC1A	8243	structural maintenance of chromosomes 1A	hsa-let-7b-5p	hsa-let-7b-5p	1100	-1.6196	8172876	426	-1.22
PITPNM3	83394	PITPNM family member 3	hsa-let-7b-5p	hsa-let-7b-5p	1100	-1.6196	8011924	363	1.24
CASP3	836	caspase 3	hsa-let-7b-5p	hsa-let-7b-5p	1100	-1.6196	8103922	97	1.49
CHRD	8646	chordin	hsa-let-7b-5p	hsa-let-7b-5p	1100	-1.6196	8084496	254	-1.29
HMGN4	10473	high mobility group nucleosomal binding domain 4	hsa-miR-7-5p	hsa-miR-7-5p	1200	-1.5596	8117510	275	1.28
ZNF578	147660	zinc finger protein 578	hsa-miR-7-5p	hsa-miR-7-5p	1200	-1.5596	8030944	51	-1.76
ZC3H4	23211	zinc finger CCCH-type containing 4	hsa-miR-7-5p	hsa-miR-7-5p	1200	-1.5596	8037856	459	-1.21
KCNA1	3736	potassium voltage-gated channel subfamily A member 1	hsa-miR-7-5p	hsa-miR-7-5p	1200	-1.5596	7953274	426	1.22
C1orf189	388701	chromosome 1 open reading frame 189	hsa-miR-7-5p	hsa-miR-7-5p	1200	-1.5596	7920487	399	1.23
SDHC	6391	succinate dehydrogenase complex subunit C	hsa-miR-7-5p	hsa-miR-7-5p	1200	-1.5596	7906746	337	-1.25
SNCA	6622	synuclein alpha	hsa-miR-7-5p	hsa-miR-7-5p	1200	-1.5596	8101762	112	1.44
PYROXD1	79912	pyridine nucleotide-disulphide oxidoreductase domain 1	hsa-miR-7-5p	hsa-miR-7-5p	1200	-1.5596	7954382	297	1.27
VPS53	55275	VPS53, GARP complex subunit	hsa-miR-4433b-5p	hsa-miR-4433b-5p	1300	1.516	8010918	459	1.21
C4orf33	132321	chromosome 4 open reading frame 33	hsa-miR-1301-3p	hsa-miR-1301-3p	1500	1.5019	8097435	71	1.64
ZDHHC3	51304	zinc finger DHHC-type containing 3	hsa-miR-1301-3p	hsa-miR-1301-3p	1500	1.5019	8086503	459	1.21
RGS4	5999	regulator of G protein signaling 4	hsa-miR-1301-3p	hsa-miR-1301-3p	1500	1.5019	7906919	103	1.46
CEP19	84984	centrosomal protein 19	hsa-miR-1301-3p	hsa-miR-1301-3p	1500	1.5019	8093145	254	1.29
MICA	100507436	MHC class I polypeptide-related sequence A					8124920	459	-1.21
