# Supplementary material for: MicroRNA Profiling Identifies Age-Associated MicroRNAs and Potential Biomarkers for Early Diagnosis of Autism
Source: Int J Mol Sci. 2025 Feb 26;26(5):2044. doi: 10.3390/ijms26052044 (PMC11900285; doi:10.3390/ijms26052044)
Supplement: Supplementary file 1 [file ijms-26-02044-s001.zip › Table S5.xlsx]

## Sheet: tissues
Tissue by body systems
Body System	Name	Score	Correlation	P-Value
Nervous System	Trigeminal ganglia	30.0212	-	9.2e-14
Nervous System	Thalamus lateral nuclei	28.0503	-	6.6e-13
Nervous System	Cerebral cortex	26.2726	-	3.9e-12
Nervous System	Dorsal root ganglia	25.5182	-	8.3e-12
Nervous System	Temporal lobe	25.2941	-	1e-11
Nervous System	Occipital lobe	25.1853	-	1.2e-11
Nervous System	Medulla	25.1526	-	1.2e-11
Nervous System	Medulla oblongata	25.0254	-	1.4e-11
Nervous System	Hippocampus	23.9826	-	3.8e-11
Nervous System	Corpus callosum	23.9165	-	4.1e-11
Nervous System	Frontal lobe	23.7866	-	4.7e-11
Nervous System	Parietal lobe	22.9493	-	1.1e-10
Nervous System	Spinal cord	22.1871	-	2.3e-10
Nervous System	Thalamus	21.4838	-	4.7e-10
Nervous System	Frontal cortex	21.4098	-	5e-10
Nervous System	Midbrain	21.1322	-	6.6e-10
Nervous System	Prefrontal cortex	20.8328	-	9e-10
Nervous System	Substantia nigra pars compacta	20.7137	-	1e-09
Nervous System	Subthalamic nucleus	20.6459	-	1.1e-09
Nervous System	Vestibular nuclei superior	20.596	-	1.1e-09
Nervous System	Substantia nigra reticulata	19.5418	-	3.3e-09
Nervous System	Substantia nigra	19.3658	-	3.9e-09
Nervous System	Caudate	19.2638	-	4.3e-09
Nervous System	Cerebellar hemisphere	19.1997	-	4.6e-09
Nervous System	Nodose nucleus	19.026	-	5.5e-09
Nervous System	Ventral tegmental area	18.5811	-	8.5e-09
Nervous System	Globus pallidum external	18.5653	-	8.7e-09
Nervous System	Accumbens	18.47	-	9.5e-09
Nervous System	Hypothalamus	17.4841	-	2.6e-08
Nervous System	Putamen	17.4777	-	2.6e-08
Nervous System	Cerebellum	16.6371	-	6e-08
Nervous System	Amygdala	15.7172	-	1.5e-07
Nervous System	Cerebellar vermis	14.2657	-	6.4e-07
Nervous System	Fetal brain	11.856	-	7.1e-06
Nervous System	Globus pallidus	11.2663	-	1.3e-05
Nervous System	Pons	7.18102	-	0.0008
Nervous System	Ciliary ganglion	2.85945	+	0.0573
Nervous System	Cerebellum peduncles	1.59332	+	0.2033
Nervous System	Caudate nucleus	1.17826	-	0.3078
Nervous System	Cingulate cortex	0.757539	+	0.4688
Nervous System	Whole brain	0		n/a
Nervous System	Superior cervical ganglion	0		n/a
Digestive System	Fetal liver	25.1014	+	1.3e-11
Digestive System	Stomach fundus	15.0898	-	2.8e-07
Digestive System	Pancreas	14.5592	+	4.8e-07
Digestive System	Tongue main corpus	12.8033	+	2.8e-06
Digestive System	Small intestine	11.8662	+	7e-06
Digestive System	Salivary gland	10.9298	+	1.8e-05
Digestive System	Peritoneum	10.4843	-	2.8e-05
Digestive System	Oral mucosa	10.3994	+	3e-05
Digestive System	Tongue superior part with papillae	10.1899	+	3.8e-05
Digestive System	Colon	9.09729	+	0.0001
Digestive System	Liver	8.71765	+	0.0002
Digestive System	Ascending colon	7.01593	+	0.0009
Digestive System	Tongue	6.7606	+	0.0012
Digestive System	Stomach cardiac	6.7253	-	0.0012
Digestive System	Transverse colon	6.302	+	0.0018
Digestive System	Stomach pyloric	4.71013	-	0.009
Digestive System	Parotid gland	3.48183	+	0.0308
Digestive System	Sigmoid colon	3.21142	+	0.0403
Digestive System	Esophagus	2.85903	-	0.0573
Digestive System	Rectum colon	2.84386	+	0.0582
Digestive System	Ileum mucosa	2.55966	+	0.0773
Digestive System	Appendix	1.28224	+	0.2774
Digestive System	Jejunum	0.827288	+	0.4372
Digestive System	Stomach	0.775383	+	0.4605
Digestive System	Colon cecum	0.650702	-	0.5217
Digestive System	Cecum	0		n/a
Digestive System	Duodenum	0		n/a
Digestive System	Colon mucosa	0		n/a
Immune System	Tonsil	24.8392	+	1.6e-11
Immune System	Bone marrow	22.2665	+	2.1e-10
Immune System	Thymus gland	14.5164	+	5e-07
Immune System	Plasma cell of spleen	11.8331	+	7.3e-06
Immune System	B lymphocyte (IgM memory) of spleen	10.1225	+	4e-05
Immune System	B lymphocyte (naive) of spleen	8.4317	+	0.0002
Immune System	Lymph nodes	6.10425	+	0.0022
Immune System	Granulocyte-macrophage progenitor cell of bone marrow	5.95882	+	0.0026
Immune System	Hematopoietic stem cell of bone marrow	5.35395	+	0.0047
Immune System	Neutrophil of bone marrow	4.9239	-	0.0073
Immune System	Leukocyte (polymorphonuclear) of peripheral blood	4.82764	-	0.008
Immune System	Basophil of peripheral blood	3.32098	-	0.0361
Immune System	Macrophage of peripheral blood	3.20434	+	0.0406
Immune System	Eosinophil of peripheral blood	2.96023	-	0.0518
Immune System	T Lymphocyte (regulatory) of peripheral blood	2.83055	+	0.059
Immune System	Natural killer cell of peripheral blood	2.79278	+	0.0613
Immune System	Spleen	2.63965	-	0.0714
Immune System	Myeloid cells of peripheral blood	2.57814	+	0.0759
Immune System	T Lymphocyte (CD4+) of peripheral blood	2.14781	+	0.1167
Immune System	Mononuclear cell of peripheral blood	1.83983	-	0.1588
Immune System	Dendritic (plasmacytoid) cell	1.69018	-	0.1845
Immune System	T Lymphocyte (CD8+) of peripheral blood	1.30269	+	0.2718
Immune System	Whole blood	0.596085	+	0.551
Immune System	Monocyte of peripheral blood	0		n/a
Immune System	Microglial cell	0		n/a
Exocrine System	Breast tissue	18.9048	-	6.2e-09
Exocrine System	Mammary gland	8.21224	-	0.0003
Exocrine System	Nipple cross-section	3.52582	-	0.0294
Urogenital System	Urethra	17.4234	-	2.7e-08
Urogenital System	Vagina	16.9259	-	4.5e-08
Urogenital System	Cervix	16.1416	-	9.8e-08
Urogenital System	Kidney	15.9149	+	1.2e-07
Urogenital System	Prostate gland	14.5336	-	4.9e-07
Urogenital System	Testes	13.3843	+	1.5e-06
Urogenital System	Kidney medulla	13.3839	-	1.5e-06
Urogenital System	Myometrium	12.3513	-	4.3e-06
Urogenital System	Endometrium	10.9129	-	1.8e-05
Urogenital System	Placenta	8.75944	-	0.0002
Urogenital System	Bladder	8.21333	-	0.0003
Urogenital System	Vulva	6.04385	+	0.0024
Urogenital System	Uterus	5.41928	+	0.0044
Urogenital System	Kidney cortex	5.1348	-	0.0059
Urogenital System	Testis seminiferous tubule	3.71547	+	0.0243
Urogenital System	Penis	3.06872	-	0.0465
Urogenital System	Fallopian tube	2.64481	-	0.071
Urogenital System	Ovary	0		n/a
Cardiovascular System	Aorta	17.1368	-	3.6e-08
Cardiovascular System	Saphenous vein	14.2134	-	6.7e-07
Cardiovascular System	Heart atrium	12.7161	-	3e-06
Cardiovascular System	Vena cava	6.29135	+	0.0019
Cardiovascular System	Heart ventricle	4.91229	-	0.0074
Cardiovascular System	Atrioventricular node	4.44767	+	0.0117
Cardiovascular System	Pericardium	3.8668	-	0.0209
Cardiovascular System	Coronary artery	1.48532	-	0.2264
Cardiovascular System	Heart	0		n/a
Endocrine System	Omental adipose tissue	15.4674	-	1.9e-07
Endocrine System	Pituitary gland	9.21784	+	9.9e-05
Endocrine System	Adrenal gland	4.43149	+	0.0119
Endocrine System	Fetal thyroid	3.86417	+	0.021
Endocrine System	Adipose tissue subcutaneous	3.76461	-	0.0232
Endocrine System	Adrenal gland cortex	3.14849	+	0.0429
Endocrine System	Adipose tissue	1.36314	+	0.2559
Endocrine System	Thyroid gland	1.20028	+	0.3011
Respiratory System	Pharyngeal mucosa	14.6858	+	4.2e-07
Respiratory System	Trachea	11.2128	+	1.4e-05
Respiratory System	Lung	8.33791	-	0.0002
Respiratory System	Bronchus	7.30143	+	0.0007
Respiratory System	Fetal lung	3.57303	+	0.0281
Musculoskeletal System	Joint synovium	10.868	-	1.9e-05
Musculoskeletal System	Synovial membrane	8.26119	-	0.0003
Musculoskeletal System	Skeletal muscle psoas	5.63776	+	0.0036
Musculoskeletal System	Smooth muscle	4.37912	+	0.0125
Musculoskeletal System	Skeletal muscle	2.55998	+	0.0773
Musculoskeletal System	Extraocular muscle	0		n/a
Integumentary System	Skin	8.71454	-	0.0002
Visual System	Conjunctiva	2.05195	+	0.1285
Olfactory System	Olfactory bulb	1.10544	+	0.3311

## Sheet: cell types
Cell type by body systems
Body System	Name	Score	Correlation	P-Value
Nervous System	Neuron of substantia nigra pars compacta	29.6966	-	1.3e-13
Nervous System	Motor neuron of spinal cord	24.9941	-	1.4e-11
Nervous System	Neuron of lateral geniculate nucleus magnocellular layer	23.5209	-	6.1e-11
Nervous System	Neuron of dorsolateral prefrontal cortex	12.7168	-	3e-06
Nervous System	Schwann cell of sural nerve	12.1029	-	5.5e-06
Nervous System	Endothelial cell of dorsolateral prefrontal cortex	10.7124	-	2.2e-05
Nervous System	Astrocyte of optic nerve head	5.19665	-	0.0055
Nervous System	Astrocyte	5.01958	-	0.0066
Nervous System	Epithelial cell of choroid plexus	4.03692	-	0.0177
Nervous System	Synaptoneurosome of frontal cortex	3.6401	-	0.0262
Urogenital System	Endothelial cell of prostate	27.7814	-	8.6e-13
Urogenital System	Stromal fibromuscular (CD49a+) cell of prostate	27.3372	-	1.3e-12
Urogenital System	Basal cell (CD104+) of prostate	26.1449	-	4.4e-12
Urogenital System	Luminal cell (CD26+) of prostate	23.6089	-	5.6e-11
Urogenital System	Epithelial cell of ovary	18.2951	-	1.1e-08
Urogenital System	Stromal fibromuscular (CD13+) cell of urinary bladder	15.7483	-	1.4e-07
Urogenital System	Epithelial cell of amnion	9.51646	-	7.4e-05
Urogenital System	Smooth muscle cell of urinary bladder	6.11475	-	0.0022
Urogenital System	Spermatozoa	5.81881	+	0.003
Urogenital System	Endothelial cell of endometrium	4.82077	-	0.0081
Urogenital System	Tubular interstitial cell of kidney	4.73627	-	0.0088
Urogenital System	Stromal cell of prostate	4.50822	-	0.011
Urogenital System	Leydig cell	4.34362	+	0.013
Urogenital System	Germ cell of testis	3.68958	+	0.025
Urogenital System	Germ cell (prepubertal) of testis	3.22111	+	0.0399
Urogenital System	Epithelial cell of cervix	2.38297	+	0.0923
Urogenital System	Oocyte	1.94699	-	0.1427
Urogenital System	Germ cell of ovary	1.72274	-	0.1786
Urogenital System	Epithelial cell of renal proximal tubule	1.2195	+	0.2954
Urogenital System	Epithelial cell of prostate	0		n/a
Urogenital System	Theca cell of ovary	0		n/a
Immune System	Lymphoblast cell	22.5108	+	1.7e-10
Immune System	Plasma cell of tonsil	20.0502	+	2e-09
Immune System	Centroblast of tonsil	18.9825	+	5.7e-09
Immune System	B lymphocyte (memory) of peripheral blood	18.0717	+	1.4e-08
Immune System	Centrocyte of tonsil	17.2157	+	3.3e-08
Immune System	Natural killer cell of tonsil	14.7447	+	3.9e-07
Immune System	B lymphocyte (pro-B) of bone marrow	14.4471	+	5.3e-07
Immune System	Leukocyte (polymorphonuclear) of peripheral blood	14.0229	-	8.1e-07
Immune System	Pro-myelocyte of bone marrow	11.8712	+	7e-06
Immune System	B lymphocyte (naive) of peripheral blood	11.7601	+	7.8e-06
Immune System	Neutrophil of bone marrow	11.5102	-	1e-05
Immune System	T Lymphocyte (CD8+) of tonsil	11.3304	+	1.2e-05
Immune System	B lymphocyte (immature) of bone marrow	10.9471	+	1.8e-05
Immune System	Myeloblast of bone marrow	10.9372	+	1.8e-05
Immune System	B lymphocyte (germinal center) of lymph node	10.4913	+	2.8e-05
Immune System	T Lymphocyte (regulatory) of tonsil	10.2065	+	3.7e-05
Immune System	T Lymphocyte (CD4+) of tonsil	9.49455	+	7.5e-05
Immune System	T Lymphocyte (type 2 helper) of cord blood	9.3808	+	8.4e-05
Immune System	Plasma cell of spleen	8.8189	+	0.0001
Immune System	T lymphocyte (effector) of peripheral blood	8.56036	-	0.0002
Immune System	Plasma cell of blood	8.54507	+	0.0002
Immune System	B lymphocyte (germinal center) of tonsil	8.50376	+	0.0002
Immune System	B lymphocyte (IgM memory) of spleen	7.56817	+	0.0005
Immune System	B lymphocyte (isotype switched memory) of spleen	7.21227	+	0.0007
Immune System	Dendritic cell (immature) of peripheral blood	7.15134	-	0.0008
Immune System	Neutrophil of peripheral blood	7.13391	-	0.0008
Immune System	Hematopoietic stem cell of peripheral blood	7.00531	+	0.0009
Immune System	T Lymphocyte (intrathymic progenitor, fetal)	6.39366	+	0.0017
Immune System	T Lymphocyte (type 1 helper) of cord blood	6.06724	+	0.0023
Immune System	T Lymphocyte (CD8+) of peripheral blood	5.82124	+	0.003
Immune System	T Lymphocyte (CD4+) of peripheral blood	5.6058	+	0.0037
Immune System	B lymphocyte (pre-germinal center) of tonsil	5.58838	+	0.0037
Immune System	Dendritic cell (BDCA-4) of peripheral blood	5.10884	+	0.006
Immune System	Basophil of peripheral blood	5.04519	-	0.0064
Immune System	T Lymphocyte (CD4+, fetal)	4.95807	+	0.007
Immune System	T Lymphocyte (CD4+ CD8+, fetal)	4.95718	+	0.007
Immune System	B lymphocyte of peripheral blood	4.92819	+	0.0072
Immune System	T lymphocyte (CD8+, CD3+) of peripheral blood	4.80779	+	0.0082
Immune System	Mononuclear cell Of bone marrow	4.41072	+	0.0121
Immune System	Hematopoietic stem cell of cord blood	4.01046	+	0.0181
Immune System	Eosinophil of peripheral blood	3.81073	-	0.0221
Immune System	B lymphocyte (pre-B) of bone marrow	3.72215	+	0.0242
Immune System	Plasma cell of bone marrow	3.65321	+	0.0259
Immune System	Langerhans cell of epidermis	3.6066	-	0.0271
Immune System	B lymphocyte (naive) of spleen	3.60333	+	0.0272
Immune System	T Lymphocyte (CD4+) of cord blood	3.58991	+	0.0276
Immune System	T Lymphocyte (effector memory) of peripheral blood	3.09238	+	0.0454
Immune System	Common myeloid progenitor cell of bone marrow	3.05784	+	0.047
Immune System	Dendritic cell of peripheral blood	2.73898	+	0.0646
Immune System	Dendritic (plasmacytoid) cell	2.52953	-	0.0797
Immune System	Megakaryocyte-erythrocyte progenitor cell of bone marrow	2.43716	+	0.0874
Immune System	Myeloid cells of peripheral blood	2.42868	+	0.0882
Immune System	Monocyte of peripheral blood	2.22588	-	0.108
Immune System	Mesenchymal stem cell of cord blood	2.11201	-	0.121
Immune System	Stromal cell of thymus	1.79713	+	0.1658
Immune System	Hematopoietic stem cell of bone marrow	1.79338	+	0.1664
Immune System	Mesenchymal stem cell of bone marrow	1.43534	-	0.238
Immune System	B lymphocyte (IgG/IgA memory) of peripheral blood	1.33605	+	0.2629
Immune System	Granulocyte-macrophage progenitor cell of bone marrow	1.26632	+	0.2819
Immune System	Macrophage of pulmonary alveolus	1.22451	-	0.2939
Immune System	T Lymphocyte (regulatory) of peripheral blood	1.1486	+	0.3171
Immune System	Myeloid progenitor cell	1.04016	-	0.3534
Immune System	Mononuclear cell of peripheral blood	0.966736	-	0.3803
Immune System	T Lymphocyte (central memory) of peripheral blood	0.96076	+	0.3826
Immune System	Microglial cell	0.894641	-	0.4088
Immune System	Leukocyte of peripheral blood	0.766895	+	0.4645
Immune System	Macrophage of decidua	0.739217	-	0.4775
Immune System	T lymphocyte (CD3+) of bone marrow	0.604224	+	0.5465
Immune System	T Lymphocyte (CD3+) of tonsil	0.576282	-	0.562
Immune System	Macrophage of peripheral blood	0		n/a
Immune System	B lymphocyte (IgM memory) of peripheral blood	0		n/a
Immune System	Natural killer cell of peripheral blood	0		n/a
Immune System	B lymphocyte of tonsil	0		n/a
Immune System	Myelocyte of bone marrow	0		n/a
Digestive System	Dental odontoblast	16.0748	-	1e-07
Digestive System	Dental pulp stem cell	3.97588	-	0.0188
Digestive System	Epithelial cell of colon	3.94888	-	0.0193
Digestive System	Squamous cell of tongue	3.269	+	0.038
Digestive System	Hepatocyte	1.50343	+	0.2224
Digestive System	Acinar cell of pancreas	0.58017	+	0.5598
Digestive System	Islet cell of pancreas	0		n/a
Digestive System	Epithelial cell of buccal mucosa	0		n/a
Exocrine System	Epithelial cell of breast	15.7032	-	1.5e-07
Exocrine System	Ductal cell of breast	11.6917	+	8.4e-06
Exocrine System	Lobular cell of breast	11.3556	+	1.2e-05
Exocrine System	Interlobular fibroblast of stromal mammary gland	1.39132	+	0.2487
Exocrine System	Intralobular fibroblast of stromal mammary gland	1.21864	+	0.2956
Exocrine System	Acinar cell of pancreas	0.58017	+	0.5598
Exocrine System	Stromal cell of breast	0		n/a
Endocrine System	Adipocyte of abdominal subcutaneous fat	13.6407	-	1.2e-06
Endocrine System	Adipocyte of omentum	11.131	-	1.5e-05
Endocrine System	Leydig cell	4.34362	+	0.013
Endocrine System	Preadipocyte of subcutaneous abdomen	3.76683	+	0.0231
Endocrine System	Preadipocyte of mesentery	1.80516	-	0.1644
Endocrine System	Preadipocyte of omentum	1.32586	+	0.2656
Endocrine System	Thyroid cell	1.24648	-	0.2875
Endocrine System	Islet cell of pancreas	0		n/a
Endocrine System	Theca cell of ovary	0		n/a
Cardiovascular System	Reticulocyte of cord blood	11.7172	+	8.2e-06
Cardiovascular System	Blood platelet	9.27733	-	9.4e-05
Cardiovascular System	Reticulocyte of peripheral blood	8.77461	+	0.0002
Cardiovascular System	Erythroblast of peripheral blood	7.8111	+	0.0004
Cardiovascular System	Endothelial cell of blood vessel	5.5589	-	0.0039
Cardiovascular System	Fibroblast of umbilical vein	4.55496	-	0.0105
Cardiovascular System	Epithelial cell of choroid plexus	4.03692	-	0.0177
Cardiovascular System	Endothelial cell of heart	3.65933	+	0.0257
Cardiovascular System	Erythroid progenitor cell	2.93389	+	0.0532
Cardiovascular System	Myocyte of heart	2.04758	-	0.129
Cardiovascular System	Endothelial cell of lung	1.59636	+	0.2026
Cardiovascular System	Endothelial cell of umbilical vein	1.28177	-	0.2775
Cardiovascular System	Endothelial cell of lymphatic vessel	0		n/a
Cardiovascular System	Smooth muscle cell of coronary artery	0		n/a
Visual System	Sclera cell	8.84858	-	0.0001
Visual System	Epithelial cell of retinal pigment	8.67058	-	0.0002
Visual System	Lamina cribrosa of sclera	8.12995	-	0.0003
Visual System	Lens cortical fiber cell	1.83005	+	0.1604
Visual System	Epithelial cell of cornea	1.67864	+	0.1866
Visual System	Lens epithelial cell	0		n/a
Respiratory System	Epithelial cell of trachea	7.45832	+	0.0006
Respiratory System	Epithelial cell of bronchial small airway	7.14743	+	0.0008
Respiratory System	Epithelial cell of bronchial large airway	5.01869	+	0.0066
Respiratory System	Epithelial cell of nasal turbinate	3.75591	+	0.0234
Respiratory System	Type II lung epithelial cell	2.74852	-	0.064
Integumentary System	Epidermal stem cell	6.79451	+	0.0011
Integumentary System	Presumptive keratinocyte stem cell (neonatal) of foreskin	6.4962	-	0.0015
Integumentary System	Sub-bulge cell of hair follicle	5.88984	-	0.0028
Integumentary System	Epidermal transit amplifying cell	5.51768	+	0.004
Integumentary System	Inner-bulge cell of hair follicle	5.51206	-	0.004
Integumentary System	Bulge cell of hair follicle	5.17158	-	0.0057
Integumentary System	Suprabulbar cell of hair follicle	5.03574	-	0.0065
Integumentary System	Keratinocyte	4.6255	+	0.0098
Integumentary System	Epithelial cell of skin	4.0787	-	0.0169
Integumentary System	Upper-bulge cell of hair follicle	3.76681	-	0.0231
Integumentary System	Transient amplifying keratinocyte basal cell (neonatal) of foreskin	2.04033	-	0.13
Integumentary System	Fibroblast of skin	1.2377	-	0.2901
Musculoskeletal System	Meniscal cell	4.89453	-	0.0075
Musculoskeletal System	Skeletal muscle of vastus lateralis	4.29334	+	0.0137
Musculoskeletal System	Skeletal muscle of biceps brachii	3.9534	-	0.0192
Musculoskeletal System	Chondrocyte of articular cartilage	2.62215	+	0.0726
Musculoskeletal System	Chondrocyte of lateral condyle of femur	0.53458	+	0.5859
Musculoskeletal System	Skeletal muscle cell	0.503075	-	0.6047
