# Supplementary material for: MicroRNA Profiling Identifies Age-Associated MicroRNAs and Potential Biomarkers for Early Diagnosis of Autism
Source: Int J Mol Sci. 2025 Feb 26;26(5):2044. doi: 10.3390/ijms26052044 (PMC11900285; doi:10.3390/ijms26052044)
Supplement: Supplementary file 1 [file ijms-26-02044-s001.zip › Table S1.xlsx]

## Sheet: Sheet1
Gene name	Fold change	Adjusted p-value	Test expression	Control expression
hsa-miR-335-5p	2.94474	1.99318e-17	297.091	48.9048
hsa-miR-23a-3p	1.80241	2.39996e-16	2629.79	782.667
hsa-miR-181a-5p	-2.16906	4.39249e-14	865.5	1457.38
hsa-miR-223-3p	1.78461	3.74796e-13	32335.3	10849.9
hsa-miR-19b-3p	2.33968	2.4953e-12	840.379	158.452
hsa-miR-92b-3p	-2.52038	2.99972e-12	65.5758	123.524
hsa-miR-181b-5p	-1.94879	7.29225e-11	192.97	288.31
hsa-miR-142-5p	1.86292	7.29225e-11	1347.08	379.929
hsa-miR-24-3p	1.6215	1.54325e-10	2334.64	783.833
hsa-miR-15b-5p	1.92668	1.15651e-09	662.045	168.548
hsa-miR-3613-5p	2.96152	1.19409e-09	359.47	55.7381
hsa-miR-182-5p	-2.1713	1.19409e-09	311.606	477.571
hsa-miR-146a-5p	1.73775	1.2626e-09	7240.36	2351.81
hsa-miR-107	1.89039	8.30172e-09	120.333	35.7619
hsa-miR-19a-3p	2.12107	2.63099e-08	247.818	55.1905
hsa-miR-98-5p	1.86695	3.91687e-08	674.879	201
hsa-miR-1180-3p	-2.50846	5.48235e-08	25.0152	39.2143
hsa-miR-92a-3p	-1.77578	6.29547e-08	15984.8	20687.4
hsa-miR-23b-3p	1.66539	1.05631e-07	324.712	112.881
hsa-miR-486-5p	-2.07303	1.44238e-07	45987.4	67779.4
hsa-miR-106b-3p	-1.8443	6.51039e-07	179.833	211.476
hsa-miR-142-3p	1.74963	8.42386e-06	22836.2	7276.5
hsa-miR-3615	-1.67809	9.6176e-06	194.636	236.5
hsa-miR-375-3p	-2.04051	9.6176e-06	137.136	216.976
hsa-miR-143-3p	-1.53724	1.62865e-05	1496.67	1246.95
hsa-miR-92b-5p	-2.60605	2.61826e-05	8.42424	13
hsa-miR-15a-5p	1.63062	2.70319e-05	1087.3	378.833
hsa-miR-548ad-5p	2.52722	3.91512e-05	33.2273	6.5
hsa-miR-30c-5p	1.63452	5.1408e-05	561.303	180.929
hsa-miR-576-5p	-1.70798	5.68306e-05	107.985	110.738
hsa-miR-532-5p	-1.73342	9.76414e-05	67.0455	66.2619
hsa-miR-1299	-2.8781	0.000110793	11.7727	18.619
hsa-miR-7-5p	-1.5596	0.00012474	212.591	215.643
hsa-miR-30e-3p	-1.52682	0.000243822	114.485	121.286
hsa-let-7b-5p	-1.61959	0.000243946	62307.1	78400.6
hsa-miR-20a-5p	1.52672	0.000337056	860.485	281.381
hsa-miR-181d-5p	-1.85677	0.000439552	14.8939	18.8571
hsa-miR-10a-5p	-1.53071	0.000440321	284.742	250.571
hsa-miR-183-5p	-1.71722	0.000564085	395.242	471.571
hsa-miR-200a-3p	-1.74979	0.00066056	36.7273	52.1905
hsa-miR-654-3p	1.72819	0.000835948	162.848	53.4762
hsa-miR-30a-3p	-1.64309	0.000848852	26.7273	29.619
hsa-miR-15b-3p	1.69881	0.000854739	71.2576	21.1429
hsa-miR-301a-3p	1.63814	0.00100652	50.6061	18.8095
hsa-miR-365a-3p	2.895	0.00103606	14.2576	2.2381
hsa-miR-339-5p	1.55681	0.00134562	212.894	71.8095
hsa-miR-4508	-2.01013	0.0014784	11.7424	19.0714
hsa-miR-4742-3p	-2.11086	0.00148725	8.65152	14.9762
hsa-miR-10b-5p	-1.57938	0.00201279	437.939	374.857
hsa-miR-625-5p	1.75713	0.00238919	56.9242	15.8095
hsa-miR-199b-5p	-2.37614	0.00245659	14.0758	14.619
hsa-miR-99a-5p	-1.63512	0.00323346	74.197	66.0714
hsa-miR-320d	-1.51455	0.00365805	100.273	96.5
hsa-miR-376c-3p	1.96038	0.00540422	32.5455	9.14286
hsa-miR-501-3p	-1.59561	0.00592586	22.8939	20.9286
hsa-miR-9-5p	-1.957	0.00651338	17.3788	19.5
hsa-miR-30b-5p	1.59829	0.0106069	142.985	41.7381
hsa-miR-206	-2.03265	0.0167065	55.3333	111.714
hsa-miR-589-5p	-1.62236	0.0173793	15.2576	16.6667
hsa-miR-221-5p	-1.62952	0.0186332	17.697	20
hsa-miR-12136	1.8502	0.0186332	23.3788	6.2619
hsa-miR-340-3p	1.65264	0.0188432	17.2121	6.11905
hsa-miR-1301-3p	1.50187	0.0211752	56.7273	23.0952
hsa-miR-4433b-5p	1.51603	0.0242326	309.47	122.024
hsa-miR-127-3p	-1.50827	0.0242816	157.333	173.119
hsa-miR-22-5p	1.68003	0.0251026	20.7424	7.35714
hsa-miR-339-3p	1.62772	0.0282266	25	11
hsa-miR-376a-3p	1.72978	0.0303612	32	8.78571
hsa-miR-25-5p	-1.75377	0.0316876	10.6061	9.90476
hsa-miR-133a-3p	2.33194	0.0471131	19.6818	4.40476
hsa-miR-664b-5p	-1.76027	0.0476774	8.78788	10.5952
